# Supplementary material for: Integrated Transcriptomic and Metabolomic Insights into Flavor-Related Metabolism in Grape Berries Across Cultivars and Developmental Stages
Source: Metabolites. 2025 Sep 29;15(10):648. doi: 10.3390/metabo15100648 (PMC12566481; doi:10.3390/metabo15100648)
Supplement: Supplementary file 1 [file metabolites-15-00648-s001.zip]

Archive with 2 entries (2 files):
- Supplementary Figs_revised.pdf
- Supplementary Tables.xlsx
