# Supplementary material for: Integrated Transcriptomic and Metabolomic Insights into Flavor-Related Metabolism in Grape Berries Across Cultivars and Developmental Stages
Source: Metabolites. 2025 Sep 29;15(10):648. doi: 10.3390/metabo15100648 (PMC12566481; doi:10.3390/metabo15100648)
Supplement: Supplementary file 1 [file metabolites-15-00648-s001.zip › Supplementary Tables.xlsx]

## Sheet: Table S1
Table S1 Comprehensive metabolite abundance matrix and annotation for 10,700 detected features in grape berry skins from three cultivars (‘Mei Xiangbao’, ‘Adena Rose’, and ‘Kyoho’) across two ripening stages.
ID	MZ	RT	IsAnnotated	IsMS2ident	MS2Metabolite	MS2superclass	MS2class	MS2hmdb	MS2kegg	NumberMS1hmdb	MS1hmdbName	MS1hmdbID	NumberMS1kegg	MS1keggName	MS1keggID	A1_1	A1_2	A1_3	A1_4	A1_5	A1_6	A2_1	A2_2	A2_3	A2_4	A2_5	A2_6	J1_1	J1_2	J1_3	J1_4	J1_5	J1_6	J2_1	J2_2	J2_3	J2_4	J2_5	J2_6	M1_1	M1_2	M1_3	M1_4	M1_5	M1_6	M2_1	M2_2	M2_3	M2_4
pos-M60T47	60.044	0.790283	0	0	-	Unknown	-	-	-	0	-	-	0	-	-	6161.25	6480.2	5334.84	5614.25	7311.37	7809.04	9288.15	7077.23	9599.79	10682.5	10146	9429.31	4353.7	4776.26	4804.21	5275.28	4555.24	5469.76	5031.82	3828.98	7016.73	5082.3	5280.38	4657.72	4517.54	5434.63	4132.41	3454.84	5606.38	4022.55	7196.07	5997.46	8226.24	9066.79
pos-M60T465	60.0439	7.74686	1	0	-	Unknown	-	-	-	3	N-Methylformamide;Acetaldehyde oxime;Acetamide	HMDB0001122;HMDB0003656;HMDB0031645	3	Acetamide;Aminoacetaldehyde;NMF	C06244;C06735;C11489	24633.9	71600	87522.8	77161.2	73760	74609.4	66485.9	94192.4	74401.5	77928.6	58953.1	100388	72882.3	83691	80496.3	79066.1	54454.5	27039.7	98263.6	89681.5	78568.1	65938	81630.5	26305.1	74203.2	77627.6	75390.4	67076.6	67294.6	84904.1	68057	54769.8	65968.8	73465.5
pos-M60T46	60.0804	0.760933	1	0	-	Unknown	-	-	-	2	Trimethylamine;1-Propylamine	HMDB0000906;HMDB0034006	2	Trimethylamine;Isopropylamine	C00565;C06748	5595.86	6622.53	5825.74	7179.37	5415.03	7595.71	5017.65	4570.2	7833.24	7243.51	5597.03	6413.45	9293.17	9470.4	8344.83	10217.5	9736.3	10289.7	5678.52	8210.34	6682.39	5136.38	5506.68	5619.99	5062.99	6821.32	6974.5	5975.62	7203.42	6943.73	5315.88	5771.35	5356.97	6197.14
pos-M61T39	61.0073	0.650267	0	0	-	Unknown	-	-	-	0	-	-	0	-	-	9538.2	7852.9	8811.32	9657.86	10190	9240.07	40541.9	40702.3	41836.8	39484.4	41828.9	40504.5	38058.6	39574.5	41327.6	41323.8	43196.4	38479.2	931.436	14804.3	13420.9	16183.4	14725.3	15459.1	13449.4	13540	17002.1	14623.8	17914.4	17987.6	10956.6	11210.1	10237	12777.9
pos-M62T39	62.0237	0.644017	1	0	-	Unknown	-	-	-	2	Carbamic acid;Carbon dioxide	HMDB0003551;HMDB0001967	3	Carbamate;Nitromethane;CO2	C01563;C19275;C00011	15082	16408.3	19595.5	18140.4	19991.8	20100	15263.4	18127.4	16543.2	17239.3	17995.6	17216.5	21707.4	20404.9	17176.7	20415.9	31546.9	23047.5	23110.3	26901.8	21652.2	20201.2	25329.4	21827.6	17956.8	19351.1	21428.7	20844.2	19633.7	19012.2	26337.9	25058.6	25776.9	26413.7
pos-M63T39_1	62.5242	0.645333	0	0	-	Unknown	-	-	-	0	-	-	0	-	-	2723.05	3005.53	3197.27	2929.57	3047.79	3519.48	3106.94	3193.6	3625.73	2974.66	3302.75	2742.91	3497.29	3440.5	3390.59	3624.79	5223.09	3862.22	3663.67	4225.76	4071.27	3949.78	4280.19	3786.4	3530.34	3461.12	3613.07	3592.04	3455.55	3525.97	4441.89	4287.26	5081.08	4995.07
pos-M63T545	62.9281	9.0815	0	0	-	Unknown	-	-	-	0	-	-	0	-	-	4459.63	4858.48	2344.05	2502.91	4305.81	4728.4	3822.8	2352.05	1510.92	2585.49	3982.84	4037.22	2587.16	2707.5	3548.42	3817.1	2155.68	3697.55	4982.04	3080.37	2644.41	3687.01	3679.17	4576.15	4073.04	3105.84	2460.3	4175.14	2450.16	2492.34	3879.01	1636.68	2361.37	2371.65
pos-M63T549	62.9814	9.14183	1	0	-	Unknown	-	-	-	0	-	-	1	Sodium_hydroxide	C12569	1246.45	2151.17	2472.4	1120.19	1670.48	2156.01	1853.48	2323.75	1630.91	1943.65	3024.39	1725.13	1867.76	1205.82	2037.43	1667.52	1025.65	1362.21	1714.87	1075.14	2086.34	1187.42	1611.71	1140.42	946.27	2174.42	1738.53	1280.77	1504.21	1180.43	1622.27	1568.59	887.96	949.792
pos-M63T39_2	63.0224	0.645342	0	0	-	Unknown	-	-	-	0	-	-	0	-	-	2460.05	2547.69	2582.73	2221.38	2531.67	2509.61	2397.48	2639.16	2133.7	2195.11	2611.72	2706.13	3071.93	2545.54	2600.69	2887.78	5122.74	3200.17	3686.38	3042.68	3183	2600.02	3564.38	2997.64	2456.62	2709.47	3064.7	3510.46	2641.9	2816.01	3223.47	3283.33	3775.92	4318.92
pos-M65T546	64.9264	9.1017	0	0	-	Unknown	-	-	-	0	-	-	0	-	-	1228.31	1914.84	1450.82	2255.93	1822.28	1092.71	1329.93	1653.66	1658.76	1452.29	1216.3	1603.92	1943.61	1176.96	1021.18	1818.04	1402.57	1817.83	1155.47	2093.28	939.846	2049	1386.09	2393.82	1090.88	1345.69	1228.53	2044.66	1874	1795.97	2008.6	1966.65	1786.67	1146.83
pos-M67T39	67.0215	0.644233	0	0	-	Unknown	-	-	-	0	-	-	0	-	-	32309	28730.4	30195	26761.9	26912.8	27176.8	28502.3	28940.3	30086.1	26612.8	31263.3	27960.3	37472.7	38672.1	35612.7	38786	30838.5	33082.5	45381.8	50497.4	51344.9	39464.3	46228.3	41396	35082.5	29373	35990.4	30690.3	33972.6	34395.1	49114.2	48140.8	44795.6	48825.6
pos-M68T39_1	67.522	0.644017	0	0	-	Unknown	-	-	-	0	-	-	0	-	-	5282.25	5215.28	5265.91	4765.81	5328.67	5515.25	5050.3	5511.17	5200.74	4773.37	5508.33	4333.6	6883.5	6318.86	5111.94	5891.67	4897.65	4872.55	6883.27	7859.37	7512.92	7544.29	6966.01	6952.47	5671.52	4627.32	5578.26	5202.64	5544.52	5491.76	8118.31	8100.62	6978.24	7347.74
pos-M68T547	67.9342	9.12163	0	0	-	Unknown	-	-	-	0	-	-	0	-	-	2624.46	2744.33	2860.01	2356.62	2155.47	651.336	2910.54	2673.3	2222.96	2672.07	1762.81	2262.31	2901.1	2230.03	2909.67	2274.23	2424.35	2384.47	2257.97	2619.4	2845.41	1914.31	2178.24	2393.55	2464.92	2555.05	1912.59	2122.14	2449.43	2462.34	2513.61	2316.93	2668.11	2151.41
pos-M68T546_1	67.9953	9.10145	0	0	-	Unknown	-	-	-	0	-	-	0	-	-	4212.01	4715.65	6229.58	5490.75	5291.82	2908.95	5944.69	6298.76	5713.51	4572.54	2974.61	4700.34	5387.17	4926.9	4579.6	4007.82	5483.75	4059.95	4833.62	5206.07	5772.41	3891.34	5350.74	4744.84	4727.1	6785.97	5897.03	5166.6	4286.76	4056.26	4998.77	4331.86	4501.59	4516.1
pos-M68T39_2	67.9977	0.64535	0	0	-	Unknown	-	-	-	0	-	-	0	-	-	5985.09	6638.3	6054.4	6432.67	5069.98	4875	5255.29	6330.07	4331.12	4861.78	5234.95	5791.56	5190.43	6783.1	4079.93	5666.66	7053.21	7055.99	6013.49	7400.91	6734.27	6835.25	7984.17	7567.55	5614.41	5439.11	5545.58	6247.42	6769.74	7058.28	9298.06	1822.23	7416.98	7679.12
pos-M68T49	68.0489	0.817033	1	0	-	Unknown	-	-	-	2	3-Butenenitrile;Pyrrole	HMDB0031323;HMDB0035924	1	Pyrrole	C19907	7691.77	10265.3	6381.45	9607.05	9886.63	11340.9	8179.4	8130.77	7390.15	8472.91	8023.08	7920.91	5034.21	4281.17	3680.7	3177.09	4542.85	4362.84	10308.7	7286.47	11597.2	9501.23	8470.52	9179.74	3981.84	1598.53	3501.9	3484.36	3659.01	3227.06	13079.2	13313.4	14577.1	12994.6
pos-M68T546_2	68.4947	9.10108	0	0	-	Unknown	-	-	-	0	-	-	0	-	-	2250.2	1973.48	2450.49	2369.52	2073.7	2275.01	2526.71	1734.33	1176.51	2373.73	2137.21	1743.79	1601.87	2252.88	2123.94	1841.4	1897.96	1886.17	2083.53	2247.58	1772.02	1649.25	2454.19	2409.39	2476.06	2894.24	2102.13	1795.23	2744.01	2276.43	1860.94	1949.89	2287.09	1964.85
pos-M69T39	68.9819	0.644125	0	0	-	Unknown	-	-	-	0	-	-	0	-	-	19495	20427.5	424.28	16702.1	19578.1	18867.9	20634.5	20971.8	21513.7	21259.4	20974.9	22788.7	22313.9	21302.5	22031.4	19640.9	22002.2	22766	24690.3	25205.5	23250.5	26082.3	28788.4	32126.6	24039.8	18991.3	21982.2	22714.3	22328.8	22010.1	28082.3	34326.2	32217.2	33376.9
pos-M69T546_1	68.9934	9.1016	0	0	-	Unknown	-	-	-	0	-	-	0	-	-	94243.4	101751	104143	107663	105238	78314.9	111105	103111	103196	100389	84669.8	85244.2	99211.9	90985.9	108358	95572.1	91278.3	85578.2	107758	102758	98395.7	81240.4	92861.2	85656.6	107073	115368	111792	100137	103171	95189.7	87096.2	86865.2	89406.9	82215.2
pos-M69T70	68.9968	1.17191	1	0	-	Unknown	-	-	-	1	L-dopachromate	HMDB0062804	0	-	-	8511.56	7938.99	5055.44	7308.8	13807.4	8203.01	17715.1	16982.4	17470.6	16998.6	18497.6	17869.2	25901.7	26144.5	24767.1	24642.7	24804	24020.3	10113.3	10840.4	9871.62	14218.1	15233.7	10952.1	22925.5	22241.5	21859.6	20819.4	20763.6	23041.9	8515.96	8408.84	4640.02	9458.38
pos-M69T50	69.0331	0.825533	1	1	Furan	Organoheterocyclic compounds	Heteroaromatic compounds	HMDB0013785	C00089	0	-	-	0	-	-	141011	132843	94243.6	133624	157265	159643	78302.8	78216.5	86128.8	96598.9	84540.5	85383.9	43020.1	41085	44231.6	43442.6	45313.5	47072	96230.9	43070.2	100359	88835.2	93322.5	67101.6	106618	116700	113870	108082	119156	121277	77462.5	86879	89523.5	99066.3
pos-M69T79	69.0693	1.32478	1	0	-	Unknown	-	-	-	0	-	-	1	Isoprene	C16521	4497.78	4540.69	4587.72	4479.85	4733.46	4321.59	5671.83	6588.22	7095.22	6868.21	6743.52	7296.55	3435.04	3874.61	3656.84	3799.18	3079.4	4881.44	5351.19	6442.51	6224.14	4946.55	5856.19	6418.85	5339.52	3391.9	3553.37	2758.74	4123.71	3293.53	7055.76	7114.2	6841.87	6895.32
pos-M69T546_2	69.4943	9.10163	0	0	-	Unknown	-	-	-	0	-	-	0	-	-	4605.5	6265.83	6811.97	6712.71	4943.16	5370.51	5273.68	6006.57	6299.64	5984.06	4862.46	5448.73	4231.33	5199.18	6717.31	5709.3	5041.82	3602.33	7197.23	5849.86	4665.35	5354.07	5178.06	5553.51	6042.91	7739.37	4978.74	3531.55	5441.51	4543.37	5932.56	5811.15	5088.04	5323.76
pos-M70T39_1	69.5145	0.6512	0	0	-	Unknown	-	-	-	0	-	-	0	-	-	859.898	946.21	964.461	668.292	1043.44	1060.43	2845.78	2904.57	3102.06	3010.08	2716.82	3168.39	2888.56	2614.13	2971.43	3176.03	2602.5	2953.96	1161.24	1596.94	1251.95	1251.26	1387.24	906.331	1210.68	1053.77	1403.46	1175.38	1193.33	1291.75	942.826	830.647	1109.28	1483.01
pos-M70T546	69.9346	9.10645	0	0	-	Unknown	-	-	-	0	-	-	0	-	-	1239.75	2035.61	1991.63	1836.19	1007.88	1529.14	2177	1850.29	1569.24	1303.59	1479.1	811.025	1919.96	1561.03	679.53	740.735	1347.22	1516.48	1985.3	1706.3	1593.8	1696.69	1394.58	860.485	1887.44	1707.19	1033.32	1068.91	1893.86	1068.43	1381.93	1185.44	1640.93	979.365
pos-M70T39_2	69.9827	0.643983	0	0	-	Unknown	-	-	-	0	-	-	0	-	-	2211.17	3033.14	3325.29	2271.88	2293.54	2447.3	2202.55	9709.65	9908.45	2223.09	1913.7	2335.71	9634.95	9542.32	2337.35	9598.15	2237.49	2567.85	2813.3	2453.38	2939.1	2868.7	3184.39	3255.67	2222.85	2367.83	4460.27	3933.7	2268.03	4103.88	3320.49	3385.65	3349.49	3180.25
pos-M70T545	69.9932	9.08112	0	0	-	Unknown	-	-	-	0	-	-	0	-	-	4560.59	3718.74	5107.07	4330.38	5161.4	5306.26	5480.73	3914.72	2439.83	3839.1	3472.79	3204.46	4317.64	4130.22	3637.53	4075.68	6060.02	4072.08	4145.34	5687.56	4893.44	4195.86	5025.05	3485.89	4264.42	5209.43	4753.84	5341.96	6048.53	5088.47	4485.75	3692.5	3980.99	4150.12
pos-M70T39_3	70.0122	0.645467	0	0	-	Unknown	-	-	-	0	-	-	0	-	-	2487.57	3251.98	3063.59	2342.07	2878	2557.45	7713.12	9616.28	8931.12	9265.88	9524.11	9113.9	9344.75	9536.42	8501.99	9537.46	14623.9	8292.81	2834.07	3580.23	2692.64	3473.57	3237.04	3036	4055.92	4012.87	4431.8	3903.36	4480.04	4040.93	1811.44	2761.37	2608.32	2858.94
pos-M70T54	70.0366	0.90185	0	0	-	Unknown	-	-	-	0	-	-	0	-	-	1872.98	775.475	3130.89	1130.4	939.244	1036.35	1512.69	1322.62	1441.3	1670.62	793.732	1703.44	892.634	1063.51	1000.8	1053.21	1157.05	882.092	1903.94	1553.8	1333.92	1531.86	1513.56	590.681	3015.21	3512.36	3400.62	2930.41	4428.93	3390.4	1191.68	1479.61	1469.18	1399.98
pos-M70T50	70.065	0.827892	1	0	-	Unknown	-	-	-	2	1-Pyrroline;1-Pyrrolinium	HMDB0012497;HMDB0060246	2	Isobutyronitrile;1-Pyrroline	C02420;C15668	340913	385285	244324	396945	414957	437713	280305	279546	249605	263007	337962	291005	84680.1	84284.4	77753.2	77603.5	89875.8	90227.4	451818	221256	445686	406921	386269	257409	61203.3	56243.4	61360.7	63282.1	61790.5	68770.8	481508	459500	510011	484896
pos-M71T546_1	70.941	9.1016	0	0	-	Unknown	-	-	-	0	-	-	0	-	-	12646.2	13058.7	12491.8	11497.6	10433.1	12814	15305.5	11119.7	14556.7	11713.8	12874.9	10044.4	12351.4	13475.1	12901.6	12914.8	9705.14	9734.96	10788.5	12852.9	10307.5	10728.7	10298.4	8916.92	11995.4	16486	12037.3	13173.1	11600.1	11126.8	10457	13078	10223	11550.9
pos-M71T546_2	70.9568	9.10158	0	0	-	Unknown	-	-	-	0	-	-	0	-	-	2180.1	2238.13	2284.56	2315.59	2305.24	2462.53	2219.72	1782.23	2106.88	1864.7	1573.85	984.476	1144.61	1884.24	1515.29	1770.35	2046.03	1776.54	1773.68	2187.56	2632.14	2338.35	674.971	1734.05	1541.7	2633.44	1852.5	2118.53	1655.44	1821	2302.11	1773.77	2188.26	1665.46
pos-M71T39_1	70.979	0.647567	0	0	-	Unknown	-	-	-	0	-	-	0	-	-	3212.56	3109.64	2508.28	2665.91	3373.39	3401.96	3000.84	3656.49	2996.71	3457.02	3233.18	3013.63	3451.97	3270.64	3312.07	3348.57	3722.36	3294.17	3897.65	4244.7	3447.72	3617.83	4021.39	4782.46	3461.74	2703.14	3231.64	2960.22	3099.16	3490.14	4446.64	3905.81	4068.3	4380.66
pos-M71T545	70.9909	9.0811	0	0	-	Unknown	-	-	-	0	-	-	0	-	-	1715.53	2637.86	2205.93	2911.85	2842.33	1556.63	2000.24	2834.73	1551.02	2735.03	2594.96	1727.81	2792.55	2652.01	1424.53	3141.42	2477.95	2645.28	1201.36	1706.18	1319.8	919.875	2769.25	1863	1285.26	2661.9	1310.4	2718.33	1353.86	1395.52	2621.46	993.649	2598.31	1715.84
pos-M71T53	71.0121	0.881225	1	0	-	Unknown	-	-	-	1	Propynoic acid	HMDB0006804	1	Propynoate	C00804	10840.4	12160.8	8113.94	10036.5	10564.7	12202.4	23198.5	24887.2	27315.7	25622	26641.2	25823.7	25069.5	24536.1	25049.6	18688.4	27136	27209.9	11597.2	10383.7	11580.2	12857.8	12104.6	9393.96	16608.1	17256.5	18794.7	17010.5	17997.5	19237.3	8353.89	8636.39	10011.4	9031
pos-M71T92	71.0122	1.54007	1	0	-	Unknown	-	-	-	1	Propynoic acid	HMDB0006804	1	Propynoate	C00804	2879.64	2496.04	2736.77	2166.02	2486.74	2467.52	9255.77	10607.1	10500.9	9730.8	10314.9	10074	9527.46	9031.48	9201.6	9405.87	9624.62	10725.1	2810.28	2644.08	2826.55	2783.29	2694.85	2434.47	9427.57	7347.14	7713.84	6730.52	8427.83	7858.05	2413.3	2146.81	2391.17	2124.55
pos-M71T39_2	71.0287	0.644783	0	0	-	Unknown	-	-	-	0	-	-	0	-	-	1791.35	2458.74	3083.47	2186.99	3571.37	2229.11	1436.28	2145.72	3384.54	3457.02	2452.85	1999.75	2274.25	3696.48	2171.77	2318.8	6332.08	2945.61	4062.02	4244.7	4296.8	2341.43	4392.5	4329.01	2516.76	3242.76	2785.06	3356.16	2444.4	3490.14	3190.1	2717.44	4439.84	2954.15
pos-M71T50_1	71.0486	0.836842	1	0	-	Unknown	-	-	-	3	(E)-2-Butenal;3-Buten-2-one;Methacrolein	HMDB0034233;HMDB0061873;HMDB0061874	4	3-Butyn-1-ol;Vinyl_ether;Crotonaldehyde;But-3-en-2-one	C06146;C17721;C19377;C20701	4904.83	5344.32	3071.3	5870.15	4285.97	6367.61	1228.4	3728.02	3474.36	3561.37	3659.39	3166.42	2364.87	2746.54	1878.45	2574.14	2689.23	2638.27	3968.11	1585.1	4234.17	2019.28	3336.59	3084.67	3617.27	2915.21	3650.44	3814.07	3711.71	2374.3	2886.07	4826.02	2881.39	4193.65
pos-M71T50_2	71.0678	0.825433	1	0	-	Unknown	-	-	-	5	Alanyl-Hydroxyproline;Hydroxyprolyl-Alanine;Prolyl-Serine;Serylproline;L-Coprine	HMDB0028688;HMDB0028856;HMDB0029026;HMDB0029047;HMDB0034266	2	Proclavaminic_acid;Coprine	C06658;C08271	10342.6	11803.3	11776.8	11139.2	12519.8	13814.6	8366.92	8666.76	8079.57	8117.18	8470.38	10683	1842.54	3144.47	1797.37	2653.95	2835.71	1984.33	13061.3	9080.25	14323.7	11940.9	13009.1	10430.8	2305.52	2432.25	3230.02	2807.19	1812.04	2849.18	14082.5	17657.8	17104.9	16317.4
pos-M71T546_3	71.4881	9.10147	1	0	-	Unknown	-	-	-	3	Se-Methylselenocysteine;Selenohomocysteine;Selenomethyl selenocysteine	HMDB0004113;HMDB0004119;HMDB0031466	2	Se-Methyl-L-selenocysteine;Selenohomocysteine	C05689;C05698	3808.44	4496.21	4026.71	3490.18	3350.57	3324.43	4103.21	3865.11	4003.61	3673.95	3318.89	3263.73	4036.48	4025.86	3932.23	3968.98	3334.55	3161.6	4003.47	3971.65	3655.54	3641.05	2704.5	3281.55	4021.61	3699.25	4348.12	3317.15	3783.82	3389.68	3811.02	3216.54	3078.86	3706.17
pos-M72T546	71.9287	9.10145	0	0	-	Unknown	-	-	-	0	-	-	0	-	-	21323	20924.4	20040.2	21476.2	21694.8	18661.4	20931.3	27247.5	22735.6	17677.7	19615.9	18880.4	21267.8	23216.1	20930.5	20189.7	15404	16178	24376	19616.1	20809.3	18857.4	19704.6	15034.3	21981.4	22125.2	19148.1	20011.6	20482.7	20358.9	20681.2	17464.3	16684.5	17507.2
pos-M72T580	71.9285	9.67112	0	0	-	Unknown	-	-	-	0	-	-	0	-	-	875.337	689.105	811.574	958.727	991.385	796.227	1086.19	871.155	1186.06	1326.04	1181.75	1839.82	749.968	645.424	672.544	1559.31	1401.31	1490.48	786.913	5506.53	803.871	675.226	749.573	1055.54	739.543	817.13	626.441	929.319	678.924	673.885	1623.77	722.764	676.859	5236.84
pos-M72T39	71.9517	0.644692	0	0	-	Unknown	-	-	-	0	-	-	0	-	-	29092.3	24922.4	31059.1	28482	28573.6	26652.8	148234	135534	143754	137413	123157	134315	114899	118873	106790	118427	114969	119790	36808.6	45047.7	35042	45923.8	41950.3	41109.3	53217.1	39435.4	48580.8	53456.9	52582.9	46438.4	38556.2	30928.2	30080.8	41125.1
pos-M72T54	72.0804	0.906167	1	1	Pyrrolidine	Organoheterocyclic compounds	Pyrrolidines	HMDB0031641	null	2	Pyrrolidine;1,3-Butadiene	HMDB0031641;HMDB0041792	2	3-Buten-1-amine;1,3-Butadiene	C12244;C16450	64639.2	53697.6	38376.9	56327.9	59178.7	59382	100326	131037	130439	122322	122976	122830	46288.1	45737	49031.4	43365.7	49809.3	50517.8	160166	87629.6	168400	175834	150609	155483	59963.2	72241.4	77638.3	70944.9	76332.1	80260.5	146158	138182	133795	157367
pos-M72T542	72.0802	9.04141	0	0	-	Unknown	-	-	-	0	-	-	0	-	-	3225.26	3460.14	3726.8	3787.82	4172.82	2327.36	2725.96	4143.08	4409.2	1865.38	3896.55	4117.66	2520.45	2219.1	3516.24	4315.58	2184.6	2784.78	3309.31	3661.24	2385.36	1625.71	3984.53	2455.32	3050.91	5402.05	4014.68	4156.92	3787.32	1865.86	4391.79	3985.6	3162.49	2957.34
pos-M73T578	72.9365	9.63594	0	0	-	Unknown	-	-	-	0	-	-	0	-	-	4178.32	15320.1	5907.5	7391.52	8991.6	47813.5	7442.34	14123.2	9011.07	14988.6	17839.7	8797.92	5121.39	11889.9	8303.09	6674.24	6343.76	16143.1	7930.42	10535	18665.4	11094.3	5255.19	8619.26	6764.51	5067.08	6108.69	4381.07	10202.9	63261.5	12934.7	18750.8	25880.6	13330.4
pos-M73T546	72.9372	9.10163	0	0	-	Unknown	-	-	-	0	-	-	0	-	-	284058	336785	261298	274858	241315	205872	294604	268359	265248	242139	219204	205785	274780	285138	260246	285666	215189	201825	281065	293460	256783	218499	245780	208902	302446	306381	253269	269349	248765	239519	272867	229576	243839	218595
pos-M73T50	73.0277	0.829333	1	0	-	Unknown	-	-	-	3	Pyruvaldehyde;Malondialdehyde;Acrylic acid	HMDB0001167;HMDB0006112;HMDB0031647	5	Acrylic_acid;Methylglyoxal;Glycidaldehyde;Propiolactone;Malonaldehyde	C00511;C00546;C19246;C19297;C19440	9700	10831.7	8117.88	10316.1	10721.4	10919.6	6360.8	6736.24	6720.14	5678.67	7436.9	8489.2	4289.43	3894.14	4448.12	3830.03	4168.27	5059.22	7842.4	3837.08	7906.66	9099.54	7615.9	4228.05	8192.7	8825.91	7378.93	8684.87	8634.48	8087.1	6000.76	5741.35	6524.55	7966.3
pos-M74T39_1	73.5314	0.649958	0	0	-	Unknown	-	-	-	0	-	-	0	-	-	9069.31	7994.65	7105.41	8466.66	8324.63	8595.1	7515.61	8212.56	8700.79	7539.12	7999.4	7708.48	9227.79	8987.84	7630.02	9317.18	9480.7	10059.2	11829.2	12582.9	11898.1	11601.8	10984.3	9942.11	7280.22	7941.38	7776.36	8214.71	8637.05	9581.77	12580.1	11517.9	11318.4	12771.5
pos-M74T594	73.9442	9.89651	0	0	-	Unknown	-	-	-	0	-	-	0	-	-	4484.32	15594.7	3018.08	4775.27	2189.27	4442.65	4933.4	5572.53	4289.59	4243.58	5282.76	8096.07	2505.42	3434.86	2517.65	4059.33	5373.34	5599.12	3067.04	3945.7	4581.54	2204.59	7591.41	5979.89	4632.24	2391.75	2924.4	3665.88	3248.56	2987.35	1747.76	3772.09	3669.56	3834.14
pos-M74T546	73.9445	9.1016	0	0	-	Unknown	-	-	-	0	-	-	0	-	-	96881.5	118369	96287.3	90746.5	85599.2	69264.7	111669	110919	89619.6	98882.7	77976.4	82487.1	104064	94530.3	108708	83556.2	75287.2	70013.2	109031	91501.5	91555	76311.4	89051.7	80425.7	117572	117873	104878	110175	101066	91246.6	86548.6	84590.3	79862.3	78778.4
pos-M74T39_2	73.9846	0.644692	0	0	-	Unknown	-	-	-	0	-	-	0	-	-	32444.3	28194.4	32373.8	31067.8	34589.4	28590	30377.5	28537.7	32954.5	32346.5	32643.4	29769.1	34303.2	35048.4	33790.1	36687.3	40936.1	39800.8	45200	45678.8	42101.1	44746.5	43895.9	38061.3	37525.6	26007	34645.5	34025.9	39372.8	32266.5	47839	47415.2	49750.3	58056.9
pos-M74T48	74.0229	0.805175	1	0	-	Unknown	-	-	-	5	Alanyl-Hydroxyproline;Hydroxyprolyl-Alanine;Prolyl-Serine;Serylproline;L-Coprine	HMDB0028688;HMDB0028856;HMDB0029026;HMDB0029047;HMDB0034266	2	Proclavaminic_acid;Coprine	C06658;C08271	1092.22	1484.1	1582.98	1394.33	1402.43	1002.69	2013.26	1429.86	1861.69	1412.58	1394.41	1412.64	1504.32	1547.85	1289.87	1242.85	1569.38	1331.35	1313.96	1082.05	1273.37	1442.9	1098.38	2044.38	2027.16	1566.51	1018.94	1501.04	1002.11	1891.63	987.065	1282.55	1230.27	1214.34
pos-M75T39_1	74.5303	0.643933	0	0	-	Unknown	-	-	-	0	-	-	0	-	-	1543.52	1325.83	1546.52	1383.96	1428.95	1424.19	1261.97	1238.15	1415.14	1358.85	1250.9	1233.08	1982.46	1326.44	1133.07	1798.71	1394.49	1496.42	1814.51	1779.27	2052.49	1842.3	1820.91	1397.47	1271.9	1322.28	1466.05	1363.81	1341.25	1614.38	1996	1756.16	2271.37	1646.23
pos-M75T545	74.9365	9.08135	0	0	-	Unknown	-	-	-	0	-	-	0	-	-	2149.9	1911.79	2239.7	2388.31	1495.57	1188.67	2339.28	1289.97	1675.45	1681.65	1005.94	1532.26	1447.18	2393.57	3141.73	1909.34	1872.82	1783.53	1879.14	1899.3	1613.02	2317.6	2586.57	1179.44	2019.39	1299.27	2644.61	1701.48	1050.84	1981.3	1263.36	1823.9	2020.85	2096.15
pos-M75T39_2	74.9848	0.647875	0	0	-	Unknown	-	-	-	0	-	-	0	-	-	4281.06	3998.18	1133.47	3803.96	4111.89	3301.4	3981.12	3646.26	4922.72	4891.4	5357	3643.88	4511.47	4221.31	4028.81	4952.64	5476.43	4744.19	5305.56	6125.45	5418.18	4718.09	5556.57	4940.87	2001.94	3668.38	4595.99	4330.1	4441.23	4203.26	6727.69	6235.61	5851.64	7343.15
pos-M76T39_1	75.5287	0.644742	0	0	-	Unknown	-	-	-	0	-	-	0	-	-	639.787	822.698	573.798	848.723	879.885	817.522	841.136	1363.67	1015.6	934.603	871.508	864.146	1087.32	726.244	892.761	974.78	857.622	816.322	1167.64	676.75	1156.75	732.724	1202.84	965.972	724.203	726.266	826.727	875.435	757.475	821.726	1089.27	1184.43	1046.68	1183.43
pos-M76T545	75.9445	9.08104	0	0	-	Unknown	-	-	-	0	-	-	0	-	-	14292.3	18167.4	13422.8	16937.1	15049.2	11284.9	13246.6	11629.9	11501	13616.8	11311.8	11038.4	12640.3	13204.8	13174.4	13464	13583	9950.25	13204.5	13535.9	15281.9	16251.5	14673.5	14587.8	13536.6	16778.4	15139.9	17237.7	11813.3	14987.8	14272.8	11613.2	13630.1	14366.2
pos-M76T40	75.9442	0.6654	0	0	-	Unknown	-	-	-	0	-	-	0	-	-	2945.26	2786.04	2875.08	2830.47	3323.91	2445.16	4339.07	3381.56	4077.45	3701.78	3671.95	3303.93	5538.29	5519.9	6093.08	5182.14	5533.68	5118.81	4597.05	4338.51	4205.39	3659.75	4548.2	4278	7923.18	7079.41	7064.89	7688.66	7319.62	8024.24	1684.88	1626.42	1857.33	2053.6
pos-M76T39_2	75.9816	0.645367	0	0	-	Unknown	-	-	-	0	-	-	0	-	-	5325.31	4404.23	3973.63	4827.81	5111.95	4460.9	4894.49	4286.98	4929.7	5468.57	4166.84	3755.62	4729.33	5029.79	4532.11	5179.88	5471.36	4433.49	6066.76	5999.1	6044.27	6167.94	5697.8	4899.91	4664.46	3178.39	4931.15	4305.71	4607.81	3985.27	7885.74	6326.95	7919.55	8172.59
pos-M76T546	76.4858	9.1014	0	0	-	Unknown	-	-	-	0	-	-	0	-	-	7273.03	7597.29	8404.53	7357.11	7514.79	8253.98	8288.93	7558.04	7953.24	7599.98	7948.57	7035.87	7814.24	6454.85	7219.09	7115.43	5847.68	6743.64	7761.92	8243.65	8332.58	6535.55	7477.31	6691.37	6154.07	8276.23	8196.12	7847.62	7506.26	8393.53	7374.18	6869.83	6312.54	6282.1
pos-M77T547	77.0007	9.11582	0	0	-	Unknown	-	-	-	0	-	-	0	-	-	2643.6	2769.46	2631.83	2236.48	2548.96	1581.25	2174.33	2820.24	2971.62	2413.38	1890.61	2056.09	2120.92	1970.52	2471.69	1873.83	2265.47	3459.12	2011.74	2041.23	2425.2	1680.36	2457.31	2583.9	2422.36	2198.94	2007.29	2312.38	1868.2	1726.96	2381.52	1913.44	1550.57	1871.9
pos-M77T39	77.0075	0.65125	0	0	-	Unknown	-	-	-	0	-	-	0	-	-	2319.36	1952.66	1555.8	1512.88	2143.32	1173.51	2242.13	1752.94	1993.12	1569.65	1518.43	1213.85	2039.98	1831.84	1741.78	2030.29	2042.4	1950.37	2388.37	2370.82	2700.84	1948.06	2093.2	2519.69	1433.02	1311.27	1811.76	2212.93	1916.63	2009.04	2382.39	2219.73	2006.82	2874.02
pos-M77T123	77.0379	2.05507	1	1	1-Propanethiol	Organosulfur compounds	Thiols	HMDB0034238	C08390	0	-	-	0	-	-	2727.67	3840.96	3658.5	3023.85	3298.42	3997.62	7258.26	7271.1	7982.71	7553.52	7794.19	7801.81	9912.43	5717.76	6359.99	6137.21	5974.59	7981.84	6965.39	7730.38	7054.14	6312.07	9060.67	8714.12	5082.68	5127.81	5031.1	4827.15	5176.79	6273.09	9848.78	7489.39	7196.73	7821.36
pos-M78T40	77.9399	0.666117	0	0	-	Unknown	-	-	-	0	-	-	0	-	-	928.335	1544.44	1008.41	1106.85	972.176	1239.28	1110.05	877.481	933.327	1176.42	1078.35	1037.16	1660.99	1347.59	1518.22	1620.84	1830.38	1905.25	1558.69	1124.15	1335.64	1435.7	1873.98	1204.47	2830.61	2756.55	3000.65	2968.57	2903.81	2748.72	850.014	948.056	872.28	994.61
pos-M78T545	77.94	9.08112	0	0	-	Unknown	-	-	-	0	-	-	0	-	-	5733.5	3416.73	4411.19	6010	6066.24	3489.53	5928.05	5323.73	4938.61	5574.21	4959.46	4265.22	4133	4978.81	4884.3	5331.68	5279.93	3320.77	5104.56	4407.09	4692.06	4375.49	4721.32	3984.99	4623.49	5895.18	5866.93	5380.76	6205.01	4715.38	4888.92	3654	4101.78	5058.92
pos-M78T546_1	77.9983	9.10157	0	0	-	Unknown	-	-	-	0	-	-	0	-	-	32070.4	33452.3	34174.9	31230	27898.7	25031.5	34915	37357.2	32650	26992.6	24609.6	23318.1	28622.6	36691.6	29413.8	24241	26315.1	21578.5	30650.9	31408.3	27111.3	27274.3	32055.6	28189	35039.6	29710.7	28944.3	34803	33291.4	27347.6	27079.8	30881.4	29054.2	23253.2
pos-M78T578	77.9982	9.63372	0	0	-	Unknown	-	-	-	0	-	-	0	-	-	1174.95	8229.74	1326.93	1614.18	1470.69	1277.47	1041.42	7264.91	873.691	3366.72	1136.49	1502.31	1441.66	1433.92	1277.84	837.002	1338.95	11282.5	1079.56	1124.6	6742.43	1217.77	1193.59	1800.98	1510.72	2050.45	1349.55	2190.16	1069.36	3105.3	4494.16	1417.2	1394.16	1387.16
pos-M78T546_2	78.4993	9.10155	0	0	-	Unknown	-	-	-	0	-	-	0	-	-	2737.82	1882.58	1984.86	2013.83	2259.34	2003.11	2569.59	1679.41	2513.14	2408.22	1103.32	1180.84	2399.88	2350.32	2366.39	1875.98	2011.71	2082.03	1770.63	2481.92	1968.65	2333.92	1918.12	2178.54	3113.78	2915.51	1458.27	2254.62	2324.74	2110.39	2229.75	2390.66	2413.33	2115.88
pos-M79T545	78.998	9.08108	0	0	-	Unknown	-	-	-	0	-	-	0	-	-	6766.85	7767	6444.37	6652.45	6261.94	5087.3	7309.44	8870.51	5465.12	5552.54	5797.14	4868.67	4976.2	5342.14	6910.22	4114.9	9221.89	5682.58	8746.38	7629.98	6209.81	8428.36	5270.7	8478.14	8485.91	6415.99	7824.8	5704.03	5528.24	8082.98	6000.95	4643.08	5235.95	5679.65
pos-M79T123	79.0537	2.05136	0	0	-	Unknown	-	-	-	0	-	-	0	-	-	4161.84	3954.1	4373.42	4427.81	4459.44	4703.52	20278	7734.3	8173.81	9575.04	9192.87	9724.79	6540.51	6946.87	7128.65	7130.99	7922.46	8268.11	8396.31	9272.43	9069.77	10498.4	7986.24	9267.47	6167.15	5953.16	5896.42	6230.5	6944.49	7319.31	8809.91	8682.13	9078.59	9860.31
pos-M80T546	79.9411	9.10135	0	0	-	Unknown	-	-	-	0	-	-	0	-	-	4940.33	3846.44	3692.4	4296.79	3622.23	3953.38	5261.08	4670.92	5127.03	4317.29	3879.39	3839.03	4978.63	4643.07	4614.31	4769.73	4099.84	3868.8	5010.62	5107.18	5301.27	4683.61	3870.87	4127.11	3747.83	4974.27	4712.53	5244.71	4449.95	4277.37	4597.83	4359.79	3730.99	4135.39
pos-M81T545	80.9392	9.08126	0	0	-	Unknown	-	-	-	0	-	-	0	-	-	2387.93	2766.19	3727.81	2787.76	3996.86	3762.99	2507.49	2553.17	3294.14	2220.6	2112.45	2598.69	4255.03	4306.25	4148.55	1601.54	2679.24	3809.49	3820.49	3837.09	2122.23	4223.78	2490.54	3827.97	4222.3	3791.84	2828.19	4061.5	2667.62	2998.2	4385.19	2304.23	3724.1	2461.17
pos-M81T237	80.9728	3.94907	0	0	-	Unknown	-	-	-	0	-	-	0	-	-	14671.9	12797.7	13325.2	42585.3	14777.1	14236.9	9889.46	14024.7	13562.7	13095.9	16419.8	14384.6	9934.92	11890.3	13417.6	13076.6	15497	14602.8	11154.4	13208	12976	13815.1	13518.2	15086.5	20383.3	12345.9	12244.7	15361.5	53580.3	16251.9	12623.9	11905.3	13223.1	25364.9
pos-M81T49	81.0328	0.8238	0	0	-	Unknown	-	-	-	0	-	-	0	-	-	22801.3	22289.1	18850.3	24205.2	27333.3	26879.2	13931.7	14415.2	15179.1	14476.6	15864.6	15806	9545.49	9814.77	9374.61	10161.6	12146.3	11027.8	16544.7	7563.39	17853.5	14620.4	13566.1	12562.2	18055.4	19005.1	18818.6	19130.4	20862	21210.8	13749.6	16070.5	15065.1	15609.9
pos-M81T531	81.0692	8.84683	0	0	-	Unknown	-	-	-	0	-	-	0	-	-	70225	29764.7	26909.6	18769.8	8470.63	21170.9	68568.8	68847.6	35600.7	31320.8	23644.2	29796.9	24987.4	19420.4	27045.1	28738.4	30088.8	18155.5	26362.3	28439.6	64936	29887	27764.5	27888.9	71922.1	12207.2	33290.8	70101.5	29404.5	66214.3	36767.8	9349.86	25881.1	26856.8
pos-M82T546	81.9368	9.10136	0	0	-	Unknown	-	-	-	0	-	-	0	-	-	81459.9	87470.8	88715.5	84461.1	84055.5	72659.3	89187.2	88614.7	86871.6	81949.9	69273.5	76317.2	89307.5	78809.7	87274.9	77147.4	73624.4	72276.7	85722.8	98289.5	90748.3	76056	77035.4	74020.3	88244.9	94832.3	84860.4	86828.2	88464.2	89043.9	84531.9	77622.7	75808	74508.5
pos-M82T552	81.9983	9.20102	0	0	-	Unknown	-	-	-	0	-	-	0	-	-	3573.55	3713.82	2629.25	3934.07	2812.09	2183.02	2481.85	2734.34	3051.49	3785.9	2497.18	3548.21	3157.43	2727.21	2121.39	3505.78	1630.72	3332.94	3523.97	3880.4	2644.96	2927.3	933.462	2453.69	3961.2	4386.88	3324.07	2488.09	2524.11	3526.87	2386.05	3805.74	3574.97	3461.03
pos-M82T39	82.0134	0.644125	0	0	-	Unknown	-	-	-	0	-	-	0	-	-	46126.9	42508.4	44001.9	43182.8	42308.3	41542.2	44481.1	44305.8	47612.3	43358.9	47828.2	46217.9	55752.7	53823.1	48427	52236.1	57816.6	52586.5	62797.5	67585	59674.6	62494.9	66894.2	59912.1	52127.9	44508.3	49270.9	47995.1	52475	55697.3	72716.8	65218.3	68589.1	77323
pos-M82T50	82.0362	0.8266	0	0	-	Unknown	-	-	-	0	-	-	0	-	-	1155.02	871.235	2400.6	1815.54	1556.52	1993.35	1002.74	1086.6	964.531	1210.77	1467.86	1770.19	910.357	1066.94	1355.44	636.596	1707.62	959.998	1501.14	888.838	1551.05	3314.51	1572.34	1593.74	1827.7	1146.81	1131.15	1768.85	1010.58	1398.26	907.019	803.773	1667.58	1364.91
pos-M82T535	82.0517	8.92155	0	0	-	Unknown	-	-	-	0	-	-	0	-	-	5868.48	5754.57	11429.9	5686.33	5441.26	4285.4	3705.76	4110.67	2440.91	5749.13	6307.47	11019.8	8186.28	5082.39	3792	4128.09	5327.51	5021.6	5242.33	7069.42	5659.73	3645.1	11163.6	3784.79	3200.77	6545.85	7855.83	3174.23	3026.25	4179.84	3029.48	1904.04	5347.37	10420.9
pos-M82T49	82.0641	0.823667	0	0	-	Unknown	-	-	-	0	-	-	0	-	-	4949.86	4195.08	3501.51	4810.95	4685.56	5008.98	2002.61	2512.53	1858.84	1318.28	2304	1622.92	5087.87	5278.75	4798.04	4779.6	5405.09	4775.79	3329.19	1827.35	3752.71	2895.69	4052.64	2168.19	2402.99	2212.85	2104.6	2276.04	2407.8	3181.06	975.608	952.725	1943.08	836.302
pos-M83T39_1	82.5365	0.64515	0	0	-	Unknown	-	-	-	0	-	-	0	-	-	1947.35	1730.87	2012.78	1813.66	2137.05	1730.3	1825.67	1785.16	1693.16	1918.8	1641.35	1192.09	1999.87	1881.53	1619.36	2245.65	3098.12	2161.92	2614.31	3384.52	2139.74	1765.85	1918.77	2029.98	1839.51	1942.38	2047.25	2126.36	1928.18	2547.45	2466.58	2867.92	2524.61	2771.91
pos-M83T546_1	82.9961	9.10153	0	0	-	Unknown	-	-	-	0	-	-	0	-	-	109212	102612	110591	99227.3	87282.7	80261.6	130909	111615	107652	103998	92910.3	85825.9	119892	95677.1	106547	93156.5	91274.7	84320.9	121316	111624	107650	84689.7	90585.9	86987.8	108024	122027	103116	105625	97544	89819	94924.9	88031.1	90944.4	86658.1
pos-M83T39_2	83.0141	0.644125	0	0	-	Unknown	-	-	-	0	-	-	0	-	-	5334.88	4859.05	5127.01	4986.88	5204.16	5654.53	5040.72	5245.7	5496.55	5021.95	4837.14	5781.44	5377.76	5889.18	5554.47	6577.4	6912.64	6390.65	7051.67	7998.19	6444.98	6296.57	6967.13	6848.7	5032.66	5091.87	5952.57	5541.81	5392.45	5911.92	8500.12	8377.25	7582.29	8556.2
pos-M83T51	83.0118	0.845383	0	0	-	Unknown	-	-	-	0	-	-	0	-	-	1577.06	2519.48	2177.78	1094.38	2952.5	2017.21	1671.41	2125.67	1370.51	1586.2	2198.93	1789.27	1925.11	1253.53	1400.89	1443.97	2085.73	1278.68	2285.49	1810.92	2018.84	1183.01	865.284	1427.28	2168.38	2641.53	2100.05	2563.39	1065.91	2540.88	2557.39	2134.54	2424.39	1438.25
pos-M83T46	83.0592	0.771733	0	0	-	Unknown	-	-	-	0	-	-	0	-	-	1753.65	2531.79	3684.18	3851.42	4194.48	2151.51	3116.25	1887.54	3348.3	3151.38	2133.2	3142.61	4495.14	4896.9	4398.51	4728.34	5336.7	5305.32	3696.52	1453.1	1285.36	4041.78	3854.42	3095.61	1319.38	1635.01	1174.93	1070.02	1334.91	2891.78	3158.27	5577.85	5607.64	3018.92
pos-M83T546_2	83.497	9.10158	0	0	-	Unknown	-	-	-	0	-	-	0	-	-	9447.9	9734.82	7188.11	7861.95	8034.96	6368.87	8611.11	7937.71	8776.92	6253.03	6095.67	6131.63	8869.84	6608.37	7869.5	7255.23	6676.69	5938.59	8406.54	9129.43	8266.76	5685.14	6426.41	6432.3	7674.68	9006.03	7547.4	7273.56	7778.31	6245.77	6856.89	6312.1	7155.25	6810.91
pos-M84T546	83.929	9.10159	0	0	-	Unknown	-	-	-	0	-	-	0	-	-	9895.43	8674.02	10195.2	8344.81	8928.3	8390.11	9382.98	9730.13	9134.19	10090	7470.47	7164.83	9839.89	9766.89	10581.8	8287.52	7893.58	7975.16	9682.28	9479.71	10348.8	7527.08	7586.34	7761.29	10084.2	11157.8	9337.69	8327.04	8764.51	8358.52	9676.42	8509.35	7919.6	8424.24
pos-M84T545_1	83.9963	9.08112	0	0	-	Unknown	-	-	-	0	-	-	0	-	-	19524.9	18408.5	19599.7	20199.5	18237.9	16553.3	16239	19494	18909.3	18647.1	14603.9	16579.8	18138.2	17490.5	19188.9	17003.4	17283	13885.6	16361	19259.4	18733.4	11082.5	17815.4	16991.1	15106	20368.9	19015.5	17504.6	19409.4	18131.4	19008	17395	17378.4	19655.8
pos-M84T39	84.0105	0.645483	0	0	-	Unknown	-	-	-	0	-	-	0	-	-	5879.42	5277.03	5682.86	5781.96	13089.5	6603.44	5793.7	6158.88	6315.31	6308.27	6125.49	6361.28	6800.91	7541.54	6580.78	7131.42	7846.47	6741.26	8002.46	8468.31	7303.78	7552.7	8563.38	9365.93	5832.82	5834.86	6586.61	6052.08	6163.12	5983.98	8847.6	8532.38	9249	10029.5
pos-M84T48	84.0443	0.791883	0	0	-	Unknown	-	-	-	0	-	-	0	-	-	105859	106514	71122	104032	122781	125407	221087	221507	232592	234940	231314	231457	61197.5	62491.3	73596.1	59876.9	83803.5	72886.5	183990	76442.2	209676	64395.7	182935	37936.5	238180	238911	258349	270496	272841	320358	267986	317442	269120	342703
pos-M84T71	84.0442	1.18232	0	0	-	Unknown	-	-	-	0	-	-	0	-	-	10708.6	6854.09	6410.09	7360.58	8436.17	8425.74	14217.5	19937.3	14569.4	19979.4	12737.6	21666.9	16238.7	15700.3	16814.5	12487.7	13882.8	17967.5	88875.5	86149.8	94668.9	85637.2	97645.1	104347	19572.3	11764.3	22509.8	11554.4	13705.2	23347.9	93707.8	92804.8	90899.7	113546
pos-M84T54	84.0802	0.8928	1	0	-	Unknown	-	-	-	3	(+)-2,3-Dihydro-3-methyl-1H-pyrrole;Pentanenitrile;Cyclopentadiene	HMDB0033529;HMDB0040173;HMDB0061878	2	Piperideine;2-Methyl-1-pyrroline	C06181;C20808	13175.6	11931.7	9803.68	13727.6	12108	11907.4	12458.3	12468.8	12807.8	10761.6	12246.7	13269.9	7833.35	7510.13	6787.05	6371.26	19616.4	7106.7	15076.6	11576.3	17761.1	16144.7	18679.3	15019.4	3979.33	8417.98	4533.48	3359.92	3794.92	5202.68	10348.2	10191.4	1270.23	9840.24
pos-M84T545_2	84.4968	9.08107	0	0	-	Unknown	-	-	-	0	-	-	0	-	-	1397.25	1198.19	2069.52	1820.52	1853.8	1580.11	1814.42	1003.07	1302.11	1772.38	1397.3	1058.67	1478.86	1193.11	1708.6	1675.14	1682.13	1300.77	1151.95	1302.42	1581.88	1519.44	1513.71	1007.38	1551.28	1609.97	1576.4	1173.71	1802.49	1359.89	1802.51	1613.6	2022.93	1130.13
pos-M85T51	84.7699	0.844667	0	0	-	Unknown	-	-	-	0	-	-	0	-	-	1894.47	1127.75	1690.53	2902.23	1444.99	1869.36	1569.5	959.302	747.25	2271.86	2078.81	1952.36	673.302	892.232	778.85	763.573	839.79	946.997	1558	1320.33	1567.88	1425.83	1852.06	1425.71	2211.92	1870.65	1510.9	1791.84	1403.92	2044.9	644.954	1063.03	1515.39	1089.55
pos-M85T39	84.9594	0.645242	0	0	-	Unknown	-	-	-	0	-	-	0	-	-	43531.4	39401.9	48958.5	43936.3	44434.4	46343.5	210241	227310	215528	206041	215548	212945	188488	189111	193678	182152	190463	195061	59954.6	76581.5	51816.1	54244.7	71813.6	73444.3	79449	69246.1	80027.7	74127.2	80357	84278	54454.4	54633	43256.7	59456.1
pos-M85T544	84.9587	9.07123	0	0	-	Unknown	-	-	-	0	-	-	0	-	-	4748.65	5660.55	5416.48	8362.37	7233.82	5223.05	4265.44	5439.15	5825.52	2863.99	6069.66	5291.6	7980.97	4431.54	5550.25	6229.85	5716.25	7507.62	5048.32	5764.87	5914.07	6326.96	5262.76	7712.82	5175.57	9118	3644.59	6097.94	6248.96	4977.45	4853.19	4325.38	6517.15	4554.1
pos-M85T545	84.9939	9.08111	0	0	-	Unknown	-	-	-	0	-	-	0	-	-	6731.87	5760.78	7155.48	7647.42	6674.91	6067.11	6719.51	6663.53	7267.92	6884.83	5192.97	6896.53	7819.41	4775.48	6259.66	5769.05	5364.44	5833.92	5592.3	7465.69	6782.9	5165.47	6585.88	6596.07	6405.03	8328.99	5027.86	6302.63	6206.31	7418.79	5574.62	6065.72	6594.74	5857.43
pos-M85T50	85.0282	0.825433	1	1	4-Hydroxy-2-butenoic acid gamma-lactone	Organoheterocyclic compounds	Dihydrofurans	HMDB0032330	C17601	2	Furanone A;4-Hydroxy-2-butenoic acid gamma-lactone	HMDB0094691;HMDB0032330	4	4-Hydroxy-2-butynal;3-Butynoate;2(5H)-Furanone;2(3H)-Furanone	C02648;C06144;C17601;C17602	265014	266974	178979	273651	270474	300580	151267	148941	159497	163510	159541	165624	86907.4	86057.3	91438.3	87785.9	100481	95225.8	177180	80145.8	176581	177244	175702	120737	206210	204843	212195	202224	217784	228138	144092	151680	154777	156434
pos-M85T93	85.0276	1.54317	0	0	-	Unknown	-	-	-	0	-	-	0	-	-	3842.66	4304.05	4808.06	4390.52	4849.16	7180.74	4110.22	3904.08	4983.57	4431.55	4750.41	4682.49	2859.98	3177.56	3763.78	3162.52	3352.22	4786.7	3844.78	4364.1	4123.43	4252.25	4634.11	5058.54	3780.78	4270.77	3943.35	4100.62	4659.73	20205.3	3032.57	3814.29	3558.81	3885.39
pos-M85T490	85.0389	8.16064	1	0	-	Unknown	-	-	-	1	Imidazolone	HMDB0004363	2	Imidazolone;Imidazol-2-one	C06195;C20382	1160.62	4953.51	9506.17	8851.83	7644.83	4645.29	9526.97	12270.3	4129.21	8370.35	3578.32	9015.32	8865.29	9479.35	18946.8	2498.68	7867.78	7421.25	8617.28	5465.39	3264.86	8385.27	9067.97	5036.29	9338.86	4758.72	4662.85	6556	4269.1	8760.71	11929.3	6652.04	11097.4	8324.11
pos-M85T531	85.0387	8.84395	0	0	-	Unknown	-	-	-	0	-	-	0	-	-	10736.2	2807.56	10378.8	8796.95	3638.09	8437.21	9655.51	9490.99	9126.19	8724.78	8626.49	5729.5	9495.5	3065	9574.49	7563.27	8735.93	9996.54	9039.68	7393.25	6092.68	8523.73	10006.4	4483.78	2571.17	11869.8	10859.2	5628.17	8205.84	9250.26	7298.65	8123.72	10109.5	3637.86
pos-M86T39	85.9625	0.651783	0	0	-	Unknown	-	-	-	0	-	-	0	-	-	791.863	944.27	838.902	782.464	822.5	1189.1	1829.48	2026.01	2026.55	2185.75	1817.87	2221.39	1942.41	1858.89	1958.94	1519.14	1972.57	1651.04	1064.77	1175.97	739.252	852.497	1370.76	1160.13	954.34	1123.74	1020.35	1019.03	882.901	919.13	1261.86	661.641	1004.2	832.259
pos-M86T50	86.031	0.825083	0	0	-	Unknown	-	-	-	0	-	-	0	-	-	9429.36	10269.9	8085.07	10147.7	10543.3	10953.6	6012.86	6239.14	7104.58	5559.26	5004.6	7742.2	3275.36	3394.29	4034.2	3489.54	4092.9	3695.52	8066.26	4466.33	7167.75	8270.87	7196.5	6318.78	8406.93	7963.86	8928.64	8164.34	8677.68	9183.55	7807.93	6505.19	7049.19	7210.79
pos-M86T47	86.0592	0.787183	0	0	-	Unknown	-	-	-	0	-	-	0	-	-	4092.93	4183.18	4645.83	3340.11	3412.19	3547.79	6127.84	6504.91	7028.74	5478.37	6677.35	6567.68	5575.76	5497.47	6351.25	5015.52	5660.52	5428.51	5913.83	3865.07	7119.67	3829.23	7702.32	5279	5682.26	5929.83	6426.25	7562.46	7238.58	7485.55	9557.06	10049.9	9786.43	11989.6
pos-M86T80	86.096	1.33567	1	1	Piperidine	Organoheterocyclic compounds	Piperidines	HMDB0034301	C01746	1	Piperidine	HMDB0034301	3	Piperidine;(R)-2-Methylpyrrolidine;Isoprene	C01746;C20809;C16521	50152.4	51395.2	64635.4	52110.5	54556.4	53606.3	103584	184695	103760	177451	112250	110954	34173.3	63872.3	31926.5	59256.7	38005.7	63302.3	197636	91227.8	82436.1	84500.2	121142	90631.3	26965.2	23287.7	29625.7	26959.6	27720.1	28812.2	113762	107797	112222	117883
pos-M87T546	86.9362	9.10143	0	0	-	Unknown	-	-	-	0	-	-	0	-	-	7322.89	7695.55	9274.25	8945.52	8668.77	6462.07	8161.51	8191.59	9185.06	7500.72	6648.46	8222.89	8394.83	9307.42	8477.71	7616.07	7294.11	7014.05	8381.41	8264.43	7883.04	6596.84	6771.45	7764.93	6459.86	8282.04	8117.49	7608.17	7699.05	6760.68	7296.5	7035.31	6384.09	5998.28
pos-M87T39	86.9924	0.644233	0	0	-	Unknown	-	-	-	0	-	-	0	-	-	27466.9	27014.1	26058.6	27167	27957.1	26396.6	27016.2	23746.2	31325.9	26023.3	32753.3	27262.5	29356	33107.7	33944.6	29852.2	33568	31163.3	38878.7	39864.4	38109.6	35995	43977.8	38507.6	32071.1	29750.5	31449.4	29197.3	33638.1	29772.7	42584.2	41306.6	41666.4	49415.4
pos-M87T547	87.0033	9.12191	0	0	-	Unknown	-	-	-	0	-	-	0	-	-	2808.16	2991.82	1386.55	1614.99	3174.24	1732.7	2700.41	1795.36	1364.57	2239.21	2715.69	1808.45	2733.92	2901.1	2508.44	1788.08	1921	2628.13	1769.5	2502.22	1952.31	5496.08	1401.97	1421.2	2502.23	2051.17	2537.44	1233.76	1492.35	1930.38	1866.89	2108.46	1999.93	1556.19
pos-M87T47	87.0434	0.79035	1	0	-	Unknown	-	-	-	7	Gamma-Butyrolactone;Oxolan-3-one;Diacetyl;But-2-enoic acid;Ethenyl acetate;Methyl acrylate;Isocrotonic acid	HMDB0000549;HMDB0002523;HMDB0003407;HMDB0010720;HMDB0031209;HMDB0033977;HMDB0034439	9	Diacetyl;gamma-Butyrolactone;2-Butenoate;2-Butyne-1,4-diol;Cyclopropanecarboxylate;Succinic_aldehyde;beta-Butyrolactone;Vinyl_acetate;Methyl_acrylate	C00741;C01770;C01771;C02497;C16267;C16835;C19201;C19309;C19443	7310.9	7235.21	6827.49	8372.02	8023.96	9642.05	11446.3	12203.7	11742.6	11927.9	10959.1	12693.6	9025.26	10339.8	10073.7	9922.32	10301.8	10089.9	11413.6	7162.41	12837.7	48711.2	9507.97	9476.64	12154.9	12687.2	13095.3	13224.8	13692.9	14641.7	18376.9	18925.9	17321.3	21922.1
pos-M87T80	87.0989	1.33567	0	0	-	Unknown	-	-	-	0	-	-	0	-	-	2627.88	2605.18	3336.88	2253.66	2242.77	2624.35	4038.42	7104.22	4764.03	8430.96	4887.65	7901.98	2166.31	1673.22	1648.56	1850.98	1629.31	1565.81	7780.48	3981.7	3933.6	3969.5	7843.25	4440.64	1543.51	1279.49	1462.88	1553.91	1311.23	1759.07	4705.92	4572.92	4953.45	4834.47
pos-M88T546	87.9239	9.10139	0	0	-	Unknown	-	-	-	0	-	-	0	-	-	116580	115990	132207	114024	108014	94565.1	120084	121547	120260	102528	102328	95410.3	121220	111646	132505	100532	94528.8	93915	124018	125688	119109	98873.3	103252	91284.8	119741	128103	116443	111476	113850	105112	112126	103987	99792.6	96199.4
pos-M88T39	87.9929	0.644675	0	0	-	Unknown	-	-	-	0	-	-	0	-	-	3949.87	3590.64	3696.79	3732.83	3859.07	3332.28	3772.25	3959.56	3820.27	3943.89	4267.69	3898.96	4263.7	4451.15	4380.87	4313.63	5198.6	4514.76	4680.69	5845.14	4744.61	4605.36	4961.74	5134.97	3948.17	3283.07	4325.68	3282.75	4246.52	4376.9	5776.93	4969.31	5841.57	6177.25
pos-M88T48	88.0386	0.7924	1	0	-	Unknown	-	-	-	2	2-Aminoacrylic acid;3-Isoxazolidinone	HMDB0003609;HMDB0039426	4	Dehydroalanine;2-Oxazolidinone;Aminoacrylate;2-Iminopropanoate	C02218;C06695;C20253;C20904	4307.99	4284.38	3196.16	3337.13	4458.44	3304.56	4633.49	4215.94	4892.56	5412.38	5386.22	3296.75	3077.43	3101.21	3610.12	3676.28	3703.51	4005.17	4032.67	2447.17	2972.8	2857.02	2836.65	7407.15	4924.1	5214.67	4433.73	5353.74	6097.96	5795.26	4667.5	3255.68	2666.72	4368.95
pos-M89T546	88.5084	9.10163	0	0	-	Unknown	-	-	-	0	-	-	0	-	-	1031.18	1572.94	938.223	1358.33	1218.95	1220.94	1537.29	1271.5	1268.78	1488.44	1211.33	1278.95	1071.32	1044.51	1267	1213.1	1004.24	1075.22	1155.57	1566.01	948.971	901.989	1114.16	1136.5	1026.56	1554.6	969.219	1575.3	1316.98	947.069	1169.45	1091.41	723.683	711.158
pos-M89T585	88.9313	9.75101	0	0	-	Unknown	-	-	-	0	-	-	0	-	-	6442.5	34043.5	5583.56	3399.07	8697.66	6097.96	3244.86	2596.24	5838.8	6433.76	2774.52	5423.38	7761.68	5993.58	3167.56	8750.19	30897	10343.7	2425.65	2772.1	5539.01	9479.49	5736.1	3896.5	4154.98	5925.62	10229.8	5325.41	3635.17	3525.3	3531.03	3765.11	7744.1	4682.07
pos-M89T545	88.9318	9.09165	0	0	-	Unknown	-	-	-	0	-	-	0	-	-	142539	147368	142607	141439	134052	130970	150949	137025	141436	130498	129710	131299	143944	143444	141521	132649	127242	121583	146632	149132	136797	127587	130666	124030	153963	157626	138795	140082	137960	152393	135970	119218	122522	118374
pos-M89T39_2	88.9894	0.645408	0	0	-	Unknown	-	-	-	0	-	-	0	-	-	3953.97	3858.54	3825.58	3961.49	3609.23	3263.82	3810.41	3905.95	4180.25	5121.55	3594.05	3280.23	2810.98	4241.95	3846.03	4788.77	4489.8	3999.04	4942.43	4660.88	4977.68	5049.57	5578.61	4670.23	4303.46	3525.39	4715.3	3981.1	4265.38	4426.85	6382.5	6479.99	6128.54	6702.01
pos-M89T54	89.0225	0.906167	1	0	-	Unknown	-	-	-	4	2-hydroxyacrylic Acid;Pyruvic acid;Malonic semialdehyde;Glucosereductone	HMDB0062676;HMDB0000243;HMDB0011111;HMDB0040261	4	Pyruvate;3-Oxopropanoate;3-Hydroxypropenoate;Ethylene_carbonate	C00022;C00222;C12069;C20363	1640.98	1825.3	1761.55	1480.07	1752.4	1475.56	15328.4	14965.1	17441.5	14268.5	15833.5	14505.1	15693.4	15368.7	15904.4	14896.6	16662.5	16625.4	3106.78	2402.83	3176.66	2847.11	3164.28	3446.14	8532.82	9971.59	7504.64	9026.6	9526.79	8773.43	2606.56	2237.11	2087.6	2559.16
pos-M89T227	89.059	3.78323	1	0	-	Unknown	-	-	-	2	(2R*,3R*)-1,2,3-Butanetriol;Trihydroxybutane	HMDB0034778;HMDB0061944	1	Diethylene_glycol	C14689	2133.78	638.363	1484.87	1687.48	1544.98	2128.21	1417.89	1564.23	1412.15	1876.57	1664.13	1848.49	1260.07	1541.06	1652.44	1384.27	1737.23	1562.31	1404.57	2011	1649.29	1662.67	1920.5	1810.23	1533.65	1506.15	1690.99	1996.44	1910.39	1883.76	1460.92	1227.86	1508.26	1927.09
pos-M90T545	89.5062	9.09162	0	0	-	Unknown	-	-	-	0	-	-	0	-	-	21423.4	19095.4	21519.4	20055.8	17703.4	14962	23287.6	19175	18141.8	20910.3	15995.9	15930.2	21219.3	20097.8	18649.9	19169.8	17207.4	14380.6	19983.8	19167.9	17934	17431.9	16219.6	16512.2	22020.3	21799.9	21809.6	19779.7	16529.5	16021.7	18772.2	16528.8	17174.8	14739.3
pos-M90T573	89.5062	9.54783	0	0	-	Unknown	-	-	-	0	-	-	0	-	-	903.484	3745.11	1115.73	374.792	1063.84	1649.87	1479.32	1022.28	1267.43	1144.16	886.655	1065.44	632.957	854.115	1217.35	1043.15	940.597	953.791	1000.83	1269.76	896.517	1125.5	778.503	1570.49	1072.87	1173.81	1510.21	1147.35	465.464	722.798	1191.35	893.801	975.922	1002.25
pos-M90T546_1	89.9388	9.1015	0	0	-	Unknown	-	-	-	0	-	-	0	-	-	14166.8	15547.6	12066.7	15165.7	12931.2	10766.1	17517.7	13206.2	11508.4	11407.7	10287.8	12920.7	12473.5	12291	13608.2	12262.5	11044.7	9327.51	14884.7	11219.8	10850.8	10751.6	10707.9	12469.5	12573.8	13760.9	12176.5	17896.2	12986.8	10512.3	11764	11147.6	11463.9	11611
pos-M90T39	89.9617	0.645408	0	0	-	Unknown	-	-	-	0	-	-	0	-	-	3312.28	2770.46	3123.54	3846.21	3402.78	2746.11	12632	11705.4	13929.3	14249.4	14395.7	13649	9953.24	11734.8	10441.4	11372.4	12917.3	12100.2	3618.15	4065.45	4301.14	4906.51	4232.95	4310.82	5150.04	3700.74	5120.33	5496.64	5896.58	5935.01	3539.31	3180.42	3330.18	4995.49
pos-M90T546_2	90.0073	9.10173	0	0	-	Unknown	-	-	-	0	-	-	0	-	-	1275.41	1829.7	2667.07	1506.33	2055.85	1562.09	1315.5	2176.25	1154.8	1466.85	1411.69	903.279	1641.89	1495.66	1121.05	1375.52	1096.98	1126.23	1765.98	1790.66	1566.66	1474.71	1221.03	1542.2	1135.32	2454.91	1653.45	1371.46	1803.13	1133.18	1068.47	1019.13	1476.88	1770.52
pos-M90T47	90.0543	0.790992	1	1	Beta-Alanine	Organic acids and derivatives	Carboxylic acids and derivatives	HMDB0000056	C00099	9	Beta-Alanine;L-Alanine;Sarcosine;D-Alanine;Ethyl carbamate;(alpha-D-mannosyl)7-beta-D-mannosyl-diacetylchitobiosyl-L-asparagine, isoform A (protein);Pyruvaldehyde;Malondialdehyde;Acrylic acid	HMDB0000056;HMDB0000161;HMDB0000271;HMDB0001310;HMDB0031219;HMDB0062251;HMDB0001167;HMDB0006112;HMDB0031647	13	L-Alanine;beta-Alanine;D-Alanine;Sarcosine;Alanine;Urethane;2-Nitropropane;HMMF;Acrylic_acid;Methylglyoxal;Glycidaldehyde;Propiolactone;Malonaldehyde	C00041;C00099;C00133;C00213;C01401;C01537;C02116;C11488;C00511;C00546;C19246;C19297;C19440	15239.4	14968.4	15082.9	16007.1	18083.9	16249.8	21511.4	21915.2	20022.9	21981.8	19953.6	20856.4	3165.47	2985.36	3641.55	3021.9	3551.8	4012.94	54540.3	14239.7	54143.6	35699	45239	27220.5	37675.9	29162.9	39847.9	39465.5	37850	38789.7	34044.4	38390.6	35546.1	38397.8
pos-M90T546_3	90.4888	9.10139	0	0	-	Unknown	-	-	-	0	-	-	0	-	-	13602.3	14453.7	14709	13063.6	11362.4	10856.3	14611.4	15336.8	13876.4	12593.9	12765.8	10860.6	14771	12024.3	14659	11614.8	11356.3	9587.12	12756.6	14808.2	13884	10586.1	12493.4	12251.6	13369.7	14473.8	15452.8	11614.5	13038.9	13391	11984.9	11372.9	11763	11217.1
pos-M91T545	90.5062	9.08101	0	0	-	Unknown	-	-	-	0	-	-	0	-	-	8528.88	8242.59	7637.27	7943.68	7181.49	5988.92	7413.51	5856.33	6680.89	6099.49	6331.11	4633.86	5775.55	4836.98	7319.42	6067.19	6970.88	4749.64	5463.54	6904.61	7861.03	4681.58	7327.27	4921.12	5793.28	7736.09	7347.18	6134.14	5307.09	7319.4	6663.23	6491.88	6616.33	6024.92
pos-M91T546	90.9023	9.10163	0	0	-	Unknown	-	-	-	0	-	-	0	-	-	2724.23	2002.92	2215.77	2012.52	1511.82	1882.28	2470.6	1928.18	1823.97	2013	1334.58	1936.11	1902.74	1443.85	2227.42	2147.28	2034.64	1911.37	1894.6	1671.61	2325.82	954.776	2374.04	1946.9	17035.8	2168.57	1940.73	2893.61	2026.44	1892.86	2057.18	1903.01	1674.7	1873.33
pos-M91T582	90.9468	9.70738	0	0	-	Unknown	-	-	-	0	-	-	0	-	-	3227.56	3204.7	4422.68	4311.34	7716.5	8524.15	4697.83	3610.57	2775.28	3522.16	2288.92	3528.12	3374.44	4689.59	6744.38	3819.84	1948.79	2143.63	3045.82	3188.17	2812.71	5006.95	11161.1	3758.31	3271.87	3078.27	8535.42	9163.81	4137.26	4250.46	9983.45	3833.53	2106.34	2766.58
pos-M91T547	90.9468	9.12207	0	0	-	Unknown	-	-	-	0	-	-	0	-	-	20084.3	18719.2	16598.8	20400.7	26020.4	20931.2	38375.2	27876.5	13106	14251	13763.7	18767.4	28391.2	31042.1	16661.2	13848.7	18528.6	22690.2	19661.3	18929	12738.4	13504.9	21748.4	15993	17416.6	27825.5	20050.1	24727.3	12927.6	12608.1	21651.7	14584.5	23051.6	19454.1
pos-M91T39	91.0135	0.644125	0	0	-	Unknown	-	-	-	0	-	-	0	-	-	1461.4	1733.04	1984.37	1522.1	1748.66	2031.64	1655.24	2003.28	2153.32	1492.38	1712.87	1884.84	2004.11	1912.21	2057.12	2323.31	1877.49	2345.45	2066.29	2277.95	2541.63	2306.23	2344.99	2496.93	1585.65	1620.73	2047.75	1847.27	1923.41	1829.05	2605.05	2486.66	2409.55	2877.61
pos-M91T50	91.0378	0.8266	1	0	-	Unknown	-	-	-	28	6-({[3,4,5-trihydroxy-6-(hydroxymethyl)oxan-2-yl]oxy}methyl)oxane-2,3,4,5-tetrol;Melibiose;Cellobiose;D-Maltose;Alpha-Lactose;Sucrose;Lactulose;Trehalose;Isomaltose;Galactinol;3-b-Galactopyranosyl glucose;Epimelibiose;Turanose;Kojibiose;Neotrehalose;Sakebiose;Inulobiose;Galabiose;Maltulose;Mannobiose;DEAE-cellulose;Allolactose;Glucinol;Trehalulose;Fagopyritol A1;beta-Lactose;Glucose-1,3-mannose o…	HMDB0133305;HMDB0000048;HMDB0000055;HMDB0000163;HMDB0000186;HMDB0000258;HMDB0000740;HMDB0000975;HMDB0002923;HMDB0005826;HMDB0006603;HMDB0006792;HMDB0011740;HMDB0011742;HMDB0029880;HMDB0029882;HMDB0029898;HMDB0029902;HMDB0029919;HMDB0029933;HMDB0033368;HMDB0038489;HMDB0039237;HMDB0039727;HMDB0039876;HMDB0041627;HMDB0060068;HMDB0125600	36	Sucrose;Cellobiose;Maltose;Lactose;Isomaltose;alpha-Maltose;alpha,alpha-Trehalose;alpha-D-Galactosyl-(1->3)-1D-myo-inositol;Nigerose;Inulobiose;Levanbiose;Mannobiose;Palatinose;beta-Lactose;beta-Maltose;Laminaribiose;4-O-beta-D-Glucopyranosyl-D-mannose;alpha-D-Glucosyl-(1,3)-D-mannose;alpha-D-Aldosyl_beta-D-fructoside;Epimelibiose;Melibiose;alpha-Cellobiose;beta-Cellobiose;Lactulose;Gentiobiose;S…	C00089;C00185;C00208;C00243;C00252;C00897;C01083;C01235;C01518;C01711;C01725;C01728;C01742;C01970;C01971;C02048;C02964;C04147;C04219;C05400;C05402;C06421;C06422;C07064;C08240;C08250;C15548;C18068;C19632;C19633;C19634;C19636;C19773;C20236;C20861;C21336	1907.91	1633.37	1289.35	1717.14	1114.49	2827.14	902.842	1053.49	1563.28	1693.18	1459.63	1401.43	1009.92	1063.03	669.524	1050.1	1502.17	974.87	953.056	1657.18	1600.34	2211.88	1205.04	1750.33	1139.72	1118.49	857.142	1463.25	1702.86	1827.77	1001.4	1374.97	868.012	1584.64
pos-M91T124	91.0535	2.06248	1	1	1-Butanethiol	Organosulfur compounds	Thiols	HMDB0031322	null	0	-	-	0	-	-	11234.4	11129.8	11350.1	11269.7	11366.6	11669.2	22016.2	14935.5	22605.2	15466.5	14584.7	14788.9	12985	20176.9	13373.1	14226.7	20688.6	22329.6	14970.5	15301	15731.4	14078	15192.8	16019.4	13218.8	13931.6	14390.1	11811.2	13760.8	13592.7	23946	14527.1	14469.6	14061.2
pos-M91T55	91.0535	0.916367	0	0	-	Unknown	-	-	-	0	-	-	0	-	-	12916.5	13982.3	9723.81	13586.5	14570	14165.7	14568.9	14779.9	15393.9	15523.5	14681.6	15438.1	14760.4	14556.2	13193.1	13667.7	16674.4	14232.9	12019.3	9943.86	10345.7	11517.7	10266.7	10603.6	11070.3	12134.4	12169.5	10799.5	11169.8	11941.8	14388.8	13981	14222.9	13617.5
pos-M91T524	91.0536	8.72673	0	0	-	Unknown	-	-	-	0	-	-	0	-	-	58931.8	59201.9	115700	191800	29237.1	175828	42872.3	63641.7	180866	190080	75770.3	33171.5	75988.4	36220	188771	170083	104184	37550.4	179395	186311	126604	63969.8	194383	95326.5	178947	177590	182470	132507	58882	44883	165104	47405.7	63849.7	184573
pos-M92T545	91.504	9.08105	0	0	-	Unknown	-	-	-	0	-	-	0	-	-	2510.69	3448.56	2774.74	4704.48	3381.46	2535.6	2886.27	2912.95	2754.08	2882.64	2963.2	3559.61	3261.68	3443.97	3864.5	3629.87	3269.61	2445.41	3313.32	3552.57	3229.56	2382.3	3300.26	2167.41	2745.37	3080.48	3718.02	3450.4	2956.2	3244.39	3096.56	3664.04	3330.56	2275.24
pos-M92T39	91.9946	0.645333	0	0	-	Unknown	-	-	-	0	-	-	0	-	-	6003.53	4960.7	5237.6	5669.18	5962.98	4826.06	5568.63	5043.49	5742.37	5810.58	6250.85	5095.66	5468.05	6336.73	5844.02	6021.79	7238.9	6587.06	7692.31	7944.8	7874.73	7644.01	5791.01	5170.17	6455.34	4923.77	5931.56	5393.69	6263.94	5986	7729.54	7586.71	8192.27	9542.99
pos-M93T39	92.9953	0.651258	0	0	-	Unknown	-	-	-	0	-	-	0	-	-	2450.66	1490.85	885.465	1936.34	887.263	1408.13	1413.7	839.49	1348.49	926.497	1412.08	1376.1	2237.63	1278.48	1155.64	1169.23	994.582	1698	1813.29	957.882	1413.41	1008.67	1832.32	910.143	828.361	818.8	828.158	908.636	895.91	870.329	2052.31	1841.12	2216.16	1453.7
pos-M94T40	93.9549	0.666183	0	0	-	Unknown	-	-	-	0	-	-	0	-	-	1207.2	1465.11	1336.95	1431.31	1282.21	1132.07	1243.77	1391.62	1407.76	1024.13	1107.2	1090.9	1857.65	1612.61	1994.85	1922.88	2118.04	1910.23	2711.04	2338.8	1930.17	1878.4	2397.89	2135.4	3104.43	2663.36	2632.13	3037.89	3328.22	2671.47	682.165	1761.64	2049.65	2045.87
pos-M94T546	93.9548	9.10158	0	0	-	Unknown	-	-	-	0	-	-	0	-	-	3721.08	2929.12	2587.55	2990.03	1437.62	2069.2	2794.35	2294.34	1493.91	2292.37	2262.85	1924.5	2481.23	1149.62	3978.22	2251.91	1886.36	2878.15	1941.24	1705.42	1725.4	1999.64	1949.78	2014.72	2656.66	3941.05	2989.78	1734.96	2338.19	2242.21	3692.89	2255.91	2263.57	2221.77
pos-M94T39	93.9919	0.645483	0	0	-	Unknown	-	-	-	0	-	-	0	-	-	1032.83	1365.35	831.521	849.575	1833.81	798.404	1164.8	820.628	1022.49	1069.57	1093.53	1492.5	1024.52	1673.12	1924.32	1035.6	1323.85	2168.02	1105.61	1144.95	1997.5	993.028	1305.1	1116.88	1069.62	790.99	2676.66	1097.92	3181.5	2681.61	1575.1	1341.18	1621.97	1585.54
pos-M94T49	94.0642	0.82315	1	0	-	Unknown	-	-	-	0	-	-	2	Aniline;2-Methylpyridine	C00292;C14447	7948.6	7152.47	4676.11	5961.56	8618.87	6037.51	4922.36	5028.47	6244.72	6326.95	5495.67	5120.1	4888.04	4738.29	5543.27	4993.79	5314.03	5046.12	5687.91	5108.84	6083.84	6022.66	7626.06	5708.15	6086.97	4881.02	5617.54	5402.51	5390.58	7670.91	6021.76	4549.29	4605.2	10093.6
pos-M95T51	95.0115	0.844017	0	0	-	Unknown	-	-	-	0	-	-	0	-	-	965.552	4238.53	902.307	3754	1110.3	3983.02	1395.44	1664.62	1157.42	2697.87	4630.86	1283.12	1608.48	1568.88	2071.42	1287.51	1837.5	1842.96	1229.74	2219.3	1315.07	3021.37	2242.24	3172.54	2206.34	1294.09	2782.66	1281.21	1136.21	2670.65	1508.01	1457.42	1361.52	1383.11
pos-M95T71	95.0484	1.18729	1	1	Phenol	Benzenoids	Phenols	HMDB0000228	C00146	1	Phenol	HMDB0000228	3	Phenol;Arene_oxide;Phenol	C00146;C01782;C15584	2963.14	3034.39	1834.53	3187.75	3344.78	3082.82	4321.15	4780.45	4884.28	4643.24	4993.83	4812.89	1915.97	3261.05	3317.44	4065.19	3530.81	3681.85	2349.87	3890.54	2722.63	2416.27	2717.92	2774.15	2263.21	2375.2	2334.35	1631.62	1861.49	2467	5629.74	5230.56	5114.86	5151.38
pos-M95T361	95.0482	6.01609	1	1	Phenol	Benzenoids	Phenols	HMDB0000228	C00146	0	-	-	0	-	-	1487.51	1385.41	1879.31	1430.08	1045.98	1115.54	1196.61	1125.83	1343.24	1022.99	1039.55	1288.03	1363.01	1050.53	1193.15	1112.64	1272.1	1399.69	1054.75	1273.65	1485.77	1255.85	1325.64	653.197	1037.81	1130.28	1363.78	1692.8	1096.01	1345.92	1270.96	977.957	1238.07	1398.12
pos-M95T54	95.0484	0.901675	1	0	-	Unknown	-	-	-	1	Phenol	HMDB0000228	3	Phenol;Arene_oxide;Phenol	C00146;C01782;C15584	3733.35	3752.6	2237.62	3650.28	3117.52	7809.18	3983.17	4523.86	4221.92	4366.92	4434.4	4654.77	3401.78	3460.47	3003.14	3941.37	2867.95	4523.76	2589.15	1780.82	2417.83	2105.83	1388.92	2356.53	1853.42	2466.65	2000.18	1667.92	2417.02	2518.2	4461.51	4871.68	4560.89	4991.03
pos-M95T42	95.0594	0.707817	0	0	-	Unknown	-	-	-	0	-	-	0	-	-	1995.31	1946.77	2551.99	1785.71	1904.74	2755.32	2300.33	2632.22	1253.35	2593	2135.16	1555.38	2482.72	1893.12	2672.26	2884.35	3015.36	2122.17	659.44	1917.07	893.247	706.769	1848.23	2545.09	1473.86	978.695	1603.23	1867.65	1694.08	1789.56	3007.33	1755.28	1957.53	2297.19
pos-M96T546	95.9725	9.10136	0	0	-	Unknown	-	-	-	0	-	-	0	-	-	4618.81	3705.52	4202.02	4365.38	3746.27	4454.33	5018	4354.75	2992.1	3288.23	4748.58	4692.68	4955.13	5120.75	4030.97	4136.64	4345.8	3126.15	4436.75	4575.79	4928.75	4067.78	4256.36	3589.79	5440.09	5241.45	4151.82	5838.81	4608.54	4267.64	4966.79	4068.11	3905.76	3393.76
pos-M96T50	96.0432	0.830075	0	0	-	Unknown	-	-	-	0	-	-	0	-	-	1670.31	2271.58	1761.38	1862.86	2279.03	1782.37	1466.9	1504.4	1031.89	1667.6	1163.2	1119.36	1451.99	927.449	1063.02	1490.02	1467.61	1091.6	1060.18	1145.46	848.815	1350.34	875.837	1424.47	1008.03	991.284	894.528	1125.92	1306.58	1378.53	1553.21	1594.22	1541.45	1695.87
pos-M97T545_1	96.9366	9.08105	0	0	-	Unknown	-	-	-	0	-	-	0	-	-	855.212	1055.53	1170.34	818.705	996.274	1332.89	1782.79	956.854	1656.99	1175.07	1355.06	1475.11	1565.44	982.865	1727.95	1165.59	1672.27	1084.43	1403.73	2181.08	1332.83	1521.74	1205.07	1354.02	1185.15	1747.15	1457.54	1220.6	832.893	1211.99	1481.73	1377.63	624.677	1180.66
pos-M97T545_2	96.9708	9.08105	0	0	-	Unknown	-	-	-	0	-	-	0	-	-	1583.59	4252.08	2056.16	2236.35	1506.18	2579.3	1663.19	1657.33	2123.28	1811.49	2968.69	2590.1	3775.45	1703.65	2022.55	1193.67	2901.62	1967.5	1890.27	1995.01	3147.53	1185.97	1576.57	1625.22	1846.22	1620.99	3494.7	1828.05	1493.18	1309.26	1558.97	2802.96	2003.39	1764.3
pos-M97T39	96.9875	0.645483	0	0	-	Unknown	-	-	-	0	-	-	0	-	-	1351.2	1306.35	1315.82	1246.99	1373.9	1614.77	1775.69	1562.88	1538.92	1400.24	1530.38	1563	1705.38	1726.31	1743.88	1585.42	1606.1	1618.34	1704.45	1848.1	1901.85	1664.71	1827.9	2123.71	2098.77	1296.89	1813.24	1625.85	1710.83	1438.31	2405.87	1913.41	2099.39	1858.79
pos-M97T546	96.9989	9.10163	0	0	-	Unknown	-	-	-	0	-	-	0	-	-	3505.88	3610.39	3093.55	2920.58	2622.71	2518.55	3458.93	3016.36	2729.92	2887.7	2212.59	1868.67	3214.94	2909.47	2440.93	3159.9	2746.1	2288.53	3369.56	2963.13	2729.66	2115.89	1932.99	1779.15	2600.73	3819.79	2492.64	3074.88	1552.38	1932.82	2910.87	2460.92	3237.88	2946.81
pos-M97T49	97.0279	0.8243	1	1	2-Furancarboxaldehyde	Organooxygen compounds	Carbonyl compounds	HMDB0032914	C14279	2	2-Furancarboxaldehyde;Protoanemonin	HMDB0032914;HMDB0060503	2	Protoanemonin;Furfural	C07090;C14279	166795	167553	113303	159248	174423	181117	102474	103396	108017	101818	106139	107510	66733.7	66913	70071.3	63162.3	79260.7	67538.4	109484	42126.5	122328	105445	95544.9	69264.2	131036	131177	134177	125455	133733	135765	89577.1	101320	95297.1	95795.7
pos-M97T73	97.0277	1.21087	1	1	2-Furancarboxaldehyde	Organooxygen compounds	Carbonyl compounds	HMDB0032914	C14279	3	Chalcone;1-Methoxyphenanthrene;1,3-diphenylprop-2-en-1-one	HMDB0003066;HMDB0060323;HMDB0135598	3	Chalcone;1-Methoxyphenanthrene;Chalcone	C01484;C11433;C15589	19639	18344.8	17087.3	20408.6	23039.5	21125.5	12539.4	11001.3	12809.9	12985.5	13492.3	12236.2	3804.85	6004.9	4604.79	6164.21	6066.51	7584	13763.8	26261.8	26157.3	26310.9	17594.5	14138.6	12192.7	14128.3	16032.4	18294.9	21786.9	17579.1	14103.2	23220.5	10856.5	10158
pos-M98T546_1	97.9324	9.10192	0	0	-	Unknown	-	-	-	0	-	-	0	-	-	6282.17	6564.44	4420.7	5821.88	4354.7	5570.69	5648.02	6953.54	4340.24	6000.86	4426.7	6115.59	5805.41	5416.32	4542.47	5074.81	5132.34	4231.29	4561.85	4799.43	4557.23	5101.23	6644.67	3851.48	5110.34	3714.83	6824.03	6060.16	6503.03	5112.74	3949.74	5766.04	3816.89	4541.68
pos-M98T584	97.9678	9.73217	1	0	-	Unknown	-	-	-	1	Hypothiocyanite	HMDB0012974	0	-	-	4019.85	3206.69	3744.87	3642.31	20194.7	4542.43	2429.14	1644.63	2695.77	1983.01	1373.23	2722.95	3706.02	17500.4	2629.65	3401.71	1909.34	2242.45	2346.7	2379.53	4075.93	1407.96	2122.19	1647.31	2844.39	2732.02	2537.36	1636.4	1627.09	1364.71	3141.17	2150.87	3129.61	1792.44
pos-M98T546_2	97.968	9.10135	0	0	-	Unknown	-	-	-	0	-	-	0	-	-	87664.1	82941.4	78972.6	77650.9	69339	62792.5	76656.8	72528.9	73912.8	67375.8	62583	62105.5	77471.8	74422.7	83021.7	77256.3	65213.9	62367.8	75961.9	79743.5	76650	67610.6	66157.5	63305.9	80659.6	83394.8	71576.2	73371.9	69680.3	66777.3	73293.3	64949	62598.8	61268.9
pos-M98T39	97.9902	0.650267	1	0	-	Unknown	-	-	-	2	Amidosulfonic acid;Sulfite	HMDB0034830;HMDB0000240	0	-	-	1765.53	2044.61	2077.02	1670.77	1657.34	1143.95	3529.24	4843.24	5161.42	4186.42	3674.02	3494.66	3565.34	3863.35	3829.08	3499.88	4082.33	3867.48	1375.24	1491.52	1572.43	2083.47	1841.53	1444.46	1804.65	2463.84	1685.05	2263.35	2488.51	1344.15	1409.48	1066.37	1427.86	1686.36
pos-M98T49	98.0309	0.8243	0	0	-	Unknown	-	-	-	0	-	-	0	-	-	7564.81	9215.96	6740.63	7991.84	9189.55	9206.25	5439.04	5528.51	6225.24	6019.87	6291.43	5348.73	2955.87	3174.68	3331.66	3244.17	3692.56	3818.06	5626.85	4076.81	5999.83	7223.2	4211.82	4991.58	5792	6885.02	6427.25	4767.85	6665.86	6997.5	4872.91	6028.16	5167.75	5878.66
pos-M98T48	98.0586	0.8026	0	0	-	Unknown	-	-	-	0	-	-	0	-	-	1442.06	2034.75	1538.35	3104.04	2557.89	4601.97	2449.24	2728.79	1184.1	2426.96	1288.7	2942.29	1208.61	1895.15	1277.81	1083.3	3773.45	2391.1	1229.41	1992.41	2047.18	3693.01	3638.81	1606.15	1278.45	1887.49	1531.32	1190.19	1217.02	1314.07	1746.12	3133.13	1914.47	3516.32
pos-M98T546_3	98.4477	9.10158	0	0	-	Unknown	-	-	-	0	-	-	0	-	-	974.58	1377.97	953.941	1146.59	1024.03	1314.98	1009.68	1913.13	1020.19	762.257	1640.07	1456.2	1414.28	1101.93	1058.12	1144.53	806.665	961.697	949.284	1121.16	1047.98	984.11	1123.93	1035.92	855.777	910.589	961.103	1083.15	696.598	856.491	905.124	981.815	1211.95	810.041
pos-M99T546	98.5114	9.10163	0	0	-	Unknown	-	-	-	0	-	-	0	-	-	2189.35	3050.53	2821.78	1774.94	1665.38	1849.28	1785.73	2731.86	2292.22	2379.55	2061.66	1637.82	2412.4	2821.11	2363.17	1766.88	2785.66	1752.44	2598.42	2628.61	1964.57	4150.07	2043.65	1690.23	2277.17	2749.06	2545.6	2080.99	2091.33	2011	2059.25	1506.86	1490.48	1472.84
pos-M99T50	99.0432	0.825642	1	0	-	Unknown	-	-	-	3	2-Furanmethanol;5-Methyl-2(3H)-furanone;5-Hydroxy-4-pentenoic acid d-lactone	HMDB0013742;HMDB0029609;HMDB0040145	2	Furfuryl_alcohol;Tulipalin_A	C20441;C20578	27235.2	24023.3	23402.5	25234.6	25171	24429.2	6412.69	6393.16	7320.84	6503.77	8674.66	6475.81	6823.46	6572.18	6395.91	6533.86	4847.85	5898.74	17034.3	10883	18253.4	20789.3	19195.1	16252.3	16079.3	16850.1	16511.3	16848.7	16518	15693.8	14108.9	14499	15632.5	14471.7
pos-M100T545	99.5115	9.0811	0	0	-	Unknown	-	-	-	0	-	-	0	-	-	1387.56	1545.03	1178.96	1212.46	959.639	890.291	1447.75	1076.41	943.35	880.712	1125.97	895.07	856.65	1561.98	1004.01	856.109	1211.67	926.135	1506.21	1123.72	1349.06	2220.49	992.986	1619.44	1561.03	1114.4	703.377	1005.74	964.375	1294.71	1343.59	1032.83	891.71	1114.91
pos-M100T546	99.9244	9.10173	0	0	-	Unknown	-	-	-	0	-	-	0	-	-	6308.09	27145.3	6819.62	5788.53	5450.18	5828.7	7599.45	7576.05	6696.65	6405.71	5816.42	4762.74	6585.7	6656.12	5101.83	6332.17	4616.9	5528.76	25919.5	6930.33	4535.15	5293.03	6015.54	5246.81	7166.1	7393.3	6239.49	5405.66	5998.8	5987.87	5823.8	6104.01	5185.39	5384.41
pos-M100T582	99.947	9.7009	0	0	-	Unknown	-	-	-	0	-	-	0	-	-	1620.86	1434.7	2511.88	1699.23	2052.98	1374.37	1842.74	1163.8	11636.6	1608.1	2854.92	2311.6	2159.17	1692.75	1420.76	1711.51	3132.68	3780.18	11060.4	1914.98	1128.66	1921.35	2925.57	1685.4	1888.08	2020.85	2977.12	10011.6	1383.94	2046.93	2368.67	2413.54	1343.64	5222.82
pos-M100T547	99.947	9.12137	0	0	-	Unknown	-	-	-	0	-	-	0	-	-	24602	35811.4	24682.5	28878.4	29996	28423.2	28457.8	24558.5	21750.6	28116	22147.9	24815.3	41570.9	35063.6	26204.3	20194	19290.1	27228.4	29384.3	23640	17503	18677.3	20540.6	32997.3	36903.7	32709.7	33268.7	30776.8	31082.5	29318.4	33671.9	24925.5	29171.7	22077.7
pos-M100T544	99.9673	9.06093	0	0	-	Unknown	-	-	-	0	-	-	0	-	-	2088.46	1968.75	1980.87	934.917	1174.24	1238.57	1750.75	1163.06	1290.12	1691.66	1776.13	1462.49	1285.17	1554.65	1751.89	1447.55	1928.67	1879.25	1916.72	1264.67	1838.05	1908.31	1745.18	1438.21	1240.84	1110.73	1815.94	1466.08	1833.58	1684.54	1236.29	1439.77	1625.07	1155.54
pos-M100T39	100.023	0.650267	0	0	-	Unknown	-	-	-	0	-	-	0	-	-	2515	2656.71	2707.81	2821.3	3255.74	2709.84	2719.83	2451.11	2302.9	2942.84	2673.89	2642.14	2650.34	3096.32	3093.21	2919.73	4157.38	3293.1	3122.05	3798.94	3197.46	3081.38	3844.02	3155.55	2781.6	2593.75	2754.65	2711.92	2529.27	2596.53	3886.51	3633.58	3217.77	4238.31
pos-M100T50	100.047	0.841317	0	0	-	Unknown	-	-	-	0	-	-	0	-	-	3306.9	2236.2	2211.62	2805.41	2847.44	3080.39	1809.27	1862.69	1434.75	2283.48	2333.16	2287.85	1383.88	1344.31	946.641	965.976	666.392	1683.03	2598.21	1771.52	1981.16	2560.62	1291.8	1663.24	1402.95	2312.63	2468.04	2193.72	2728.83	2365.65	1335.03	2364.17	2087.38	1934.77
pos-M100T542	100.111	9.04058	1	0	-	Unknown	-	-	-	1	Solamine	HMDB0031202	0	-	-	7020.81	10518.1	18121.3	12052	14702	6314.58	7698.06	14747.5	17084.6	4166.56	9106.12	8397.92	5798.57	19765.6	14246.2	9958.75	5538.11	10910.4	8929.75	14707.1	6600.56	5041.89	18069	9597.01	21517.7	12444.7	9188.29	14427.3	7099.5	5058.72	12471.8	8062.41	8964.66	6870.67
pos-M101T547	100.932	9.12173	0	0	-	Unknown	-	-	-	0	-	-	0	-	-	8934.45	5491.74	5743.78	8175.82	8095.82	4671.32	8266.26	6890.27	8069.74	8429.35	7972.95	6737.26	7360.94	8623.13	8581.61	8427.79	10062.1	6855.06	7913.91	10129.9	6398.29	7673.49	5419.36	7319.47	10410.3	7481.89	7361.06	9295.5	7006.05	6919.28	9629.6	7382.77	6178.43	7074.89
pos-M101T544	100.955	9.0708	1	0	-	Unknown	-	-	-	0	-	-	2	Calcium_carbonate;Vinyl_chloride	C08129;C06793	4516.08	4537.39	4897.27	3168.3	4713.77	4603.98	3071.21	1028.99	4040.13	4733.32	4691.33	4492.94	3360.47	3329.99	3276.25	4052.48	4231.49	4627.32	4684.36	4474.86	3767.59	3589.72	3885.76	3769.71	4417.96	3219.21	4368.55	3741.95	4815.57	5164.64	2354.28	2982.22	3840.28	4650.78
pos-M101T39_1	101.007	0.651542	0	0	-	Unknown	-	-	-	0	-	-	0	-	-	1362.11	1484.57	1742.09	1409.42	1484.93	1563.29	1083.7	1304.64	1758.9	1347.26	1707.83	1210.07	1508.76	1865.88	1162.71	1662.19	1257.89	992.94	1797.41	1511.12	1514.31	1143.68	1398.85	1587.75	1991.8	1415.71	1611.28	914.772	1264.7	1208.72	1195.2	1334.99	1813.77	1663.32
pos-M101T51	101.022	0.842333	1	0	-	Unknown	-	-	-	1	Succinic anhydride	HMDB0032523	1	Succinic_anhydride	C19524	18904.2	19224.7	11768.2	20191.2	18922	20106.3	10971.6	11331.6	11814.1	14139.7	14182	11543.6	4980.05	5899.61	5893.82	6117.54	6886.21	6656.01	12140.3	7180.66	13810.6	14825.5	12668.8	12306.7	14096.7	16452.3	14753.9	13980	16103.8	17698.8	11202.6	12917.4	10674.1	12592.6
pos-M101T78	101.022	1.29586	1	0	-	Unknown	-	-	-	0	-	-	1	Succinic_anhydride	C19524	1287.94	1045.55	2501.53	2689.36	4658.52	4930.64	1477.82	1584.94	1773.05	1221.94	2056.98	2366.53	2030.05	2796.17	1746.97	1785.82	1825.51	2093.58	3447.63	1888.98	2502.02	2195.44	1553.16	2760.37	802.608	2062.19	944.377	2012.73	2218.18	2068.91	1262.07	3231.47	2272.61	2392.42
pos-M101T39_2	101.044	0.6454	0	0	-	Unknown	-	-	-	0	-	-	0	-	-	1166.97	1013.08	1881.42	1094.34	1569.73	1624.1	1229.77	1396.87	2017.96	1760.36	1320.98	978.74	1361.09	1761.48	1357.43	1222.65	1342.41	1561.59	1512.82	2318.52	1939.16	1518.32	1695.92	1750.72	2066.15	1554.05	896.249	1569.99	1164.33	1068.36	2007.83	2059.88	1920.64	1728.74
pos-M101T49	101.069	0.822783	0	0	-	Unknown	-	-	-	0	-	-	0	-	-	1344.48	1056.07	1757.64	3191.06	3005.9	3444.26	6540.04	1497.2	5864.16	5784.79	6110	5976.5	1816.94	1533.75	1423.44	1756.47	2590.02	2070.69	3638.79	2045.85	3625.41	2920.01	623.382	2528.37	5543.48	5338.24	5970.49	6768.63	6887.28	6560.72	5272.61	1632.1	6748.4	6011.01
pos-M102T547	101.939	9.12188	0	0	-	Unknown	-	-	-	0	-	-	0	-	-	5642.86	7014.66	6383.87	6415.07	4843.49	6316.32	8291.71	4182.39	4449	4799.68	6023.09	4407.1	6594.5	4912.09	5716.27	4437.5	4091.12	5601.34	7458.25	4736.29	4704.05	4597.41	5951.25	3318.19	5934.91	7551.34	5256.86	5437	5653.81	3668.68	3831.33	4433.22	4454.96	3602.41
pos-M102T48	102.054	0.8053	1	0	-	Unknown	-	-	-	5	Alanyl-Hydroxyproline;Hydroxyprolyl-Alanine;Prolyl-Serine;Serylproline;L-Coprine	HMDB0028688;HMDB0028856;HMDB0029026;HMDB0029047;HMDB0034266	2	Proclavaminic_acid;Coprine	C06658;C08271	17712.2	17437.9	15905.2	19006.1	17902.7	21733	19120.5	17274.3	17722.3	17178.9	19386.3	17920	9687.91	9984.23	11889.9	8949.81	11957.4	11694.6	13779.8	3761.72	17488.9	12055.1	14545.4	3941.49	17448.1	17653.7	19302.4	16728.5	20042.2	19956.1	17015.8	19296.7	19276.5	18267.1
pos-M103T547	102.947	9.12145	1	0	-	Unknown	-	-	-	1	Sulfite	HMDB0000240	0	-	-	3526.85	1899.55	1451.02	2195.3	1636.68	895.041	1416.58	2448.63	1356.99	2108.55	934.045	1656.59	1937.95	2955.34	1553.47	2075.96	1091.86	1654.89	2156.39	1102.99	2087.36	1519.39	1909.9	1857.17	2433.31	2462.36	2601.21	2922.56	2028.15	1114.81	1947.16	1598.87	1880.64	1610.22
pos-M103T39	102.969	0.64535	0	0	-	Unknown	-	-	-	0	-	-	0	-	-	5238.71	4800.77	5356.79	5622.25	5606.88	5495.12	22589.5	20388.4	23775.1	22770.9	27570.6	22528	18673.4	21081.1	19017.6	20513.5	22856.6	20966.5	6508.61	9772.68	6824.63	9214.25	8287.15	7962.37	7839.4	6914.94	9300.78	8733.95	10776.8	11311.6	5971.52	5889.22	5011.44	7773.84
pos-M103T50	103.038	0.827658	0	0	-	Unknown	-	-	-	0	-	-	0	-	-	1685.92	2305.13	2021.53	2051.96	2104.58	2470.32	1870.94	1641.55	2202.73	1856.25	1937.98	1817.86	1712.51	1272.72	1365.32	999.119	1681.05	1243.09	1601.98	1602.87	2171.43	1819.7	2336.37	1204.2	1545.51	2048.48	1721.15	2005.51	1791.21	1251.26	1704.11	1324.95	1229.8	1865.7
pos-M103T92	103.038	1.5401	1	0	-	Unknown	-	-	-	7	2-Ketobutyric acid;Acetoacetic acid;2-Methyl-3-oxopropanoic acid;Succinic acid semialdehyde;(S)-Methylmalonic acid semialdehyde;4-Hydroxycrotonic acid;Acetic anhydride	HMDB0000005;HMDB0000060;HMDB0001172;HMDB0001259;HMDB0002217;HMDB0003381;HMDB0031646	6	2-Oxobutanoate;Acetoacetate;Succinate_semialdehyde;2-Methyl-3-oxopropanoate;(S)-Methylmalonate_semialdehyde;(R)-Methylmalonate_semialdehyde	C00109;C00164;C00232;C00349;C06002;C21030	536.585	529.395	686.245	502.066	457.525	592.085	6211.73	7126.1	6624.33	6750.3	7063.78	6890.83	6340.66	6134.06	6709.04	6079.98	6948.85	7291.02	703.644	992.051	831.381	996.005	772.886	850.652	5504.42	4537.96	5327.1	4580.99	4591.97	4977.64	661.182	686.529	606.017	612.701
pos-M103T124	103.054	2.06662	0	0	-	Unknown	-	-	-	0	-	-	0	-	-	9159.99	7845.54	8310.32	8540.53	7915.36	7991.85	45631.1	47756.7	48218.9	46631.1	48205.9	46467.9	32500.9	32450.9	31442.8	33528.7	32703.3	32842.8	45067.6	48870.2	49608.6	44543.2	46411.5	48528.6	24137	21481.6	27864.6	26169.9	28939.2	27536.7	53298.1	50603.2	49822.6	53253.1
pos-M104T548	103.939	9.1309	0	0	-	Unknown	-	-	-	0	-	-	0	-	-	8602.24	7800.58	4520.3	5524.41	5024.24	3550.52	5335.09	3457.02	3686.44	3673.98	2970.82	4438.04	6667.14	6029.36	5712.97	4959.1	4265	6719.58	4515.02	7601.78	3656.19	4910.74	7939.03	4760.22	4020.96	6861.66	5690.22	3735.55	4389.81	7888.33	7017.03	3294.83	4473.25	4486.77
pos-M104T579	103.939	9.65098	0	0	-	Unknown	-	-	-	0	-	-	0	-	-	1021.96	1848.79	3628.84	1028.71	1144.14	1016.92	870.097	804.835	1434.8	1018.91	1573.51	697.099	1462.83	544.964	739.263	1083.4	956.333	733.423	909.208	1237.97	760.398	949.518	904.453	653.729	1112.6	2939.1	1099.92	1314.53	756.431	2249.06	1082.11	1649.64	1008.24	884.507
pos-M104T545	103.954	9.08132	0	0	-	Unknown	-	-	-	0	-	-	0	-	-	3733.53	5256.94	3948.05	6566.99	4085.24	3968.71	6208.45	3098.66	6016.85	3294.43	7079.09	5304.1	4355.65	6330.8	3371.24	3384.14	3515.32	6553.2	6778.99	4802.75	6320.41	3014.1	6351.55	4505.45	3637.51	4554.11	5496.78	4361.18	4670.18	5403.92	3882.79	3641.61	5073.47	3887.31
pos-M104T551	104.008	9.18213	1	0	-	Unknown	-	-	-	0	-	-	1	Chlorodifluoromethane	C19361	4465.86	5062.01	6064.33	3467.13	5791.31	2410.86	5972.48	4355.89	3217.02	4985.91	3532.57	2468.54	2719.86	4799.49	5657.31	7076.33	4775.38	3420.3	5371.78	5601.03	5390.99	5470.62	2868.49	5714.57	5406.22	3467.49	4556.69	5146.59	6898.17	7187.14	4674.56	5604.08	5013.86	2627.91
pos-M104T55	104.052	0.9194	1	0	-	Unknown	-	-	-	1	(卤)-2-Methylthiazolidine	HMDB0031682	0	-	-	939.925	1218.2	4587.66	3826.12	5199.67	5492.25	3629.82	2762.4	2980.73	3091.7	3088.84	3677.37	707.238	4371.23	2956.22	4438.22	5357.08	936.028	2726.94	5940.77	3526.45	2532.98	3663.66	3067.3	3176.69	3155.44	1598.98	1658.71	4269.38	1956.69	3362.52	3290.11	2875.21	4088.97
pos-M104T124	104.057	2.06678	0	0	-	Unknown	-	-	-	0	-	-	0	-	-	680.54	834.329	910.927	851.758	1081.04	909.662	3424.11	4255.12	3960.13	3278.31	3669.38	3288.82	2529.64	2475.02	2276.06	2287.92	2256.83	2555.39	3214.46	3818.66	3446.33	3047.18	3551.23	3641.28	1842.45	1651.47	2264.61	2151.39	2319.94	2049.83	3857.04	3782.88	4100.25	3472.95
pos-M104T46	104.107	0.769833	1	1	Choline	Organic nitrogen compounds	Organonitrogen compounds	HMDB0000097	C00114	13	Neurine;Iso-Valeraldehyde;Prenol;3-Methyl-3-buten-1-ol;Pentanal;(S)-2-Methylbutanal;(卤)-2-Methylbutanal;(E)-2-Penten-1-ol;1-Penten-3-ol;Isoprenyl alcohol;2-Pentanone;2-Methyl-2-buten-1-ol;xi-3-Methyl-3-buten-2-ol	HMDB0031259;HMDB0006478;HMDB0030124;HMDB0030126;HMDB0031206;HMDB0031525;HMDB0031526;HMDB0031604;HMDB0031605;HMDB0033854;HMDB0034235;HMDB0034465;HMDB0039779	6	Prenol;Pentan-2-one;Cyclopentanol;2-Methylbutanal;3-Methylbutanal;Isoprenyl_alcohol	C01390;C01949;C02020;C02223;C07329;C21402	213434	182834	222546	240359	208995	268055	159098	152846	119904	163302	148156	148059	289358	283837	261743	321342	285951	339143	185765	123240	195874	121193	190229	158617	141818	149595	147135	165164	162453	163633	165531	182307	173063	199938
pos-M105T546	104.957	9.10145	0	0	-	Unknown	-	-	-	0	-	-	0	-	-	1482.19	1246.61	1394.02	1878.28	1988.42	1378.81	917.728	1721.44	1599.08	1743.01	1355.56	1374.33	1691.31	1585.26	1263.23	579.207	1948.06	1787.07	1830.09	1878.31	1725.9	1576.2	1723.33	770.677	1892.33	1827.56	1353.09	1519.1	1454.04	1382.56	1468.82	1002.54	1279.08	1211.6
pos-M105T39	105.002	0.64965	0	0	-	Unknown	-	-	-	0	-	-	0	-	-	3113.61	2923.96	3157.81	2809.84	3663.33	2709.73	2494.76	2594.8	2945.01	2932.66	3181.72	2983.72	2990.13	3448.83	3463.06	2701.32	4216.34	3681.01	3944.84	3709.47	3776.83	3311.35	3455.22	3327.67	3240.93	2932.94	2947.4	2921.24	3374.69	3279.75	4051.15	4297.7	3986.16	4876.81
pos-M105T52	105.017	0.859292	1	0	-	Unknown	-	-	-	3	Malonic acid;Hydroxypyruvic acid;Tartronate semialdehyde	HMDB0000691;HMDB0001352;HMDB0006938	3	Hydroxypyruvate;Malonate;2-Hydroxy-3-oxopropanoate	C00168;C00383;C01146	982.046	1139.6	790.231	927.106	1007.87	1310.68	1613.66	1676.17	1747.8	1865.52	2127.68	1414.31	5272.03	5798.68	4460.79	5533.78	5837.84	5542.4	1013.91	3641.36	996.2	2260.14	1137.25	2682.96	1630.14	1782.14	1877.62	1617.2	1676.98	2465.73	1352.69	1337.2	1212.04	1287.51
pos-M105T319	105.069	5.31299	1	0	-	Unknown	-	-	-	1	Styrene	HMDB0034240	1	Styrene	C07083	8658	9451.03	7412.4	7564.59	8822.92	7443.76	8224.12	8028.27	9922.02	6812.51	7930.52	6822.92	8040.61	8795.13	7729.02	7350.72	6461.82	7917.54	8101.65	8379.89	7565.08	7177.81	7178.11	7323.44	8997.2	11089.3	7794.2	7960.25	7828.5	7723.87	8330.21	7331.27	7086.69	6300.7
pos-M106T547	105.934	9.12183	0	0	-	Unknown	-	-	-	0	-	-	0	-	-	85620.6	124143	72895.2	85057.7	64829.9	79261	127178	69376.1	59404.6	84271.6	62462.1	69830.4	79763.9	74128.4	98380.6	63710.5	80297.5	79816.2	87305.3	75793	55442.1	56958.3	87440.7	72417.9	91794	127295	96652.2	107946	95579.4	83163.3	91877.8	76401.2	102190	66759.6
pos-M106T40	105.962	0.66755	0	0	-	Unknown	-	-	-	0	-	-	0	-	-	1836.55	926.271	1257.08	1088	2360.13	858.945	1125.91	1274.57	2679.52	1181.88	2294.09	1206.86	14198.7	14865.9	17535.1	14818.1	15277.2	16085.3	4019.04	3158.14	5050.95	3653.22	4146.61	2621.69	3791.85	4141	4157.99	3940.76	4053.69	4411.36	1665.57	2131.53	1590.73	3245.06
pos-M106T48	106.049	0.792133	1	0	-	Unknown	-	-	-	28	6-({[3,4,5-trihydroxy-6-(hydroxymethyl)oxan-2-yl]oxy}methyl)oxane-2,3,4,5-tetrol;Melibiose;Cellobiose;D-Maltose;Alpha-Lactose;Sucrose;Lactulose;Trehalose;Isomaltose;Galactinol;3-b-Galactopyranosyl glucose;Epimelibiose;Turanose;Kojibiose;Neotrehalose;Sakebiose;Inulobiose;Galabiose;Maltulose;Mannobiose;DEAE-cellulose;Allolactose;Glucinol;Trehalulose;Fagopyritol A1;beta-Lactose;Glucose-1,3-mannose o…	HMDB0133305;HMDB0000048;HMDB0000055;HMDB0000163;HMDB0000186;HMDB0000258;HMDB0000740;HMDB0000975;HMDB0002923;HMDB0005826;HMDB0006603;HMDB0006792;HMDB0011740;HMDB0011742;HMDB0029880;HMDB0029882;HMDB0029898;HMDB0029902;HMDB0029919;HMDB0029933;HMDB0033368;HMDB0038489;HMDB0039237;HMDB0039727;HMDB0039876;HMDB0041627;HMDB0060068;HMDB0125600	36	Sucrose;Cellobiose;Maltose;Lactose;Isomaltose;alpha-Maltose;alpha,alpha-Trehalose;alpha-D-Galactosyl-(1->3)-1D-myo-inositol;Nigerose;Inulobiose;Levanbiose;Mannobiose;Palatinose;beta-Lactose;beta-Maltose;Laminaribiose;4-O-beta-D-Glucopyranosyl-D-mannose;alpha-D-Glucosyl-(1,3)-D-mannose;alpha-D-Aldosyl_beta-D-fructoside;Epimelibiose;Melibiose;alpha-Cellobiose;beta-Cellobiose;Lactulose;Gentiobiose;S…	C00089;C00185;C00208;C00243;C00252;C00897;C01083;C01235;C01518;C01711;C01725;C01728;C01742;C01970;C01971;C02048;C02964;C04147;C04219;C05400;C05402;C06421;C06422;C07064;C08240;C08250;C15548;C18068;C19632;C19633;C19634;C19636;C19773;C20236;C20861;C21336	6031.76	7098.45	7029	3882.79	8469.95	4863.91	10216.7	9933.9	10716.4	9959.48	10697.2	9635.89	4297.41	3884.92	4970.89	4225.04	7332.01	3960.52	5664.06	1877.34	5947.72	4388.79	5311.91	2775.62	4329.3	4130.53	4446.04	5081.51	4070.96	4517.1	9717.75	10902.7	10625.5	11686
pos-M106T532	106.077	8.87293	0	0	-	Unknown	-	-	-	0	-	-	0	-	-	27888.7	69637.9	39812.4	40682.4	34844.3	33520.1	10593.3	36621.7	70983.6	21669.4	70063.3	17097.4	25845.5	12338.6	37545.9	66050.2	19626.4	20477.5	63448.1	37891	39148.7	15350	39059.6	38723.3	37491.2	16716	8320.16	51564.4	25996.3	34988.6	10864.1	30691.5	13058.2	32422.3
pos-M107T591	106.942	9.8433	0	0	-	Unknown	-	-	-	0	-	-	0	-	-	6286.2	5397.84	10294.1	17808.3	5764.68	4218.21	11642.4	4908.38	3745.08	4855.04	3418.19	1890.2	4630.29	2912.64	10238.5	9669.91	2856.13	4874.19	4305.91	5934.9	12673.3	5976.42	5944.99	2087.85	5438.89	5502.65	2485.65	8258.39	3284.59	3187.18	3067.1	2548.58	3428.54	4624.23
pos-M107T571	106.942	9.51099	0	0	-	Unknown	-	-	-	0	-	-	0	-	-	12952	5114.38	14219.9	5774.27	9251.98	5469.02	12409.5	6358.98	3600.59	5101.3	6065.8	11346.4	4887.05	8995.47	4476.94	6000.87	5073.91	4585.53	5056.43	6870.09	6840.84	15648.9	8231.83	6146.09	13416.5	7121.17	12913.5	7957.8	5647.21	9874.25	2470.52	5342.96	8765.64	11215.2
pos-M107T547	106.941	9.12191	0	0	-	Unknown	-	-	-	0	-	-	0	-	-	21203.1	27018.2	25242.6	25781.7	28540.1	23385.4	36919.9	16834.6	14398.5	17933.4	16293	20103.2	16179.3	17040.5	20211.6	18767.3	19934.8	25231.5	19572.3	18623.6	13742.4	11707.8	19289.5	24781.1	20419.7	24187.2	22458.4	24939	22252	17919.5	22935	16487.1	23930.2	17357.9
pos-M107T123	107.048	2.05701	1	1	Benzaldehyde	Benzenoids	Benzene and substituted derivatives	HMDB0006115	C00193	0	-	-	0	-	-	1491.63	1592.64	1403.84	1360.7	1627.39	1775.09	4527.79	5503.02	4905.69	4712.94	5095.04	4982.22	3312.02	3392.25	3392.96	3107.58	3290.59	3601.44	4461.14	4986.09	5031.34	4185.8	4632.99	4788.42	2653.95	2751.97	2584.62	4012.28	2799.5	3315.17	5197.93	3894.15	4477.86	4746.77
pos-M108T546	107.948	9.10158	0	0	-	Unknown	-	-	-	0	-	-	0	-	-	3158.84	2142.64	3492.4	2833.13	3599.41	3187.08	3114.59	3637.44	3208.38	1445.79	2781.6	2184.79	2872.7	3077.69	4047.47	2569.07	2308.52	2921.22	3489.26	2806.25	2989.43	2492.03	2622.1	2662.32	2053.86	4539.55	2706.46	3543.57	3759.72	3393.33	3013.83	3497.21	3045.4	2821.11
pos-M108T40	107.959	0.666025	0	0	-	Unknown	-	-	-	0	-	-	0	-	-	581.411	667.8	772.353	798.303	884.926	742.423	767.196	938.999	1382.59	729.724	785.419	846.886	8705.49	8430.62	9988.27	9865.24	9112.24	9473.82	2053.85	1742.89	1649.45	1871.65	1625.77	1746.73	2751.68	2156.91	2428.4	2529.39	2348.77	2532.53	547.164	592.815	499.037	732.156
pos-M108T148	108.08	2.46498	1	1	O-Toluidine	Benzenoids	Benzene and substituted derivatives	HMDB0041965	C14403	5	3-Ethylpyridine;2,4-Dimethylpyridine;2,6-Dimethylpyridine;Benzylamine;O-Toluidine	HMDB0029734;HMDB0032244;HMDB0032972;HMDB0033871;HMDB0041965	3	N-Methylaniline;ortho-Toluidine;Benzylamine	C02299;C14403;C15562	59110.8	50382	96227.5	52578	38413	54235.4	34401.6	34258.1	56087.3	47572.4	50403.6	49181.1	49244.2	47885.8	49161.6	56812.8	56205.2	41858.6	58640.8	56949.6	59838.7	85291.5	50059.7	48776.5	47352.6	53355.5	49255.3	45439.9	55325.6	49657.3	29259.6	34535.8	44902.7	31647.7
pos-M109T547_1	108.913	9.12195	0	0	-	Unknown	-	-	-	0	-	-	0	-	-	1818.36	1663.18	1423.46	1146.71	1280.2	958.947	1327.88	922.273	1241.62	1374.3	1233.65	952.319	1311.37	1082.14	1153.18	1194.6	1725.47	1141.4	920.053	1307.8	1515	897.934	1105.13	921.046	1218.32	1002.93	1201.04	1311.84	1044.05	930.038	875.158	1258.77	938.921	1050.61
pos-M109T547_2	108.96	9.12193	0	0	-	Unknown	-	-	-	0	-	-	0	-	-	2287.96	1690.44	1778.93	2073.98	2204.55	1613.31	1950.33	1371.64	2393.68	3453.21	2119.28	1465.67	2545.48	1814.38	2004.45	2219.69	2460.55	2135.38	2429.69	2275.34	2597.41	1903.16	1273.61	2422.08	2624.57	2207.33	2542.49	1819.32	2528.82	2124.51	2401.27	1204.52	1320.16	1580.92
pos-M109T50	109.027	0.825533	0	0	-	Unknown	-	-	-	0	-	-	0	-	-	36668.7	36060.2	26515.6	36623.5	37831.7	40810.3	22107.2	24264.8	26876	22540.9	23701	24692.1	13411.7	12858.8	14965	13261.6	16039.8	15187.7	27036.8	4248.02	26708.3	27817.2	22818.2	7919.46	29014	29849.9	30715.5	29305.1	29571.5	30065.8	21709.9	23706.2	21926.8	23511.5
pos-M110T546	109.943	9.10136	0	0	-	Unknown	-	-	-	0	-	-	0	-	-	37354.6	37812.6	37857.7	33900	32494.5	27767.4	40377	40550.9	35727.6	34416	32529.6	31194.4	40761.9	33406.8	37177.8	31656.6	29654.6	28361.3	41468.8	41789.2	40194.9	28562.5	32732.2	28223.8	40402.3	41877.2	36146.8	32263.4	37018.1	35186.4	35725.3	31198.7	32165.6	30225.5
pos-M110T39	110.009	0.644233	0	0	-	Unknown	-	-	-	0	-	-	0	-	-	90623.2	84563.1	96182.5	86115.4	93756.3	99057.5	93131	99023.7	105688	95852.6	109819	99112.4	89839.8	97782	81742.1	94437.2	96130.7	99724	130650	127332	125202	125240	138262	140049	100739	86350.7	107454	98399.4	116844	115857	144402	148850	143862	160640
pos-M110T50	110.031	0.836067	0	0	-	Unknown	-	-	-	0	-	-	0	-	-	2248.6	3835.53	1783.85	2725.86	2815	2294.65	1980.54	1739.61	3320.9	1798.34	2546.1	2194.23	1902.54	1002.51	773.191	1236.76	865.805	2209.84	2343.29	726.465	2822.04	1918.47	1808.02	813.631	2880.96	2642.82	3207.11	1997.74	2443.84	2416.81	1680.36	2536.87	2267.86	2936.86
pos-M110T44	110.07	0.728025	1	0	-	Unknown	-	-	-	0	-	-	1	Brunfelsamidine	C10133	12240.7	11203.5	13979.5	10631.4	12799.6	11394.4	10344	11733.5	10619.2	10606.8	9786.19	9950.49	13517.5	13946.1	13608.1	14666.1	14886.9	16254.4	1853.63	13994.8	9985.06	8847.17	9268.97	10276	4274.33	3588.31	3949.81	3142.51	2699.49	3923.44	17196.7	14287.9	15443.5	16472.6
pos-M111T71	111.007	1.17645	0	0	-	Unknown	-	-	-	0	-	-	0	-	-	6206.15	6483.21	5046.54	6004.75	6340.39	6614.04	16497.6	14672	15326.3	13120.3	15006.1	15451.9	20231.2	18977.2	18582.2	19268.2	20812.5	21190.3	8041.58	9865.83	8310	7407.31	9454.07	9356.85	16400.3	17374.6	17778.8	15696.8	16023.3	17426.4	5989.12	4513.14	5617.61	4234.84
pos-M111T55	111.007	0.918108	0	0	-	Unknown	-	-	-	0	-	-	0	-	-	2823.22	2622.05	2083.8	3175.04	1804.86	2863.9	8132.28	8185.46	8768.61	8499.95	8570.93	8420.31	15576.8	16234.2	14982.8	15120.4	17658.3	17807.9	3784.27	2987.02	3988.46	3980.69	3138.84	3337.55	8033.47	6370.62	8418.12	7223.98	7718.81	7768.31	2903	2902.09	2944.79	2044.04
pos-M111T39	111.009	0.644017	0	0	-	Unknown	-	-	-	0	-	-	0	-	-	12429.7	11020.7	13505.6	12812.8	13624.5	14517.6	12914.7	13866.6	14299.2	12806.9	13399.5	13744.1	14211.9	13684.9	13701.8	14864.1	15650.9	14419.2	16455.8	16471.3	17509.3	16558	19712.3	18213.8	14040.4	11633	12549.5	14068.3	14931.9	14922.4	19840.1	20496.2	21614.4	21520.1
pos-M111T532	111.043	8.86702	1	0	-	Unknown	-	-	-	6	Pyrocatechol;Hydroquinone;(E,E)-2,4-Hexadienedial;1,3-Benzenediol;5-Methyl-2-furancarboxaldehyde;2-Acetylfuran	HMDB0000957;HMDB0002434;HMDB0031180;HMDB0032037;HMDB0033002;HMDB0033127	6	Catechol;Hydroquinone;Resorcinol;Benzenediol;5-Methyl-2-furaldehyde;Catechol	C00090;C00530;C01751;C01785;C11115;C15571	1701.29	1795.99	1820.17	2001.4	2039.25	2975.95	1597.14	2321.98	1793.1	1987.98	1902.25	2166.26	1254.99	1949.22	1707.44	1940.12	1831.96	2119.77	1618.8	5444.65	1924.09	2114.38	4269.5	1976.36	1687.83	2135.2	2068.63	1799.14	1909.94	2913.55	1614.75	1275.41	1673.13	1802.14
pos-M111T451	111.116	7.51952	1	0	-	Unknown	-	-	-	5	1,3-Octadiene;2-(Methylenebutyl)-cyclopropane;2,4-Octadiene;Dimethylhexa-1,4-diene;2,5-Dimethyl-2,4-hexadiene	HMDB0040966;HMDB0061899;HMDB0061900;HMDB0061901;HMDB0061902	0	-	-	2326.88	1886.11	1713.99	2488.49	5525.66	2418	2034.3	5247.71	2003.58	1956.67	1758.69	2308.07	1977.64	2055.83	2059.37	2421.56	2287.02	3266.43	1759.71	2192.39	2301.36	1375.88	2007.45	1719.35	2128.33	2215.46	3361.11	1993.88	3375.36	3995.7	1843.86	1740.79	2141.53	3203.54
pos-M112T546_1	111.967	9.10165	0	0	-	Unknown	-	-	-	0	-	-	0	-	-	13257.9	11546.3	9920.58	11712.4	9485.97	7856.24	13601	9996.55	8250.04	9451.41	8256.74	8953.95	10276.7	12063.6	11345.4	8227.48	6942.83	6602.05	11219.9	9441.33	11392.5	8650.92	11005.4	9286.3	10262.1	10998.5	7372.15	10779.9	7933.08	7092.39	11362.6	8615.92	8788.12	7896.86
pos-M112T578	111.967	9.63622	0	0	-	Unknown	-	-	-	0	-	-	0	-	-	548.611	535.803	632.691	751.321	697.738	569.713	740.944	575.617	4425.22	428.533	715.748	775.713	2699.14	603.926	666.462	304.346	618.477	2802.92	618.915	703.192	721.791	1070.18	491.582	707.258	561.427	911.486	542.981	607.957	1725.21	947.049	545.751	512.42	824.97	596.587
pos-M112T546_2	111.983	9.10162	0	0	-	Unknown	-	-	-	0	-	-	0	-	-	2388.47	2594.75	1930	1990.77	2034.72	7760.71	2502.83	2447.64	1710.71	1186.02	7668.49	2138.22	1352.23	10253.2	1601.45	1735.84	1542.31	1551.68	1799.85	2704.3	2099.89	1611.72	2560.25	941.136	1986.66	1998.06	1884.52	1495.57	1990.51	2451.31	1979.18	2330.21	1527.43	2141.25
pos-M112T39	112.006	0.645483	0	0	-	Unknown	-	-	-	0	-	-	0	-	-	11561.7	12933.2	12734.5	11496.7	11105.4	12113.7	10927	13522.5	12353.4	13280	13332.1	13174.3	13136	14476.5	16283.9	13975.5	14416.4	1004.56	17732.4	19184.9	14414.1	17324.9	18041	18348.3	14519.7	11619.1	15382.9	11958.9	15320	13517.5	19229.8	19154.6	17854.1	20786.2
pos-M112T49	112.049	0.824233	0	0	-	Unknown	-	-	-	0	-	-	0	-	-	2941.73	1661.75	2811.89	3047.62	3082.09	1182.78	5051.88	4983.15	4896.02	4188.49	5089.16	3851.3	1273.22	1550.97	7338.89	6436.73	7059.36	1702.96	2014.05	2502.23	2086.28	1039.16	2414.22	2354.97	3665.53	3931.33	3199.21	4527.86	4655.7	4476.87	2674.39	1003.14	3515.55	1369.4
pos-M112T50	112.086	0.8347	0	0	-	Unknown	-	-	-	0	-	-	0	-	-	3846.89	2368.13	1402.27	1361.12	1059.57	1378.18	1243.52	3583.35	4205.1	1054.33	1549.32	1714.74	7749.94	8478.48	5920.7	8034.2	1651.87	5724.18	1293.95	5668.94	2480.1	1670.83	1556.8	4019.49	3264.92	3266.65	4212.41	781.991	912.777	1004.62	2075.62	2365.95	1201.68	2778.56
pos-M112T37	112.111	0.623683	0	0	-	Unknown	-	-	-	0	-	-	0	-	-	1869.02	1584.15	1658.85	1882.35	1815.17	2560.1	1551.73	2453.75	2401.41	2032.49	2020.49	2434.91	2093.54	2440.92	2627.28	1549.9	1998.84	1967.3	1912.53	4331.46	1411.94	4282.93	3757.46	3505.43	3713.2	3087.51	3878.3	4337.24	4587.39	5300.49	2389.05	1973.64	2252.52	1560.91
pos-M113T545	112.955	9.08173	1	0	-	Unknown	-	-	-	3	1,1-Dichloroethylene epoxide;2,2-Dichloroacetaldehyde;Chloroacetyl chloride	HMDB0060333;HMDB0060357;HMDB0060452	3	1,1-Dichloroethylene_epoxide;2,2-Dichloroacetaldehyde;Chloroacetyl_chloride	C14857;C14858;C14859	15504.2	13978.3	16040.6	12486.8	12898.2	13112	13810.2	15198.7	16154	14565.7	11421.6	12142.8	13827.9	13567	14698.4	13292.9	15717.2	11536.3	15297.6	14699.1	14480.3	14512.7	13797.8	12078.9	11769.7	17586.7	15496.6	14136.5	17777.9	14239.7	12658.8	12186.4	14513.4	10373.7
pos-M113T49	112.999	0.823667	1	0	-	Unknown	-	-	-	1	Methylphosphate	HMDB0061711	1	Hydroxymethylphosphonate	C06455	3578.72	4007.59	4112.45	3556.97	3104.59	4588.41	2652.53	2499.22	3927.89	3896.91	3444.38	3257.69	1057.53	1228.69	1106.44	2737.26	1211.65	1214.36	3409.54	1350.94	3078.57	3552.57	3113.72	2227.84	2788.7	3703.36	2675.03	2427.51	3429.07	3591.13	3082.53	1322.4	3141.45	2711.81
pos-M113T50	113.022	0.841458	0	0	-	Unknown	-	-	-	0	-	-	0	-	-	1762.19	1588.15	4510	2643.66	2032.22	5234.69	4310.96	4534.13	2468.93	4252.23	2021.94	4955.33	3421.27	2643.87	3115.77	2886.71	2671.76	2945.61	2564.68	1830.06	1975.5	2171.74	1337.08	1187.98	1702.72	2149.21	4597.28	1428.05	2050.27	1339.18	1464.03	2431.82	1535.35	2115.97
pos-M113T92	113.022	1.54007	0	0	-	Unknown	-	-	-	0	-	-	0	-	-	850.23	761.437	565.399	727.677	731.635	635.621	3457.09	3429.05	3819.77	3254.8	3765.54	3765.48	3749.12	3328.47	3333.65	3565.42	3638.45	4027.58	843.605	741.31	774.733	846.772	1156.97	744.548	2567.46	2146.03	2652.76	2209.87	3132.36	2625	736.433	429.293	835.851	932.293
pos-M113T47	113.07	0.7908	0	0	-	Unknown	-	-	-	0	-	-	0	-	-	683.9	2786.34	2578.33	3004.02	3627.09	3320.27	3612.23	4300.87	2472.05	3068.3	4081.34	3629.04	1883.34	2164.73	2162.54	1480.29	1671.82	1668.59	2251.98	1561.92	2957.71	2572.43	2812.53	1927.5	1818.82	2715.71	1333.94	2496.95	1303.13	1428.46	5141.7	5531.86	6074.21	6420
pos-M113T544	113.106	9.06063	0	0	-	Unknown	-	-	-	0	-	-	0	-	-	5341	7056.67	6446.46	5565	6859.44	5233.8	4661.27	6375.6	7701.82	3610.73	4106.26	5638.37	3449.28	6210.39	6743.25	5975.04	8102.8	5375.57	4159.49	7745.67	4743.84	4092.76	8367.62	3800.65	3639.98	4865.12	4541.3	5973.6	4339.2	7180.2	5696.38	4427.34	5202.61	4912.18
pos-M114T576	113.963	9.6073	0	0	-	Unknown	-	-	-	0	-	-	0	-	-	9117.9	64562.6	14960.2	10861.1	15603	14289.3	14605.9	5295.21	9267.55	9229.19	13714	27426.3	20357.4	19018.3	11005.7	13266.9	13460.3	10534.9	9584.27	14993.4	12262.7	8901.95	10595.4	17348.6	58644.3	14866.2	63108.7	23867.6	8596.82	8763.28	9689.81	14557.4	28571.4	8691.44
pos-M114T546	113.963	9.1016	0	0	-	Unknown	-	-	-	0	-	-	0	-	-	233573	272231	260363	227692	217185	195105	245818	205013	203000	215902	170421	177421	210371	217978	232883	209519	215645	167163	234725	227264	186953	186165	226619	192138	237194	219909	237713	264328	226836	228689	215802	179388	198605	187488
pos-M114T50	114.054	0.825658	0	0	-	Unknown	-	-	-	0	-	-	0	-	-	2397.08	2675.66	2513.34	2108.56	2024.38	5458.76	2838.77	1774.3	2854.43	2931.03	3015.07	2688.2	1762.59	3674.83	3446.63	2708.83	2502.84	2792.4	2063.46	1497.88	2546.15	2730.78	986.417	4729.51	1078.86	1590.58	1961.98	901.89	2572.33	2290.03	2749.23	2491.52	2840.03	2194.01
pos-M114T161	114.09	2.68272	1	1	.epsilon.-Caprolactam	Unknown	-	NA	C06593	11	2,5-Dihydro-2,4,5-trimethyloxazole;1-Piperidinecarboxaldehyde;2-Acetylpyrrolidine;Epsilon-caprolactam;2-Methyl-2-cyclopenten-1-one;3-Methyl-2-cyclopenten-1-one;2,4-Dimethylfuran;2,5-Dimethylfuran;(E,E)-2,4-Hexadienal;2-Ethylfuran;3-Ethylfuran	HMDB0031199;HMDB0031702;HMDB0037293;HMDB0062769;HMDB0031545;HMDB0031546;HMDB0032965;HMDB0033182;HMDB0034729;HMDB0040587;HMDB0040588	3	epsilon-Caprolactam;Cyclohex-2-enone;2,4-Hexadienal	C06593;C02395;C19249	10317.3	11009.9	10370	24369.1	33658.6	20316.2	7834.89	7300.19	7514.96	9266.44	8617.25	8974.22	7307.19	7551.09	7984.29	7067.07	8757.68	8375.81	9435.33	17011.4	8778.14	30052.7	13020.6	33541.6	8902.3	7822.6	7689.98	8556.24	8871.25	8893.98	8478.2	8498.89	9528.28	13055.5
pos-M114T44	114.101	0.728025	0	0	-	Unknown	-	-	-	0	-	-	0	-	-	1921.14	1630.68	3259.8	1892.63	2088.2	3452.55	1539.34	2870.02	2391.26	2472.91	3245.08	4656.74	580.192	869.647	2195.87	1067.14	1441.01	2106.65	2302.01	2229.67	2430.32	2670.89	1915.25	3695.23	1088.94	1204.64	1141.58	2253.34	1215.32	1907.4	2373.48	3885.64	2737.25	2987.83
pos-M115T546_1	114.934	9.10212	0	0	-	Unknown	-	-	-	0	-	-	0	-	-	1624.07	2191.71	1696.13	2280.25	1091.52	1760.22	1499.45	1760.83	1837.66	1164.36	1722.33	1989.29	1677.98	2832.91	1719.72	1177.2	1960.1	2147.36	1814.53	2494.4	1912.11	1429.05	2311.01	969.602	1525.11	1813.5	2209.64	1637.85	1345.47	1914.85	2337.7	1354.33	759.81	732.665
pos-M115T547	114.965	9.12167	0	0	-	Unknown	-	-	-	0	-	-	0	-	-	6631.13	6889.15	6781.89	7189.41	5018.05	5409.55	3831.21	7952.69	7414.87	5769.63	4826.25	3924.84	5812.08	3776.66	8962.01	5511.37	5129.29	6109.9	7737.54	7191.52	5420.16	5506.26	3276.66	5465.86	9377.65	9093.47	5947.69	6060.39	5232.22	5289.2	6908.57	4727.68	6113.09	5617.4
pos-M115T546_2	114.983	9.10163	1	0	-	Unknown	-	-	-	0	-	-	1	Thioglycolate	C02086	3649.6	2764.92	2947.67	4097.91	3246.78	2421.87	4151.91	4091.27	4557.69	2760.7	2944.6	3467.94	4580.2	3763.18	3101.06	4346.44	2392.36	2873.95	4540.73	4082.39	2686.34	2961.88	2614.23	3051.45	2400.01	3434.28	3892.2	3846.1	3657.77	2382.56	4772.11	3882.22	3853.29	2132.41
pos-M115T39	114.987	0.644233	0	0	-	Unknown	-	-	-	0	-	-	0	-	-	4116.71	4952.7	4621.18	4624.78	4930.07	5002.46	4479.06	4741.92	4195.97	4839.39	5016.71	4400.26	5243.21	5198.26	4772.56	5174.12	5599.5	5002.93	6141.58	5787.36	5995.87	6437.92	6847.71	5782.85	4808.66	4676.48	5487.81	4431.44	5968.56	4567.97	6258.24	7256.85	6836.32	6948.15
pos-M115T50	115.038	0.83	1	0	-	Unknown	-	-	-	2	Norfuraneol;cis-Acetylacrylate	HMDB0031859;HMDB0060461	3	2-Hydroxy-2,4-pentadienoate;cis-Acetylacrylate;Tulipalin_B	C00596;C07091;C21187	17914.8	18153.7	14344.7	19769.6	18854.5	21532.2	11332.9	12431.2	13614.2	14791.4	12512.4	12294	8001.85	7687.36	9740.7	8355.6	8660.74	8552.19	13880.9	6268.68	14134.7	14621.5	16709.9	11764.4	15204.2	17142.2	15187.2	15964.5	16917.7	16944.9	12038.9	12383.5	13005	14113.3
pos-M115T144	115.053	2.39468	0	0	-	Unknown	-	-	-	0	-	-	0	-	-	4026.92	3109.16	3480.48	3767.98	3435.03	4061.96	3313.97	3259.33	4318.81	3121.57	2832.77	3036.21	2761.88	2121.29	2139.57	2597.48	1970.32	1814.63	1476.3	1126.17	1453.46	1619.04	1023.87	1478.67	1255.86	1176.86	1079.87	1414.53	1717.39	1690.9	4504.58	5447.83	4799.41	4877.78
pos-M115T346	115.053	5.76669	0	0	-	Unknown	-	-	-	0	-	-	0	-	-	1527.59	1675.19	1224.25	1255.7	1286.88	1477.55	1304.45	1016.27	1255.86	1010.01	928.324	1215.24	1484.7	1670.56	1202.78	1075.55	907.612	1621.46	1243.53	1037.95	1436.45	868.554	1105	1077.09	1898.2	1125.72	940.221	1303.75	2218.53	1209.2	1278.67	868.655	1473.41	1060.25
pos-M116T546	115.93	9.10144	0	0	-	Unknown	-	-	-	0	-	-	0	-	-	16708	15133.9	18107.7	14988.4	13411.3	8526.37	17471	15239.3	16514.2	13745.6	13388	14565.5	17522.7	16109.7	16628.6	14229.9	12365.3	13161.2	16742.7	16855.8	18268.3	13735.4	15686.7	14031	19041.3	18612.4	15704.2	14550.8	14708.3	15044.5	16656	13070.4	14906.3	15626.7
pos-M116T545	115.963	9.08098	0	0	-	Unknown	-	-	-	0	-	-	0	-	-	10239.5	10481.1	9296.14	12622.8	9560.84	9027.15	9249.6	8959.43	14652.3	8847.49	8443.56	9315.23	11073.6	9041.68	13096.6	8407.06	12456	7284.28	8968.95	10357.6	12992.2	11933.2	11265.9	9310.05	13024.8	11015.2	10666.1	11852.9	14321.2	10754.9	11032.3	10522.6	9278.81	10953
pos-M116T40	115.963	0.665183	0	0	-	Unknown	-	-	-	0	-	-	0	-	-	1574.27	1698.47	1643.03	1737.1	1569.49	1739.49	1230.45	1199.48	1087.68	2934.22	1365.53	2455.53	2360.95	2262.46	2592.39	2369.16	2712.37	2569.98	2525.83	2705.85	2374.22	2569.08	2760.57	2442.23	5109.51	4128.7	4263.45	3358.26	4747.81	4378.48	1059.87	1194.17	2941.52	825.372
pos-M116T50	116.07	0.825642	1	1	Proline	Organic acids and derivatives	Carboxylic acids and derivatives	HMDB0000162	C00148	8	L-Proline;D-Proline;Acetamidopropanal;4-Amino-2-methylenebutanoic acid;Pterolactam;2-Furanmethanol;5-Methyl-2(3H)-furanone;5-Hydroxy-4-pentenoic acid d-lactone	HMDB0000162;HMDB0003411;HMDB0012880;HMDB0030409;HMDB0034208;HMDB0013742;HMDB0029609;HMDB0040145	6	L-Proline;D-Proline;Proline;3-Acetamidopropanal;Furfuryl_alcohol;Tulipalin_A	C00148;C00763;C16435;C18170;C20441;C20578	372777	382894	296318	399038	395593	421832	266977	236355	241791	236523	307099	287132	47503.5	49328.8	47615	48642.5	46053.4	51390.5	395414	212877	439581	406816	378440	252397	59366.5	53213	55377.5	50984.4	55493.1	62428.2	482272	479360	475069	482505
pos-M117T546	116.937	9.10157	0	0	-	Unknown	-	-	-	0	-	-	0	-	-	3538.89	4328.67	5426.62	4832.08	3903.1	3292.03	4346.3	5971.36	4089.83	5005.36	3777.39	3960.08	5313.6	4471.2	3838.04	4101.67	3872.38	3143.36	5249.84	4413.45	4101.61	3896.26	3650.76	4170.8	4413.58	4571.37	4421.83	4246.87	3198.66	4078.82	4521.84	3402.04	4210.24	3345.88
pos-M117T545	116.971	9.08108	0	0	-	Unknown	-	-	-	0	-	-	0	-	-	9220.18	9384.5	9223.53	9994.35	3886.85	7147.2	7150.05	6655.28	6602.01	5695.23	8337.89	6643.89	6800.18	7760.7	9211.44	6882.68	8796.28	5979.18	6709.7	7384.18	6209.98	8883.04	6477.68	7565.13	8132.06	7445.29	7258.23	8694.39	6439.17	9393.27	7140.92	5518.29	6385.71	9291.76
pos-M117T40	116.971	0.666158	1	0	-	Unknown	-	-	-	1	Trifluoroacetic acid	HMDB0014118	0	-	-	2063.62	1601.84	2058.75	1935.01	1919.08	1948.29	1751.76	2177.85	1321.66	1260.44	2291.92	2449.8	1654.28	2383.13	2773.06	2356.68	2903.79	2458.91	3577.42	2346.61	2725.84	2276.62	2934.93	2387.8	5208.07	4820.44	5616.41	4281.03	5333.31	5058.54	730.335	2034.74	2266.26	1113.7
pos-M117T54	117.017	0.9071	1	0	-	Unknown	-	-	-	2	Fumaric acid;Maleic acid	HMDB0000134;HMDB0000176	3	Fumarate;Maleic_acid;Formylpyruvate	C00122;C01384;C02150	1036.32	1257.25	1078.95	1096.04	941.952	1070.92	4729.08	6905.31	7168.23	5619.61	7876.12	6664.02	7350.17	7645.42	6896.02	6483.1	7965.11	7883.21	1201.98	2270.22	2349.26	1678.44	1428.29	1183.55	4824.78	4677.22	4865.44	4528.66	4663.42	4916	886.211	1164.02	1333.51	1106.27
pos-M117T144	117.056	2.39463	0	0	-	Unknown	-	-	-	0	-	-	0	-	-	6345.66	6186.1	5751.85	5285.73	5142.73	5817.47	4094.65	4783.04	4317.84	4590.29	4311.08	3795.98	3159.43	3357.03	2989.32	2822.77	2946.08	2955.2	1057.9	2182.62	1055.34	1816.9	2164.73	1804.17	1749.02	1258.63	2224.65	1844.52	2538.89	2490.18	5975.77	7170.76	7257.58	7240.65
pos-M117T66	117.065	1.10195	0	0	-	Unknown	-	-	-	0	-	-	0	-	-	2743.41	1893.57	2071.52	1971.28	2740.47	2653.64	1298.96	997.036	1366.37	1317.25	1001.51	1181.88	1447.59	1484.47	1202.34	1407.53	1189.09	1464.33	1256.1	1287.57	1836.24	1354.19	979.849	1827.56	1197.52	1164.1	1128.11	1011.67	1142.5	1488.43	13252.9	13028.2	13098.6	13660.2
pos-M117T50	117.073	0.826233	1	0	-	Unknown	-	-	-	2	2-Methyl-1-methylthio-2-butene;1-Propenyl propyl sulfide	HMDB0032411;HMDB0040244	0	-	-	18877.9	20229	16205	18212.5	19679.4	20149.2	12698.4	14541	13732.2	15052.5	13514.9	13452.1	3719.59	2432.34	3699.39	3888.02	2933.77	3666.27	21532	14134.4	21640.7	23333.9	20191.2	16563.3	3697.14	3801.76	4481.29	4268.84	3741.62	4034.05	23349.9	26574.5	24852.1	22691.1
pos-M118T549	117.934	9.14199	0	0	-	Unknown	-	-	-	0	-	-	0	-	-	7999.56	9747.91	6852.48	7458.75	5229.92	6986.94	10802.3	8176.16	4928.94	6664.02	6257.45	5251.33	7497.93	8539.45	7768.58	7034.3	8362.61	6839.16	9048.63	8306.92	7567.96	6589.43	7459.79	7945.31	8107.68	8928.36	8991.27	8675.62	6109.3	4896.23	8234.29	8015.13	6540.52	7002.66
pos-M118T545	117.958	9.08105	0	0	-	Unknown	-	-	-	0	-	-	0	-	-	7716.4	5114.75	5934.27	5528.37	4008.63	5968.1	4048.42	6359.47	4540.77	5258.93	4037.65	3490.79	7107.82	7045.24	5352.29	5268.57	4344.27	4988.31	6424.6	7267.42	4599.96	6022.91	4688.6	5569.95	5158.58	3194.38	6780.66	5477.08	5268.21	5933.74	4403.91	5046.01	5226.47	4610.83
pos-M118T40	117.958	0.663792	0	0	-	Unknown	-	-	-	0	-	-	0	-	-	850.722	966.071	894.651	1120.88	695.836	1333.28	965.453	1239.89	1028.93	866.729	720.317	1433.26	1288.82	1382.94	1347.94	1074.55	1049.27	1221.43	2001.97	1618.75	1176.78	1956.14	1417.72	1180.22	2420.43	1586.9	2301.87	2035.38	1927.56	2436.28	1205.32	1643.93	1380.16	916.613
pos-M118T144	118.064	2.39463	1	1	Indole	Organoheterocyclic compounds	Indoles and derivatives	HMDB0000738	C00463	2	Indole;Benzeneacetonitrile	HMDB0000738;HMDB0034171	2	Indole;Phenylacetonitrile	C00463;C16074	20421.3	19751.2	19844.3	20228.3	19219.7	19923.7	17838.4	16388.9	17342.7	17084.5	15822.7	16159.4	11788.5	11166.2	10455	11289.1	11878.3	9900.09	3150.25	3036.2	3351.34	2667.37	3383.03	3124.05	5128.82	4934.09	5393.35	5394.07	4866.66	5091.18	24967.6	25625	23344.8	25267.3
pos-M118T123	118.064	2.0512	1	1	Indole	Organoheterocyclic compounds	Indoles and derivatives	HMDB0000738	C00463	0	-	-	0	-	-	944.492	844.533	1004.73	1108.67	960.529	1125.49	3337.55	3520.73	3491.91	3106.18	3298.12	3414.54	2505.2	2309.34	2353.66	2362.92	2264.04	2586.52	2664.44	3833.29	2592.44	2656.19	3635.91	2978.74	2309.99	1604.3	2125.69	1895.91	2053.14	1936.53	3861.68	3862.38	3303.88	3437.53
pos-M118T54	118.085	0.9003	1	1	Valine	Organic acids and derivatives	Carboxylic acids and derivatives	HMDB0000883	C00183	1	1-Isothiocyanato-7-(methylthio)heptane	HMDB0038440	2	N2-Acetyl-L-aminoadipate;(5-Phenyl-1,2,4-triazol-3-yl)urea	C12986;C15383	35535.7	26393.6	24964.8	36554.8	37219.5	38200	58666	45772.3	48616.5	44601.9	58251.3	46093.9	92714.5	92340.4	97584.1	94139.6	97889.5	99003.1	82301	36341.7	80199	74418.4	80719.3	46661.2	39265.9	30282.6	31392	32084.7	40644	42247.2	74486.2	73497.7	74903.9	77142.9
pos-M119T546	118.942	9.10167	0	0	-	Unknown	-	-	-	0	-	-	0	-	-	10563.2	13526.6	9509.4	9676.33	11937.6	8519.26	14535.2	8941.98	9797.21	9366.38	7275.29	9546.17	10425.8	10000.1	12109.4	9803.46	7052.12	8251.74	9946.16	9232.76	8657.53	10862.3	7184.47	10695.4	10675.5	9665.77	8403.8	8533.76	11267.1	9580.4	11963.7	8439.7	9323.38	7709.02
pos-M119T545	118.966	9.08098	1	0	-	Unknown	-	-	-	1	Chloromethyl methyl ether	HMDB0031332	2	2-Chloroethanol;Chloromethyl_methyl_ether	C06753;C19160	3230.53	3864.37	3679.51	2984.59	2103.51	3041.95	2613.33	3848.29	2919.54	3012.32	2862.8	3102.19	4166.05	2675.96	3561.85	2624.12	3112.68	2416.83	3420.22	3018.51	3876.76	3438.86	3750.23	3536.07	3037.75	2813.39	4030.53	3975.56	3429.21	2867.07	3337.65	3936.44	2705.1	3254.32
pos-M119T40	118.966	0.665742	1	0	-	Unknown	-	-	-	1	Chloromethyl methyl ether	HMDB0031332	2	2-Chloroethanol;Chloromethyl_methyl_ether	C06753;C19160	710.923	958.711	934.254	948.128	1035.91	727.476	1327.61	876.196	915.004	566.494	803.31	964.142	1438.68	1556.21	1395.28	1070.9	1347.96	1428.23	1267.35	1152.77	1166.47	886.693	1182.06	1176.48	2376.37	2380.93	2159.29	2246.08	2873.32	2346.43	1027.53	921.153	825.408	1035.27
pos-M119T71	119.048	1.18885	1	0	-	Unknown	-	-	-	18	Methyl Phenylglyoxalate;3-(3-hydroxyphenyl)prop-2-enoic acid;3-phenyloxirane-2-carboxylic acid;3-(4-hydroxyphenyl)prop-2-enoic acid;4-methoxy-1-benzofuran-6-ol;3-(2-hydroxyphenyl)prop-2-enoic acid;3-(2,3-dihydroxyphenyl)prop-2-enal;3-(2,5-dihydroxyphenyl)prop-2-enal;3-(2-hydroxyphenyl)oxirane-2-carbaldehyde;(2E)-3-(3,4-dihydroxyphenyl)prop-2-enal;3-(4-hydroxyphenyl)oxirane-2-carbaldehyde;Phenylpy…	HMDB0062605;HMDB0125104;HMDB0126545;HMDB0128076;HMDB0129375;HMDB0134028;HMDB0134029;HMDB0134030;HMDB0134031;HMDB0141767;HMDB0141768;HMDB0000205;HMDB0001713;HMDB0002035;HMDB0002641;HMDB0012225;HMDB0030677;HMDB0041592	9	Phenylpyruvate;4-Coumarate;trans-2-Hydroxycinnamate;2-Hydroxy-3-phenylpropenoate;cis-2-Hydroxycinnamate;cis-p-Coumarate;3-Oxo-3-phenylpropanoate;Caffeic_aldehyde;trans-3-Hydroxycinnamate	C00166;C00811;C01772;C02763;C05838;C06738;C07114;C10945;C12621	7848.51	8845.61	7223.52	8616.35	8658.02	8053.31	14434.3	15165.8	15804	15445.9	14225.7	14992.5	11023.1	10541.8	11849.1	11292.7	12205	12164.8	7391.67	9758.79	7323.59	7383.57	8405.99	7751.74	5041.75	4643.24	5763.2	4505.38	5257.64	5456.67	18969.4	17687.1	17499.2	18409.8
pos-M119T159	119.048	2.64353	1	0	-	Unknown	-	-	-	4	2,4,6-Octatriyn-1-ol;Benzofuran;3,5,7-Octatriyn-1-ol;xi-2,3-Octadiene-5,7-diyn-1-ol	HMDB0030968;HMDB0032929;HMDB0038998;HMDB0040549	1	Benzofuran	C14512	1606.57	1618.7	2441.12	1809.4	2127.63	1901.4	1208.94	1407.84	1422.43	1348.46	1292.87	1296.55	4193.26	3099.99	3026.08	3098	2867.27	2539.9	1309.09	1421.69	1194.01	960.546	1158.54	1295.3	894.631	1239.88	836.398	1051.52	961.126	1037.67	672.666	846.074	1178.92	755.603
pos-M119T258	119.048	4.29427	0	0	-	Unknown	-	-	-	0	-	-	0	-	-	1030.1	564.692	998.428	982.784	1059.42	711.65	969.319	1299.94	1110.55	896.586	921.368	980.248	936.81	817.551	753.692	1084.64	860.74	958.298	909.488	1168.18	1223.17	765.322	1202.91	1102.84	1026.39	1247.95	1300.73	786.85	989.447	1012.04	853.696	786.681	855.653	1286.59
pos-M119T54	119.048	0.902633	1	0	-	Unknown	-	-	-	4	2,4,6-Octatriyn-1-ol;Benzofuran;3,5,7-Octatriyn-1-ol;xi-2,3-Octadiene-5,7-diyn-1-ol	HMDB0030968;HMDB0032929;HMDB0038998;HMDB0040549	1	Benzofuran	C14512	10273.8	9439.24	6344.7	8832.99	9709.96	10667.8	12370.4	12040.5	14120.3	13084.1	12962.5	12916.7	10830.4	10217.4	10853.4	10584.5	11447	11036.5	5867.1	5736.84	6912.58	6426.12	4826.02	4787.97	7760.31	6929.8	4784.36	4674.26	5898.55	7636.87	13820.7	13509.5	13399.3	673.624
pos-M119T319	119.048	5.31298	1	0	-	Unknown	-	-	-	7	2-Methyl-2-cyclopenten-1-one;3-Methyl-2-cyclopenten-1-one;2,4-Dimethylfuran;2,5-Dimethylfuran;(E,E)-2,4-Hexadienal;2-Ethylfuran;3-Ethylfuran	HMDB0031545;HMDB0031546;HMDB0032965;HMDB0033182;HMDB0034729;HMDB0040587;HMDB0040588	2	Cyclohex-2-enone;2,4-Hexadienal	C02395;C19249	879.738	1734.53	1446.61	797.311	1317.13	1017.03	1163.88	1059.5	678.634	862.203	676.121	813.168	1651.38	1274.26	945.701	982.887	1246.34	829.805	1018.26	1101.57	1036.55	1068.83	875.517	778.195	933.318	1134.45	1222.19	994.567	884.016	781.796	963.441	815.794	845.812	808.157
pos-M119T123	119.072	2.0554	0	0	-	Unknown	-	-	-	0	-	-	0	-	-	1210.63	1240.16	1527.76	1276.39	1404.08	1219.73	3580.84	3130.77	3255.89	2890.6	3110.71	2911.24	1975.69	1892.87	2162.89	1857.37	2672.7	1867.76	2985.69	3290.44	2813.75	2578.31	2834.87	2715.34	2723.36	1741.97	2422.08	1678.27	2269.43	1724.31	3310.4	2944.02	2450.46	3264.27
pos-M119T346	119.085	5.76413	1	1	alpha-Methylstyrene	Benzenoids	Benzene and substituted derivatives	HMDB0059899	C14395	2	Indane;alpha-Methylstyrene	HMDB0059837;HMDB0059899	2	alpha-Methylstyrene;Vinyl_toluene	C14395;C19549	28958.3	31349.3	30205.8	29374.2	12238.6	12437.2	9524.61	24580.1	8920.44	8568.99	8814.96	26340.7	33688.9	29683.2	25811.7	23516.2	15037.7	33967.4	29368.4	14407.5	26875.6	26151.5	14541.9	31978.3	27712.7	12604.9	25816.2	27141.9	26920.1	27148.9	13006.9	13254.9	28025.9	12452.8
pos-M119T532	119.085	8.87167	1	0	-	Unknown	-	-	-	2	Indane;alpha-Methylstyrene	HMDB0059837;HMDB0059899	2	alpha-Methylstyrene;Vinyl_toluene	C14395;C19549	25810.1	24674.1	44211.9	17902.7	29033.4	49293.4	6783.08	22954	43610	14825	20607.8	5270.68	4408.11	14621.3	11400.2	18763	28372.3	13216.3	11127.6	41824.5	6517.88	8153.75	23158.1	44844	47853.7	20307.4	12762.7	14948.4	45431.3	20846.6	14460	44976.3	19120.1	6439.57
pos-M119T330	119.085	5.50567	1	0	-	Unknown	-	-	-	18	Crispolide;2-hydroxy-3-[4-hydroxy-3-methoxy-5-(3-methylbut-2-en-1-yl)phenyl]propanoic acid;Artabsinolide A;Dihydromarasmone;Nigellic acid;13-Hydroxyabscisic acid;(1beta,4alpha,5alpha,6beta,8alpha,10b)-1,10:4,5-Diepoxy-6-hydroxy-7(11)-germacren-12,8-olide;Vulgarolide;8-Deoxy-11,13-dihydroxygrosheimin;Crispolide;2-hydroxy-3-[4-hydroxy-3-methoxy-5-(3-methylbut-2-en-1-yl)phenyl]propanoic acid;Artabsi…	HMDB0036695;HMDB0133288;HMDB0035620;HMDB0036051;HMDB0036094;HMDB0036095;HMDB0038545;HMDB0041003;HMDB0041144;HMDB0036695;HMDB0133288;HMDB0035620;HMDB0036051;HMDB0036094;HMDB0036095;HMDB0038545;HMDB0041003;HMDB0041144	8	Autumnolide;Hymenoflorin;Phaseic_acid;8'-Hydroxyabscisate;Autumnolide;Hymenoflorin;Phaseic_acid;8'-Hydroxyabscisate	C09346;C09480;C09707;C15514;C09346;C09480;C09707;C15514	3706.4	3808.67	4456.63	4000.28	2841.37	2980.27	2504.36	2934.66	2438.13	2372.02	2627.65	2835.93	4505.43	3696.05	3774.26	3047.82	3275.52	4444.42	3188.68	3121.57	3340.49	4380.74	2647.74	4526.86	3623.28	2922.14	3128.88	3022.41	3551.02	3193.93	2419.95	2370.23	3322.9	2910.08
pos-M120T123_1	119.713	2.05573	0	0	-	Unknown	-	-	-	0	-	-	0	-	-	1123.23	602.42	623.658	673.494	947.324	635.83	4075.95	3824.42	2783.11	3490.51	3334.42	3391.54	2101.67	2221.18	2671.93	2118.95	2252.51	2594.39	3373.97	2805.56	3159.09	3288.81	1393.33	2877.48	1894.51	1618.46	2018.75	1868.87	1946.89	2003.62	3717.76	3080.58	3948.19	3484.83
pos-M120T71	120.052	1.18213	1	0	-	Unknown	-	-	-	0	-	-	1	HC_Blue_No.1	C19247	1142.17	1430.59	825.051	1353.67	1306.62	1324.78	1714.26	2185.45	1781.1	1945.68	1767.75	1604.31	1144.42	1099.65	1143.83	1338.54	1818.87	1197.48	1089.01	1037.73	1070.87	1291.15	894.292	1377.2	1031.27	1380.07	982.556	1097.8	977.18	861.404	1752.45	2754.68	1999.73	1956.96
pos-M120T48	120.065	0.805333	1	0	-	Unknown	-	-	-	12	L-Threonine;L-Homoserine;L-Allothreonine;Hydroxyethyl glycine;4-Amino-3-hydroxybutyrate;2-Ketobutyric acid;Acetoacetic acid;2-Methyl-3-oxopropanoic acid;Succinic acid semialdehyde;(S)-Methylmalonic acid semialdehyde;4-Hydroxycrotonic acid;Acetic anhydride	HMDB0000167;HMDB0000719;HMDB0004041;HMDB0061148;HMDB0061877;HMDB0000005;HMDB0000060;HMDB0001172;HMDB0001259;HMDB0002217;HMDB0003381;HMDB0031646	14	L-Threonine;L-Homoserine;D-Threonine;2-Methylserine;4-Amino-3-hydroxybutanoate;L-Allothreonine;(-)-erythro-(2R,3R)-Dihydroxybutylamide;D-Allothreonine;2-Oxobutanoate;Acetoacetate;Succinate_semialdehyde;2-Methyl-3-oxopropanoate;(S)-Methylmalonate_semialdehyde;(R)-Methylmalonate_semialdehyde	C00188;C00263;C00820;C02115;C03678;C05519;C11108;C12317;C00109;C00164;C00232;C00349;C06002;C21030	22360.6	23777.7	22060.1	23131.7	23256.9	22743.7	22667.2	21599.3	22674.3	22317.7	25027.4	22977.5	8604.78	9387.79	10458.4	9985.14	11471.2	9837.13	16316.6	4189.29	18120.3	13313.2	14194	10211.2	11098.1	14444.2	13214.8	13141.7	12885	12612.2	21710.7	22974	22835.3	23713.5
pos-M120T123_2	120.081	2.0554	0	0	-	Unknown	-	-	-	0	-	-	0	-	-	111896	113883	116623	113353	124688	128357	658586	668306	724322	684451	691280	728778	434658	454763	478701	461184	481880	482879	670337	733537	672216	657353	714528	706549	376403	309158	417070	398326	425685	418469	684173	699022	703583	782225
pos-M120T347	120.088	5.77534	1	0	-	Unknown	-	-	-	5	Eplerenone;Armillaripin;4-O-Methylmelleolide;Armillarin;Clausarinol	HMDB0014838;HMDB0030404;HMDB0037039;HMDB0039380;HMDB0041407	4	Magnoshinin;Eplerenone;Estra-1,3,5(10)-triene-3,6alpha,17beta-triol_triacetate;Estra-1,3,5(10)-triene-3,6beta,17beta-triol_triacetate	C10658;C12512;C15382;C15440	3841.34	3926.24	3079.87	5172	1972.38	2383.12	1555.75	3623.5	1456.8	869.009	1386.99	3348.95	4054.54	1661.95	4745.64	2572.47	2208.36	3726.24	3937.11	1818.16	3318.4	3542.84	1276.94	4339	3373.4	1558.07	3828.9	3538.76	3239.63	4049.89	1907.92	1931	2696.03	1230.24
pos-M121T546	120.967	9.10143	0	0	-	Unknown	-	-	-	0	-	-	0	-	-	6081.98	5520.72	6422.11	5629.56	6244.35	5228.51	6801.86	5837.2	6749.97	6044.39	5673.16	5078.68	6538.54	5583.81	5937.27	5268.7	4683.44	4713.43	6349.18	6085.17	6185.51	5592.75	6331.97	5725.9	6407.55	6854.43	7264.81	6305.88	6800.38	4842.86	6380.17	5016.8	6550.82	5698.56
pos-M121T420	121.027	7.0018	1	0	-	Unknown	-	-	-	15	2-(4-hydroxy-3-methylbut-2-en-1-yl)-4-(3-methylbut-2-en-1-yl)benzene-1,3,5-triol;bis(3-methylbut-2-en-1-yl)benzene-1,2,3,5-tetrol;2-[(3,3-dimethyloxiran-2-yl)methyl]-4-(3-methylbut-2-en-1-yl)benzene-1,3,5-triol;4-(3,7-dimethylocta-2,6-dien-1-yl)benzene-1,2,3,5-tetrol;2-{[3-methyl-3-(4-methylpent-3-en-1-yl)oxiran-2-yl]methyl}benzene-1,3,5-triol;2-[5-(3,3-dimethyloxiran-2-yl)-3-methylpent-2-en-1-yl…	HMDB0133045;HMDB0133047;HMDB0133048;HMDB0133084;HMDB0133085;HMDB0133086;HMDB0133087;HMDB0133088;HMDB0133089;HMDB0133090;HMDB0133091;HMDB0001518;HMDB0013248;HMDB0013835;HMDB0033244	3	2-Ethylhexyl_phthalate;Dibutyl_phthalate;Diisobutyl_phthalate	C03343;C14214;C15205	6040.34	7041.22	7497.03	7370.14	7202.98	8210.58	6780.11	12353.5	7128.75	7734.72	8274.47	9845.95	9933.5	7681.17	7528.83	9394.56	8052.89	8118.78	7020.77	7640.92	6923.56	7387.35	8424.81	12582.3	13338	7642.47	7312.41	7457.1	7643.66	7511.2	7077.19	8890.23	6358.38	7246.97
pos-M121T152	121.027	2.52893	0	0	-	Unknown	-	-	-	0	-	-	0	-	-	5083.79	6299.64	7309.62	15537.5	4466.12	5102.64	4246.07	4022.31	4709.56	4498.49	4492.55	4232.19	5819.55	4984.54	4776.96	6613.76	4731.9	6556.66	4197.31	5132.59	5050.52	4394.49	4729.03	4565.33	4231.25	3799.68	4258.35	4997.81	4943.78	4794.77	7084.13	9842.28	10394.4	7375.82
pos-M121T319	121.064	5.31299	1	1	Phenylacetaldehyde	Benzenoids	Benzene and substituted derivatives	HMDB0006236	C00601	3	Porson;Isogingerenone B;Gingerenone B	HMDB0030810;HMDB0035404;HMDB0035405	2	Burseran;(+)-Eudesmin	C10547;C10561	6764.71	6558.84	6560.53	5902.93	5953.88	5285.33	5284.21	6628.3	7308.17	6370.36	5119.74	5667	5766.79	5935.07	6305.58	5636.05	4904.63	4955.81	6151.84	6626.77	6164.47	4886.4	5604.05	5226.87	6912.05	6457.57	5818.32	5746.56	5461.2	5166.32	5593.74	6136.74	5137.01	5197.14
pos-M121T191	121.064	3.18545	1	0	-	Unknown	-	-	-	10	4-Hydroxystyrene;Phenylacetaldehyde;2,3-Dihydrobenzofuran;2-Methylbenzaldehyde;3-Methylbenzaldehyde;4-Methylbenzaldehyde;Acetophenone;Lentialexin;Styrene Oxide;3-ethenylphenol	HMDB0004072;HMDB0006236;HMDB0013815;HMDB0029636;HMDB0029637;HMDB0029638;HMDB0033910;HMDB0038997;HMDB0062765;HMDB0124943	8	Phenylacetaldehyde;Styrene_oxide;4-Hydroxystyrene;p-Tolualdehyde;Acetophenone;3-Methylbenzaldehyde;2-Methylbenzaldehyde;(S)-2-Phenyloxirane	C00601;C02083;C05627;C06758;C07113;C07209;C07214;C20782	3698.88	2081.12	3775.79	4195.18	7087.97	3611.16	3143.11	3610.73	4071.38	4162.45	5729.57	4634.92	3064.07	3052.03	4510.99	3441.13	7350.79	4181.27	3594.12	3787.8	3650.83	3162.11	4542.36	3992.43	2423.41	4018.55	3969.52	3785.62	3713.87	4537.39	2613.26	3675.09	2902.83	4573.6
pos-M121T71	121.064	1.18387	1	1	D-(-)-Erythrose	Organic oxygen compounds	Organooxygen compounds	NA	NA	18	Methyl Phenylglyoxalate;3-(3-hydroxyphenyl)prop-2-enoic acid;3-phenyloxirane-2-carboxylic acid;3-(4-hydroxyphenyl)prop-2-enoic acid;4-methoxy-1-benzofuran-6-ol;3-(2-hydroxyphenyl)prop-2-enoic acid;3-(2,3-dihydroxyphenyl)prop-2-enal;3-(2,5-dihydroxyphenyl)prop-2-enal;3-(2-hydroxyphenyl)oxirane-2-carbaldehyde;(2E)-3-(3,4-dihydroxyphenyl)prop-2-enal;3-(4-hydroxyphenyl)oxirane-2-carbaldehyde;Phenylpy…	HMDB0062605;HMDB0125104;HMDB0126545;HMDB0128076;HMDB0129375;HMDB0134028;HMDB0134029;HMDB0134030;HMDB0134031;HMDB0141767;HMDB0141768;HMDB0000205;HMDB0001713;HMDB0002035;HMDB0002641;HMDB0012225;HMDB0030677;HMDB0041592	9	Phenylpyruvate;4-Coumarate;trans-2-Hydroxycinnamate;2-Hydroxy-3-phenylpropenoate;cis-2-Hydroxycinnamate;cis-p-Coumarate;3-Oxo-3-phenylpropanoate;Caffeic_aldehyde;trans-3-Hydroxycinnamate	C00166;C00811;C01772;C02763;C05838;C06738;C07114;C10945;C12621	3309.67	4826.67	2245.53	3260.07	3729.99	3505.77	5113.93	4759.8	5042.74	5099.88	4045.74	3799.5	3842.91	1775.69	2414.99	1449.45	2764.73	2713.66	3119.25	2747.21	8053.72	2281.29	2984.79	2790.76	3758.06	2886.95	3145.42	2890.31	2885.95	2695.66	3787.34	4115.01	3483.12	4238.59
pos-M121T54	121.064	0.90005	1	0	-	Unknown	-	-	-	10	4-Hydroxystyrene;Phenylacetaldehyde;2,3-Dihydrobenzofuran;2-Methylbenzaldehyde;3-Methylbenzaldehyde;4-Methylbenzaldehyde;Acetophenone;Lentialexin;Styrene Oxide;3-ethenylphenol	HMDB0004072;HMDB0006236;HMDB0013815;HMDB0029636;HMDB0029637;HMDB0029638;HMDB0033910;HMDB0038997;HMDB0062765;HMDB0124943	8	Phenylacetaldehyde;Styrene_oxide;4-Hydroxystyrene;p-Tolualdehyde;Acetophenone;3-Methylbenzaldehyde;2-Methylbenzaldehyde;(S)-2-Phenyloxirane	C00601;C02083;C05627;C06758;C07113;C07209;C07214;C20782	3266.14	3652.55	3190.68	3036.27	2912.69	3694.11	1409.67	4908.39	4303.84	3207.3	3589.14	3934.74	2636.01	2710.14	2649.99	2558.82	3083.05	2650.8	2333.31	2988.56	3131.58	3926.86	2914.44	2823.88	2482.1	1700.06	3380.94	2967.01	4234.62	3113.32	4591.29	5000.77	2413.43	4356.13
pos-M121T123	121.083	2.05417	0	0	-	Unknown	-	-	-	0	-	-	0	-	-	9514.45	9136.56	8979.97	8720.13	10482	8430.66	51120.8	51876.3	53346.1	51964.8	50114	50677.2	34759.6	33595.4	34685.9	32583.8	35453.5	34544.4	49075.5	54839.8	49677.2	49176.4	53732	55540.6	30559.8	21496.3	30412.9	28708	29484.4	30078.7	52070.6	53290.8	54083.5	56261.1
pos-M122T546	121.966	9.10143	0	0	-	Unknown	-	-	-	0	-	-	0	-	-	1756.64	2080.14	1729.02	1729.12	898.397	1711.13	1965.58	1353.19	1421.81	1564.81	1581.11	1590.82	1826.12	654.827	1516.94	1086.03	1308.17	1278.27	1772.98	1761.84	1391.85	989.86	1610.52	1442.57	2177.36	1776.67	1184.39	1860.5	1285.53	1557.95	1441.22	1610.6	979.183	1743.08
pos-M123T545	122.963	9.09165	0	0	-	Unknown	-	-	-	0	-	-	0	-	-	110055	114375	115439	111471	104485	98735.7	115842	120972	114346	100226	93920.1	96415.8	117008	106461	113259	102696	91563.2	86586.1	117027	125274	114692	99776.4	99860.3	92334.4	113475	122014	111397	104384	113727	100091	111532	93523.4	100129	94482.6
pos-M123T71	123.043	1.18705	1	1	4-Hydroxybenzaldehyde	Organic oxygen compounds	Organooxygen compounds	HMDB0011718	C00633	18	Methyl Phenylglyoxalate;3-(3-hydroxyphenyl)prop-2-enoic acid;3-phenyloxirane-2-carboxylic acid;3-(4-hydroxyphenyl)prop-2-enoic acid;4-methoxy-1-benzofuran-6-ol;3-(2-hydroxyphenyl)prop-2-enoic acid;3-(2,3-dihydroxyphenyl)prop-2-enal;3-(2,5-dihydroxyphenyl)prop-2-enal;3-(2-hydroxyphenyl)oxirane-2-carbaldehyde;(2E)-3-(3,4-dihydroxyphenyl)prop-2-enal;3-(4-hydroxyphenyl)oxirane-2-carbaldehyde;Phenylpy…	HMDB0062605;HMDB0125104;HMDB0126545;HMDB0128076;HMDB0129375;HMDB0134028;HMDB0134029;HMDB0134030;HMDB0134031;HMDB0141767;HMDB0141768;HMDB0000205;HMDB0001713;HMDB0002035;HMDB0002641;HMDB0012225;HMDB0030677;HMDB0041592	9	Phenylpyruvate;4-Coumarate;trans-2-Hydroxycinnamate;2-Hydroxy-3-phenylpropenoate;cis-2-Hydroxycinnamate;cis-p-Coumarate;3-Oxo-3-phenylpropanoate;Caffeic_aldehyde;trans-3-Hydroxycinnamate	C00166;C00811;C01772;C02763;C05838;C06738;C07114;C10945;C12621	18876.6	18736.4	15057.9	18600.5	19464.2	19497.7	32597	33927	35398.1	33510.3	33048.7	33763	23573.5	23476.1	24922.4	24022.4	24284.8	24590.9	16881.8	17812.6	15766.5	17193	16885.1	17103.2	10395.4	10797.5	11331.6	9374.92	10827.6	10133.7	42323.4	41049.2	38425.7	41128.8
pos-M123T54	123.043	0.904433	1	1	4-Hydroxybenzaldehyde	Organic oxygen compounds	Organooxygen compounds	HMDB0011718	C00633	0	-	-	0	-	-	23406.7	22239.2	12673	20512.1	23193.6	26010.5	28991.3	27538.1	29285.2	27747.8	26888.9	27600.8	20895.7	22089.5	20176	22219.6	21900.4	21858	13835.9	8802.67	14315.8	14201.8	12334.3	11257.2	11093.9	10040	10792.5	11426	15766.9	10902.3	30235.2	31274.8	29433.6	32197.1
pos-M124T546	123.965	9.10135	0	0	-	Unknown	-	-	-	0	-	-	0	-	-	5800.73	4564.83	5868.78	5753.13	4711.04	3500.11	6198	6599.08	5326.97	6183.88	4877.69	5635.04	5760.83	5951.41	5123.51	4356.69	4670.72	4124.97	5954.89	6625.11	4814.71	4526.53	4584.71	4368.31	5058.12	6051.74	6371.09	5645.04	6132.22	4525.29	4680.17	4352.25	3894.41	4737.58
pos-M124T39	124.023	0.644692	1	1	Isonicotinic acid	Organoheterocyclic compounds	Pyridines and derivatives	HMDB0060665	C07446	0	-	-	0	-	-	2145.91	2324.11	2424.48	1721.07	2312.07	2372.27	2198.98	1974.58	2217.38	2077.41	2112.58	2057.35	2141.84	3643.57	2327.76	2224.75	2843.43	2335.61	3276.92	2748.38	2852.11	3240.35	2969.17	3024.79	2354.28	2120.23	2533.99	2792.71	2597.09	2634.96	3108.03	2792.63	3202.98	3642.04
pos-M124T51	124.039	0.844092	1	1	Isonicotinic acid	Organoheterocyclic compounds	Pyridines and derivatives	HMDB0060665	C07446	4	N-Acetylcystathionine;Aspartyl-Methionine;Methionyl-Aspartate;gamma-Glutamyl-S-methylcysteine	HMDB0002381;HMDB0028759;HMDB0028969;HMDB0031985	0	-	-	10195	10558.4	9883.89	10629.7	9166.77	10427.4	73439.3	72471.9	72407.8	71305.1	69712.4	67987.6	5891.55	6343.73	5872.42	5794.42	1958.99	6772.13	6463.58	4606.13	8360.53	6878.81	7739.13	8090.76	40107.9	33391.6	40335.3	33709.2	41934.9	44193.6	31768.5	35551.3	32126.8	36770.1
pos-M124T80	124.039	1.33619	1	1	Isonicotinic acid	Organoheterocyclic compounds	Pyridines and derivatives	HMDB0060665	C07446	5	Nicotinic acid;Picolinic acid;2-Hydroxy-4-imino-2,5-cyclohexadienone;Nitrobenzene;Isonicotinic acid	HMDB0001488;HMDB0002243;HMDB0031713;HMDB0041950;HMDB0060665	4	Nicotinate;Nitrobenzene;Isonicotinic_acid;Picolinic_acid	C00253;C06813;C07446;C10164	1959.64	1642.76	1621.5	1616.01	1568.41	1634.76	3658.02	3370.74	2552.54	2660.37	2810.89	2478.39	1478.71	2258.71	2335.39	2753.42	2189.82	2665.18	2656.24	3032.73	3636.16	2725.79	1577.94	3042.83	1842.76	1928.55	1687.29	883.78	1942.73	2637.63	3290.73	3091.73	4421.74	3240.22
pos-M124T490	124.086	8.17352	0	0	-	Unknown	-	-	-	0	-	-	0	-	-	111887	455500	284015	537000	436743	342348	613504	209648	166235	244340	444803	132367	486089	200339	591386	205945	347022	351540	371372	457058	565399	543987	556425	552636	476186	481845	530065	221373	581738	520929	504983	380654	463209	433069
pos-M124T530	124.086	8.82627	0	0	-	Unknown	-	-	-	0	-	-	0	-	-	287248	127048	401715	383151	87339.7	190547	365376	406955	174444	232418	341187	300210	269769	223157	308547	173256	157903	175830	234382	178893	147429	182819	160981	173632	444260	264980	240840	296490	135669	306101	128880	86653	337356	190334
pos-M125T545	124.963	9.08112	0	0	-	Unknown	-	-	-	0	-	-	0	-	-	14310.6	12986.8	14886.6	15592.9	12540.8	14277	13007.1	14481.6	11502.7	14308.5	14009	13252.9	14600.9	13894.3	14400.9	14166.5	13317	11012	11889.1	15301.8	14565.4	11352.7	13602.2	13075.8	14494.6	16663.2	13596.9	12310.9	14180.1	11441.1	12505.8	12764.4	11181.9	14285
pos-M125T51	125.022	0.84265	1	0	-	Unknown	-	-	-	0	-	-	2	2-Hydroxy-1,4-benzoquinone;Furan-2,5-dicarbaldehyde	C07103;C20899	2961.44	2707.64	1760.27	2577.39	2485.62	3340.6	2375.87	2183.28	2887.08	2204.53	3341.94	2921.14	4471.28	4463.19	4311.21	4440.71	5452.11	4513.61	2388.6	2292.72	3163.6	1294.58	1375.18	1112.63	2899.16	2460.35	2604.81	2871.27	3247.35	2745.38	2185.08	1095.94	2672.42	2308.87
pos-M126T546_1	125.938	9.10141	0	0	-	Unknown	-	-	-	0	-	-	0	-	-	4469.42	3634.23	4514.04	4204.67	4046.91	3381.16	4362.41	4087.01	3976.24	3324.77	3666.4	3605.15	5220.27	3911.95	3838.73	3860.68	3304.08	3210.57	3610.37	4629.65	4464.23	2527.28	4414.76	2894.75	3772.97	4337.21	3427.6	3921.2	3972.19	3273.47	3576.49	3742.28	3104.01	2597
pos-M126T546_2	125.963	9.1017	0	0	-	Unknown	-	-	-	0	-	-	0	-	-	5086.33	5969.98	4437.89	5456.62	5637.04	4851.39	5655.65	6758.67	5478.63	4687.65	6496.03	2832.62	6662.42	5614.91	4535.78	5965.79	4781.55	3890.22	7976.12	6540.91	6788.09	5114.53	5595	5269.77	7188.74	6227.59	7096.66	5480.61	4505.89	3925.37	6629.03	5762.98	5025.87	4935.31
pos-M126T39	125.985	0.644125	0	0	-	Unknown	-	-	-	0	-	-	0	-	-	16165	14157.7	17861.2	14917.4	16808	16083.9	70199.6	68941.7	74344.8	66468	71458	67142.3	55104.4	58777	57836.3	59682.4	61646.7	55681.3	19569.1	26455.6	18265.9	24431.7	23528.6	23899	19139.4	21245.6	25756.3	27406.7	26849.9	27831.4	18101.9	18308.6	16881	19704.9
pos-M126T544	125.985	9.06078	0	0	-	Unknown	-	-	-	0	-	-	0	-	-	1960.66	2864.61	2609.48	2672.25	2042.88	2122.99	1323.82	2048.37	5964.88	2827.98	1967.5	2450.82	3131.77	2627.11	5612.79	4996.72	4864.28	2210.07	3042.37	5745.18	3218.58	1971.1	2163.6	3176.57	2053.67	3202.47	1374.69	5171.82	5159.47	2236.51	1989.22	5676.61	1904.96	2943.11
pos-M126T52	126.054	0.860167	1	0	-	Unknown	-	-	-	2	Quinone;1,2-Benzoquinone	HMDB0003364;HMDB0012133	8	N-Ethylmaleimide;N-Furfurylformamide;3-Hydroxyaminophenol;Aminohydroquinone;3,6-Dihydronicotinic_acid;4-Aminocatechol;p-Benzoquinone;o-Benzoquinone	C02441;C02854;C14602;C14604;C16671;C18351;C00472;C02351	3777.78	4617.58	2793.15	5489.65	4903.84	5920.65	4113.56	4920.64	4970.43	4524.46	5109.81	5281.17	5800.5	6265.42	6167.42	6080.87	6708.51	5862.58	3107.14	1137.81	3282.31	2227.45	2889.4	1069.42	1884.67	2563.31	2817.81	2273.49	2186.97	1726.41	4310.84	4239.27	5391.2	2840.38
pos-M126T69	126.054	1.15659	1	1	N-Ethylmaleimide	Unknown	-	NA	C02441	0	-	-	6	N-Ethylmaleimide;N-Furfurylformamide;3-Hydroxyaminophenol;Aminohydroquinone;3,6-Dihydronicotinic_acid;4-Aminocatechol	C02441;C02854;C14602;C14604;C16671;C18351	1486.1	1433.5	1336.22	1755.96	1916.15	2203.58	3886.07	3884.42	3616.97	3194.24	3744.57	3564.11	2854.35	3002.68	2885.67	2821.78	3348.58	3532.5	1448.31	1562.61	1587.89	1679.31	1721.16	1485.27	932.966	1101.55	1216.82	1127.9	1072.4	1403.03	2394.62	2453.13	1930.45	2332.47
pos-M127T50_1	126.65	0.836767	0	0	-	Unknown	-	-	-	0	-	-	0	-	-	1943.35	2582.08	954.9	1730.58	2565.39	1683.38	1594.74	1073.59	2067.05	788.547	1157.1	1577.59	632.965	1012.53	904.218	970.141	1115.9	854.921	2176.52	1081.76	1744.66	1939.54	1838.03	1199.23	1162.99	2284.71	2079.72	933.93	2891.79	2303.49	1153.97	1182.62	1644.34	2107.12
pos-M127T545	126.966	9.08103	0	0	-	Unknown	-	-	-	0	-	-	0	-	-	23003.4	20458.4	16998.7	22061.6	17113.4	19530.1	18120.8	18257.9	16636.9	18798	18348.9	18997.5	18756.7	15687.9	21132.8	19374	14802.9	17037.8	19003.5	21087.9	20939.5	13967.3	17120.4	19781.8	17529.1	21922.2	16833.6	19692.8	18475	19354	18626.1	18159.6	18901.9	19594.4
pos-M127T237	127.015	3.94698	1	1	Ethylphosphate	Organic acids and derivatives	Organic phosphoric acids and derivatives	HMDB0012228	null	0	-	-	1	Diisopropyl_phosphate	C03113	47163	55014.6	58511.8	63632.1	64446.2	89784.5	45060.3	51075.1	60341.4	58486	61870.3	66869.6	38799.6	48111.5	55694.2	194185	70784.2	60629.7	43809.1	63210.5	51404.2	58848.5	91118.7	84976.1	44677	52639.9	59744.9	120047	96185.7	68125.2	45366.1	53554.7	58066.5	82732.4
pos-M127T50_2	127.038	0.825642	1	0	-	Unknown	-	-	-	9	1,2,3-Trihydroxybenzene;1,3,5-Trihydroxybenzene;Methyl 2-furoate;Maltol;4-Hydroxy-2H-pyran-3-carboxaldehyde;(Z)-Tamarindienal;5-Hydroxymethyl-2-furancarboxaldehyde;5-Methylfuran-2-carboxylic acid;benzene-1,2,4-triol	HMDB0013674;HMDB0013675;HMDB0029750;HMDB0030776;HMDB0031256;HMDB0032651;HMDB0034355;HMDB0059735;HMDB0124831	7	1,2,3-Trihydroxybenzene;Phloroglucinol;Triacetate_lactone;Benzene-1,2,4-triol;5-Hydroxymethyl-2-furaldehyde;Maltol;4-Hydroxy-5-methyl-2-methylenefuran-3(2H)-one	C01108;C02183;C02752;C02814;C11101;C11918;C20718	304692	311559	194343	316970	326817	341746	186290	185689	196033	190853	193365	192238	92442.2	88986.1	90332.4	90810.5	94334.1	93021.1	227562	91301.2	228835	207006	202928	130355	250632	254035	256233	236591	255097	266853	187100	192641	198787	187554
pos-M128T546	127.941	9.10163	0	0	-	Unknown	-	-	-	0	-	-	0	-	-	2422.22	1247.84	1502.26	2081.16	1114.98	1020.32	2192.13	1455.83	1562.28	1232.74	1155.38	1587.54	1173.61	1461.67	1475.78	1297.69	451.681	819.468	1580.5	2423.13	1673.9	1100.87	1120.25	1633.71	1559.34	2038.88	1245.22	1827.08	1807.57	1643.66	2136.23	1506.96	1862.63	1567.62
pos-M128T39	128.019	0.644017	0	0	-	Unknown	-	-	-	0	-	-	0	-	-	8268.85	8151.54	9240.09	7407.75	7730.87	7389.48	7751	7419.47	7983.06	8047.24	9345.58	8637.48	9194.28	8971.31	8626.86	8624.1	13675.4	9885.09	9024.46	10897.7	10511.2	10174.2	11473	9800.07	9746.84	8415.58	8557.33	8620.56	9511.14	9042.57	11484.4	11255.6	11928.9	14328.6
pos-M128T50_1	128.041	0.826875	0	0	-	Unknown	-	-	-	0	-	-	0	-	-	17751	18439.2	10110.7	19372.5	18663.4	19431.2	11413.2	12034.8	14110.6	12987.1	12738.1	11005	4576.4	4149.2	5436.01	4017.45	5698.05	6756.31	14745.2	2254.55	15330.3	13156	15452.1	7943.37	14536.2	14901	14367.5	14336.3	13727.7	15551.8	12034.9	13890.5	15062.8	12615.8
pos-M128T50_2	128.07	0.841158	1	0	-	Unknown	-	-	-	10	D-1-Piperideine-2-carboxylic acid;(S)-2,3,4,5-Tetrahydropiperidine-2-carboxylate;(卤)-4-Methylene-2-pyrrolidinecarboxylic acid;(S)-2,3,4,5-tetrahydropyridine-2-carboxylate;Pyrocatechol;Hydroquinone;(E,E)-2,4-Hexadienedial;1,3-Benzenediol;5-Methyl-2-furancarboxaldehyde;2-Acetylfuran	HMDB0001084;HMDB0012130;HMDB0029434;HMDB0059657;HMDB0000957;HMDB0002434;HMDB0031180;HMDB0032037;HMDB0033002;HMDB0033127	12	(S)-2,3,4,5-Tetrahydropyridine-2-carboxylate;delta1-Piperideine-2-carboxylate;L-Baikiain;alpha-(Methylenecyclopropyl)glycine;Guvacine;Isoguvacine;Catechol;Hydroquinone;Resorcinol;Benzenediol;5-Methyl-2-furaldehyde;Catechol	C00450;C04092;C08268;C08292;C10149;C13694;C00090;C00530;C01751;C01785;C11115;C15571	20521.3	22516.6	17726	22333.6	22680.7	25947.1	10383.2	10275.8	10796.9	10628.3	10288.8	11240.1	20748	23521	22906.8	20703.2	21768.9	22180.3	13489.6	6791.79	13420	12900	14912.2	9685.09	12145.9	12551.6	13002	11906.6	13912.4	15178.8	10527.2	10327.2	10448.8	12196.9
pos-M128T544	128.142	9.06054	0	0	-	Unknown	-	-	-	0	-	-	0	-	-	5859.8	8303.33	7058.41	11645.8	9070.14	6545.34	5690.67	5524.98	8517.72	4843.19	5816.48	6136.43	7995.8	3793.8	10753	10224	5979.18	5751.7	2754.18	6027.3	4690.68	3877.95	9665.99	5574.56	3577.26	6280.24	5749.41	8181.75	5349	7248.52	5760.37	4674.97	8737.48	5264.09
pos-M129T545	128.95	9.08152	0	0	-	Unknown	-	-	-	0	-	-	0	-	-	22008.8	27062.8	26234.7	34015.6	24280.1	28081.9	30350.4	25070.7	24895.6	33698.8	24485.9	19829.7	27788.9	26235	25115.9	21180.8	24277.1	23855.2	28367.5	23878.6	31730.4	28971.1	23622.1	22182.7	27342.2	25976.8	29057.7	24541	23769.6	23146.9	25981.3	29391	22353.2	20196.9
pos-M129T70	129.017	1.16963	0	0	-	Unknown	-	-	-	0	-	-	0	-	-	8086.65	7677.51	4973.74	6284.53	7894.74	8109.23	16807.5	16549	17616.5	14485.5	16474.1	15233.5	23690.2	21440	22210.1	21650.2	21666.6	21654.7	9231.43	13089.4	9618.97	9470.76	11215.5	10639.9	18656.1	19679.3	31113.9	18243.6	18263.2	19208.7	5002.81	4833.43	4903.95	4788.11
pos-M129T54	129.017	0.907917	1	0	-	Unknown	-	-	-	1	5-Hydroxy-2-furoic acid	HMDB0059784	0	-	-	3080.79	3527.46	4736.14	3612.69	3726.8	4802.98	10947.4	12447.8	12513.8	11428.9	12206.5	12000.4	22388.9	21570.2	20309.1	20224.5	21807.5	21232.6	6113.26	4173.79	6440.02	6090.15	7044.98	4542.04	11049.4	9670.58	11766.5	10755.3	10826.6	11506	4292.79	4697.1	4485.9	3859.94
pos-M129T39	129.039	0.645467	0	0	-	Unknown	-	-	-	0	-	-	0	-	-	35653.6	30226.3	32023.9	30434.6	30943	25765.7	37950.6	30547.6	38166.7	34484.9	30782.5	33319.2	41525.7	36200.5	37893.1	35522.7	32742.5	34970.3	48034.1	42010.2	39306.1	40079.3	39588.4	37648	42300.7	28474.9	28153.1	33444	34878.6	33370.7	58568.4	50106.3	49297.4	50352.8
pos-M129T532	129.053	8.86568	1	0	-	Unknown	-	-	-	9	2-Methylglutaric acid;Adipic acid;Methylglutaric acid;Monomethyl glutaric acid;2,2-Dimethylsuccinic acid;Solerol;(S)-2-Aceto-2-hydroxybutanoic acid;Dimethyl succinate;4-Ethoxy-4-oxobutanoic acid	HMDB0000422;HMDB0000448;HMDB0000752;HMDB0000858;HMDB0002074;HMDB0002173;HMDB0006900;HMDB0033837;HMDB0061930	10	2-Aceto-2-hydroxybutanoate;Mevaldate;2-Dehydropantoate;(R)-4-Dehydropantoate;3-Hydroxy-3-methyl-2-oxopentanoic_acid;(S)-2-Aceto-2-hydroxybutanoate;Adipate;4-Hydroxy-2-oxohexanoic_acid;(R)-3-Hydroxy-3-methyl-2-oxopentanoate;3-Hydroxy-5-oxohexanoate	C00659;C00772;C00966;C01053;C04237;C06006;C06104;C06762;C14463;C16272	4441.87	5725.99	8520.71	7088.04	6216.74	11664.4	8080.09	7796.26	8640.89	7894.09	8252.89	4689.24	5838.25	7249.78	8514.19	10917	7511.95	8932.11	8369.68	7256.14	7284.23	7576.11	8657.45	8159.04	9157.57	7524.17	7114.95	8292.77	10658.8	9213.58	6835.53	7060.81	7004.05	7750.6
pos-M129T375	129.054	6.25657	1	0	-	Unknown	-	-	-	8	Osmundalactone;3-Hydroxy-4,5-dimethyl-2(5H)-furanone;2-Ethyl-3,4-dihydroxyfuran;L-erythro-5-(1-Hydroxyethyl)-2(5H)-furanone;5,6-Dihydro-4-methoxy-2H-pyran-2-one;xi-5-Acetyltetrahydro-2(3H)-furanone;(卤)-Furaneol;2,7-Oxepanedione	HMDB0031303;HMDB0031306;HMDB0031847;HMDB0033285;HMDB0033517;HMDB0038072;HMDB0040594;HMDB0040732	8	Dihydro-4,4-dimethyl-2,3-furandione;Dihydrophloroglucinol;(4E)-2-Oxohexenoic_acid;2-Hydroxy-cis-hex-2,4-dienoate;(2Z,4Z)-2-Hydroxyhexa-2,4-dienoate;5-Hydroxymethylfurfuryl_alcohol;4-Hydroxy-2,5-dimethylfuran-3(2H)-one;Semicarbazide_hydrochloride	C01125;C06719;C06761;C11354;C20240;C20443;C20717;C19521	4429.64	3544.63	2909.93	2783.92	2980.6	2804.94	3651.58	3270	2452.62	3820.73	3152.55	3095.55	4197.77	3885.43	2894.96	2640.65	4254.59	2139.34	4577.52	3403.94	2660.9	2822.73	3182.44	3016.02	4083.4	4104.34	3442	3004.63	2688.25	3609.6	3214.11	2699.96	3053.65	2681.26
pos-M129T48	129.065	0.805117	1	0	-	Unknown	-	-	-	28	6-({[3,4,5-trihydroxy-6-(hydroxymethyl)oxan-2-yl]oxy}methyl)oxane-2,3,4,5-tetrol;Melibiose;Cellobiose;D-Maltose;Alpha-Lactose;Sucrose;Lactulose;Trehalose;Isomaltose;Galactinol;3-b-Galactopyranosyl glucose;Epimelibiose;Turanose;Kojibiose;Neotrehalose;Sakebiose;Inulobiose;Galabiose;Maltulose;Mannobiose;DEAE-cellulose;Allolactose;Glucinol;Trehalulose;Fagopyritol A1;beta-Lactose;Glucose-1,3-mannose o…	HMDB0133305;HMDB0000048;HMDB0000055;HMDB0000163;HMDB0000186;HMDB0000258;HMDB0000740;HMDB0000975;HMDB0002923;HMDB0005826;HMDB0006603;HMDB0006792;HMDB0011740;HMDB0011742;HMDB0029880;HMDB0029882;HMDB0029898;HMDB0029902;HMDB0029919;HMDB0029933;HMDB0033368;HMDB0038489;HMDB0039237;HMDB0039727;HMDB0039876;HMDB0041627;HMDB0060068;HMDB0125600	36	Sucrose;Cellobiose;Maltose;Lactose;Isomaltose;alpha-Maltose;alpha,alpha-Trehalose;alpha-D-Galactosyl-(1->3)-1D-myo-inositol;Nigerose;Inulobiose;Levanbiose;Mannobiose;Palatinose;beta-Lactose;beta-Maltose;Laminaribiose;4-O-beta-D-Glucopyranosyl-D-mannose;alpha-D-Glucosyl-(1,3)-D-mannose;alpha-D-Aldosyl_beta-D-fructoside;Epimelibiose;Melibiose;alpha-Cellobiose;beta-Cellobiose;Lactulose;Gentiobiose;S…	C00089;C00185;C00208;C00243;C00252;C00897;C01083;C01235;C01518;C01711;C01725;C01728;C01742;C01970;C01971;C02048;C02964;C04147;C04219;C05400;C05402;C06421;C06422;C07064;C08240;C08250;C15548;C18068;C19632;C19633;C19634;C19636;C19773;C20236;C20861;C21336	8640.08	6452.74	6857.02	6545.09	7008.48	3139.76	4893.95	4313.13	3290.56	3468.54	5847.35	6348.42	6976.06	3667.98	3847.03	6463.4	7908.71	9983.74	7074.06	4639.66	6880.09	5434.84	7876.73	6365.43	2261.25	4544.43	2219.38	2524.19	4291.45	4884.41	4130.89	5473.41	6712.67	5440.91
pos-M129T542	129.101	9.04145	1	1	5-Amino-1-methyl-2-piperidinone	Unknown	-	NA	NA	9	N-Acetyl-2,3-dihydro-1H-pyrrole;5-Acetyl-3,4-dihydro-2H-pyrrole;2-Ethyl-4-methyloxazole;4-Ethyl-2-methyloxazole;2-Ethyl-5-methyloxazole;5-Ethyl-2-methyloxazole;5-Ethyl-4-methyloxazole;5-Imino-2-methyl-1-cyclopenten-1-ol;Trimethyloxazole	HMDB0031163;HMDB0031308;HMDB0037837;HMDB0037838;HMDB0037858;HMDB0037859;HMDB0037863;HMDB0039584;HMDB0040148	4	L-Lysine_1,6-lactam;D-2-Aminohexano-6-lactam;(S)-Piperidine-2-carboxamide;N-Vinyl-2-pyrrolidone	C02837;C05328;C19809;C19548	10260.2	11258.2	14505.1	11723.2	14351.4	10341.2	7506.05	20095.9	14240.9	9407.02	6555.81	7562.45	8273.56	8002.27	14290.3	11415.1	13923.7	6796.44	6331.25	14780.9	8444.82	10430.4	16002.6	8909.83	10345.6	8618.9	6630.58	11837.8	9701.47	11984.1	11929	4710.22	7311.14	7878.55
pos-M129T135	129.101	2.2491	1	0	-	Unknown	-	-	-	9	N-Acetyl-2,3-dihydro-1H-pyrrole;5-Acetyl-3,4-dihydro-2H-pyrrole;2-Ethyl-4-methyloxazole;4-Ethyl-2-methyloxazole;2-Ethyl-5-methyloxazole;5-Ethyl-2-methyloxazole;5-Ethyl-4-methyloxazole;5-Imino-2-methyl-1-cyclopenten-1-ol;Trimethyloxazole	HMDB0031163;HMDB0031308;HMDB0037837;HMDB0037838;HMDB0037858;HMDB0037859;HMDB0037863;HMDB0039584;HMDB0040148	4	L-Lysine_1,6-lactam;D-2-Aminohexano-6-lactam;(S)-Piperidine-2-carboxamide;N-Vinyl-2-pyrrolidone	C02837;C05328;C19809;C19548	2773.08	2306.84	2470.11	2191.9	2830	2358.6	1641.77	2073.89	1998.24	2581.29	3458.95	2548.43	2440.8	1558.36	2795.69	2625.64	767.464	1676.17	1894.59	1969.19	2215.9	2134.94	1867.89	2090.36	2165.19	2029.89	1709.86	2014.04	2204.61	1948.18	2306.39	1670.34	1653.26	2716.93
pos-M130T48_1	129.651	0.791883	0	0	-	Unknown	-	-	-	0	-	-	0	-	-	1837.02	1710.78	1020.85	3536.74	2519.79	2094.86	4934.37	5215.04	5288.05	3389.04	5577.61	3493.82	1604.67	1642.75	1455.6	1648.52	1502.17	1275.33	1903.4	2098.4	4763.12	3177.04	3712.4	2246.86	4085.01	3807.34	4866.8	4967.99	5946.09	5480.98	6881.02	5827.2	5129.42	7102.83
pos-M130T546_1	129.934	9.10137	0	0	-	Unknown	-	-	-	0	-	-	0	-	-	939.205	1207.58	1098.67	1005.31	1116.92	1344.64	1106.09	885.256	1251.83	800.87	989.923	1161.96	869.008	814.713	784.265	1003.36	882.833	1152.16	1020.19	851.432	889.689	882.65	920.607	1176.36	1080.72	896.043	1136.2	876.86	960.264	967.719	874.778	664.601	876.141	1026.05
pos-M130T545	129.957	9.08184	0	0	-	Unknown	-	-	-	0	-	-	0	-	-	9743.39	11326.9	13941.7	10783	8435.14	9532.2	13866	11329.9	9535.93	11488.2	10377.9	9628.84	13044.4	11752.9	11296	8811.75	8788.9	9184.58	11768.4	10427.9	12891.2	7674.57	11819.1	10828.1	11562.6	10451.2	9760.69	10324.4	10664.5	10476.9	10306.3	9295.51	12604	9087.18
pos-M130T71	130.049	1.17894	1	1	D-Pyroglutamic acid	Organic acids and derivatives	Carboxylic acids and derivatives	HMDB0000805	C02237	12	(3R,5S)-1-pyrroline-3-hydroxy-5-carboxylic Acid;Pyroglutamic acid;Pyrrolidonecarboxylic acid;Pyrroline hydroxycarboxylic acid;N-Acryloylglycine;1-Pyrroline-4-hydroxy-2-carboxylate;5-Oxoprolinate;dimethadione;3-Furoic acid;2-Furoic acid;3-Hydroxy-2H-pyran-2-one;2,3-Dihydroxy-2,4-cyclopentadien-1-one	HMDB0062585;HMDB0000267;HMDB0000805;HMDB0001369;HMDB0001843;HMDB0002234;HMDB0060262;HMDB0061093;HMDB0000444;HMDB0000617;HMDB0032994;HMDB0039437	6	4-Oxoproline;Pidolic_acid;5-Oxo-D-proline;L-1-Pyrroline-3-hydroxy-5-carboxylate;1-Pyrroline-4-hydroxy-2-carboxylate;2-Furoate	C01877;C01879;C02237;C04281;C04282;C01546	30739.4	30010.1	26181.6	28530.2	29813.9	29565.4	72983.5	77286.6	88384.5	86612.4	76135.9	87695	59509.3	55611.7	72991.2	58436.1	76029.3	57222.8	460379	462278	476488	442435	501886	507380	54112.4	52244.6	91117.7	52875.2	64999.3	61167.2	497199	454556	444969	505466
pos-M130T48_2	130.049	0.791883	1	1	Pyroglutamic acid	Organic acids and derivatives	Carboxylic acids and derivatives	HMDB0000267	C01879	12	(3R,5S)-1-pyrroline-3-hydroxy-5-carboxylic Acid;Pyroglutamic acid;Pyrrolidonecarboxylic acid;Pyrroline hydroxycarboxylic acid;N-Acryloylglycine;1-Pyrroline-4-hydroxy-2-carboxylate;5-Oxoprolinate;dimethadione;3-Furoic acid;2-Furoic acid;3-Hydroxy-2H-pyran-2-one;2,3-Dihydroxy-2,4-cyclopentadien-1-one	HMDB0062585;HMDB0000267;HMDB0000805;HMDB0001369;HMDB0001843;HMDB0002234;HMDB0060262;HMDB0061093;HMDB0000444;HMDB0000617;HMDB0032994;HMDB0039437	6	4-Oxoproline;Pidolic_acid;5-Oxo-D-proline;L-1-Pyrroline-3-hydroxy-5-carboxylate;1-Pyrroline-4-hydroxy-2-carboxylate;2-Furoate	C01877;C01879;C02237;C04281;C04282;C01546	331198	329752	226800	345285	375481	353307	820184	811498	852380	824748	798379	866722	188199	181027	214917	189379	217191	208571	683128	338551	1.13511e+06	213640	355116	127306	830332	835707	880197	982255	933407	984140	1.15998e+06	1.20048e+06	1.15796e+06	1.29496e+06
pos-M130T144	130.064	2.39352	1	1	Indole-3-carbinol	Organoheterocyclic compounds	Indoles and derivatives	HMDB0005785		3	3-Methylene-indolenine;Quinoline;Isoquinoline	HMDB0011664;HMDB0033731;HMDB0034244	2	Isoquinoline;Quinoline	C06323;C06413	13253.2	13865.2	12432.1	14045.2	13691.6	15032	11923.9	13249.4	12806.3	12423.7	12420.1	14438	10334.8	9690.63	9133.32	9160.14	29073	27138.1	5321.18	5892.34	6817.54	6166.3	7050.72	5949.89	7987.4	23707.1	24543.8	26556.7	13245.3	27598.4	15615.6	18251.8	17526.8	18318.2
pos-M130T53	130.085	0.882267	1	1	1-Amino-1-cyclopentanecarboxylic acid	Organic acids and derivatives	Carboxylic acids and derivatives	NA	NA	0	-	-	0	-	-	28327	28666.8	24822.4	27028.4	28403.2	31654.6	28404.5	29926.2	65415.3	31002	30403.6	29872.2	17738.5	14373.1	18667.9	55930.3	17739.4	19269.3	315641	32616.1	297064	230286	48065.2	39252.6	6991.48	7048.7	352596	24262.3	7231.68	7288.63	25720.3	265261	39700.8	297718
pos-M130T165	130.158	2.74321	1	0	-	Unknown	-	-	-	11	1-Octene;(Z)-2-Octene;(E)-2-Octene;(Z)-3-Octene;(E)-3-Octene;3-Methyleneheptane;3-Methyl-1-heptene;3-Methyl-3-heptene;(E)-4-Methyl-2-heptene;4-Methyl-3-heptene;6-Methyl-1-heptene	HMDB0032449;HMDB0061903;HMDB0061904;HMDB0061905;HMDB0061906;HMDB0061907;HMDB0061908;HMDB0061909;HMDB0061910;HMDB0061911;HMDB0094705	1	Octylamine	C01740	15111.4	16069.8	15914.6	15647.4	17314.8	15733.7	17452.8	16714.5	17310.8	18390	17832.3	17575.5	74211.3	75340.3	74018	72963.2	82545.8	85585	15598.9	16860.4	17201.4	15853	16419.9	17327.8	16212.1	15936.3	15557.2	15408.3	16568.5	15809.3	12557.2	13177	13232.3	15110
pos-M131T38	130.965	0.626025	1	0	-	Unknown	-	-	-	0	-	-	1	Calcium_formate	C18586	7412.76	7521.32	2623.19	2729.1	7048.39	3145.73	5705.72	4763.15	5190.93	4924.84	5587.44	5356.02	7756.75	2665.65	4330.56	7355.7	9410.6	6829.79	8416.6	3780.06	2890.5	3368.82	3300.35	7289.41	3575.04	3063.51	7549.09	3373.02	6593.43	7439.21	3164.35	2922.37	8938.13	2820.36
pos-M131T39	131.018	0.645242	0	0	-	Unknown	-	-	-	0	-	-	0	-	-	5998.25	4838.8	5666.21	4359.55	6026.46	5323.86	2507.08	5942.75	3474.75	3881.08	3692.92	3480.34	3060.48	2874.18	2691.61	2855.44	3211.32	2926.72	5331.36	5811.27	5225.68	5483.69	5544.17	5939.51	8022.79	4473.27	4895.39	3865.33	4562.12	5248.02	5046.06	5638.57	6113.04	5967.66
pos-M131T40	131.036	0.664008	0	0	-	Unknown	-	-	-	0	-	-	0	-	-	5256.89	1702.47	1913.6	1356.09	1188.17	1716.76	6583.4	4323.33	6167.75	5783.85	4048.95	4340.01	5583.39	5019.7	4030.95	5099.61	5357.26	8665.96	6977.98	1596.81	7067.04	6253.39	6443.81	6476.14	7127.48	4398.81	5823.9	6622.1	5008.72	4691.11	8561.15	7336.93	9285.55	7550.13
pos-M131T92	131.033	1.53908	1	1	Citraconic acid	Lipids and lipid-like molecules	Fatty Acyls	HMDB0000634	C02226	0	-	-	0	-	-	2227.21	1958.79	2048.18	2347.97	1801.12	2202.67	4799.45	4911.7	5111.2	4615.49	5201.16	4730.03	3967.03	4439.04	4384.34	4556.5	4571.56	4998.66	1655.93	1664.49	1818.5	1922.53	2053.18	1977.27	3667.62	3061.51	3513	3653.24	3931.67	3758.44	1608.53	1642.98	1614.74	2006.78
pos-M131T123	131.048	2.05189	0	0	-	Unknown	-	-	-	0	-	-	0	-	-	2150.1	2602.61	2450.91	2396.95	2654.03	1811.16	10450.9	10709.4	10120.2	10317.9	10139.7	10198.4	6945.28	7615.71	6771.5	7105.43	6819.36	7185.3	9343.94	9950.47	10205.6	9280.92	9636.15	10918.7	5356.84	5009.9	5581.36	5998.42	6012.23	6297.2	10752.1	11429.2	9907.44	11647.7
pos-M131T47	131.052	0.790992	1	0	-	Unknown	-	-	-	3	2-[(Methylthio)methyl]-2-butenal;S-2-Propenyl propanethioate;2-Ethyldihydro-3(2H)-thiophenone	HMDB0031370;HMDB0037493;HMDB0040238	0	-	-	14887.5	16138.1	12012.3	14720.5	17124.4	16790.3	41008.8	40130.4	41240.6	39321.9	42406.2	39854.9	9995.88	10101	11677.4	10019.7	9353.79	10988.8	36129.6	5042.62	24209.5	16841.4	34493.3	7964.81	37702.8	38433.9	40751.6	46836.2	42885.7	46088.9	30424.4	55215.7	52061.5	59749.1
pos-M131T187	131.048	3.1098	0	0	-	Unknown	-	-	-	0	-	-	0	-	-	2015.88	1636.51	857.079	1447.1	1289.94	1396	1634.34	1015.25	1065.49	1233.51	2219.15	3617.63	2359.38	1156.86	1099.89	1305.87	1186.89	1188.22	1401.66	1156.15	1550.1	1442.72	1691.93	1805.53	2384.81	1738.25	2372.28	641.682	876.067	1279.82	1834.19	1780.97	1798.87	1782.11
pos-M131T71	131.052	1.18168	1	0	-	Unknown	-	-	-	3	2-[(Methylthio)methyl]-2-butenal;S-2-Propenyl propanethioate;2-Ethyldihydro-3(2H)-thiophenone	HMDB0031370;HMDB0037493;HMDB0040238	0	-	-	3690.25	3350.86	2991.1	2505.38	3808.28	2773.22	2898.8	5463.56	5734.53	5429.52	3306.85	4886.2	4123.11	2990.49	4045.48	4038.69	4111.39	4159.3	20744.9	20468.8	22332.3	18281.8	23785.1	23887.9	4130.09	3612.71	4066.69	3694.74	6209.49	3677.35	21758.4	20740.4	19584.1	21592.8
pos-M131T134	131.068	2.22761	0	0	-	Unknown	-	-	-	0	-	-	0	-	-	1673.11	3873.39	2142.29	5731.23	2686.49	1967.16	2376.85	2044.63	1760.51	2239.91	1981.52	1481.2	2287.92	1836.11	1343.66	2331.98	3783.32	3915.77	2432.25	1174.74	3614.58	3434.15	2205.01	2272.54	1428.79	2689.34	3585.99	1739.64	3483.82	1993.95	2120.26	3093.59	2328.46	1348.18
pos-M131T164	131.161	2.74029	0	0	-	Unknown	-	-	-	0	-	-	0	-	-	1806.67	1438.34	1912.22	1145.3	2128.45	2226.82	1554.43	1926.82	1821.62	1814.82	2445.23	1407.7	5937.66	6909.7	6542.51	5635.12	7139.4	6943.42	2640.27	1418.94	1642.03	1708.57	1557.9	2270.46	1611.04	1861.14	2453.28	2188.01	2945.85	2472.29	1352.66	1744.42	1482.09	1478.42
pos-M132T546	131.929	9.10173	0	0	-	Unknown	-	-	-	0	-	-	0	-	-	9603.08	9835.86	12540	10412.4	12366.9	9638.83	11496	11936.9	11414.3	9552.89	10398.2	12149.2	10838.5	11922.8	10124.7	9763.4	11358	9429.37	9578.68	11408.3	12765.8	10527.1	10990.6	9675.74	12008.3	13069.9	11570.4	11708.8	10132	10388.5	11354	9144.96	9120.47	8783.29
pos-M132T550_1	131.961	9.16324	0	0	-	Unknown	-	-	-	0	-	-	0	-	-	2106.99	2001.6	4501.78	2241.39	2759.81	4068.45	3903.56	2672.79	2856.37	2869.83	2478.54	2227.01	3744.32	4398.87	2729.65	3766.87	3671.41	3086.45	3131.17	3198.42	4365.9	2254.05	2756.73	4503.54	4991.56	5001.22	4869.8	1801.99	3818.8	3944.42	2050.24	2475.95	2674.47	3549.78
pos-M132T550_2	132.002	9.16212	0	0	-	Unknown	-	-	-	0	-	-	0	-	-	2557.31	1447.49	808.391	2460.81	1189.84	2112.89	1648.68	4339.74	4179.77	1854.02	1237.13	1306.88	2642.3	1938.36	3869.1	4313.94	970.685	3851.36	2976.43	2126.07	2706.95	4689.69	1061.8	1813.06	4704.63	1467.08	2597.17	1799.12	4224.48	1233.56	4124.88	1381.21	3734.55	1606.24
pos-M132T40	132.008	0.662042	1	0	-	Unknown	-	-	-	1	Hypotaurine	HMDB0000965	1	Hypotaurine	C00519	1667.81	2176.09	1917.32	1823.3	1714.06	1812.04	4886.37	4851.52	4884.73	4716.13	4069.17	4872.28	4219.44	3418.48	3982.04	3891.36	4054.34	3757.94	2499.84	2342.47	1592.28	2926.47	1959.04	1976.03	2772.43	1622.92	2087.47	1858.04	2087.75	1620.91	2257.22	2317.14	1941.35	2155.61
pos-M132T123	132.051	2.05361	0	0	-	Unknown	-	-	-	0	-	-	0	-	-	343.776	599.171	472.639	472.224	445.089	386.93	1086.18	1201.49	1426.4	1296.89	1497.61	1191.91	975.741	933.15	946.612	983.624	794.876	859.93	1320.59	1249.85	1345.9	1101.51	1166.88	1186.09	853.364	808.69	871.443	750.942	801.277	991.131	1219.78	1404.51	1253.95	1246.99
pos-M132T48	132.064	0.798075	0	0	-	Unknown	-	-	-	0	-	-	0	-	-	7249.47	6917.22	8328.91	5965.71	6304.5	8042.23	6236.04	3304.8	6122.62	5172.79	8970.25	8436.57	2229.06	3968.41	2488.92	1697.08	2505.08	3915.08	4898.93	1788.53	5390.76	3356.03	4304.08	2711.59	8782.28	4921.29	8606.4	6650.9	5992.45	6954.61	4628.41	5755.47	7277.81	8686.02
pos-M132T144	132.08	2.39463	1	1	2-Methylindole	Organoheterocyclic compounds	Indoles and derivatives	NA	NA	2	3-Methylindole;Benzenepropanenitrile	HMDB0000466;HMDB0034236	2	Tolylacetonitrile;Skatole	C02596;C08313	21442.5	24175.3	21083	22259.7	22652.8	22734.8	19472.1	17197.3	19141.6	19497.2	19885	17689.2	10720.3	11217.9	10561.8	11588	10759.6	11344.5	3292.9	3677.55	3206.32	3288.69	3717.86	3514.84	6391.41	4823.6	6004.26	6020.8	6548.51	5763.87	27590	26212.4	29914.9	27730.5
pos-M132T88	132.101	1.45955	1	1	D-Alloisoleucine	Unknown	-	NA	NA	31	L-Isoleucine;L-Alloisoleucine;L-Leucine;L-Norleucine;Aminocaproic acid;Beta-Leucine;D-Leucine;3-Aminocaproic acid;(卤)-erythro-Isoleucine;6-Deoxyfagomine;N-(2-Hydroxyethyl)-morpholine;N-methylvaline;3,3,5-triiodo-L-thyronine-beta-D-glucuronoside;Delta-Hexanolactone;Gamma-Caprolactone;trans-Hex-2-enoic acid;Allyl propionate;2-Methyl-4-pentenoic acid;2,3-Hexanedione;3,4-Hexanedione;3-Hexenoic acid;4…	HMDB0000172;HMDB0000557;HMDB0000687;HMDB0001645;HMDB0001901;HMDB0003640;HMDB0013773;HMDB0029168;HMDB0033923;HMDB0036382;HMDB0060650;HMDB0061716;HMDB0062203;HMDB0000453;HMDB0003843;HMDB0010719;HMDB0029487;HMDB0031158;HMDB0031491;HMDB0031492;HMDB0031501;HMDB0031559;HMDB0031560;HMDB0031561;HMDB0031562;HMDB0032490;HMDB0033568;HMDB0039581;HMDB0040328;HMDB0060476;HMDB0061929	16	L-Leucine;L-Isoleucine;D-Leucine;L-Norleucine;6-Aminohexanoate;(3R)-beta-Leucine;D-Isoleucine;beta-Alaninebetaine;Isoleucine;Leucine;N,N-Diethylglycine;D-allo-Isoleucine;L-allo-Isoleucine;2-Hydroxycyclohexan-1-one;epsilon-Caprolactone;3-Hydroxycyclohexanone	C00123;C00407;C01570;C01933;C02378;C02486;C06418;C08263;C16434;C16439;C16647;C21092;C21096;C01147;C01880;C03228	70868	71717.3	75003.2	127118	74535.8	78229.1	120450	119897	128286	120804	112400	216742	42641	43163	40823.7	42695.4	44509.1	43373.9	173709	176836	177421	165514	179932	180132	49216	43351.5	54955.1	50649	56681	56314.1	158802	166435	257745	162052
pos-M133T546	132.957	9.10147	0	0	-	Unknown	-	-	-	0	-	-	0	-	-	2676.53	3890.3	3593.38	2993.43	1379.51	2870.99	4542.27	2536.87	2492.37	2418.25	2422.32	3033.94	3299.1	3044.64	2530.22	3264.44	2763.87	1837.43	4153.86	2304.31	3774.99	2556.15	3399.19	1429.43	3127.43	4006.67	2566.71	3343.1	2766.49	1335.86	2350.34	2025.49	2830.21	1658.28
pos-M133T547	132.994	9.12198	0	0	-	Unknown	-	-	-	0	-	-	0	-	-	1924.58	2532.28	1975.15	3244.01	2983.89	1448.85	3580.06	3580.17	3385.09	1477.17	2179.68	1296.86	2777.31	2988.01	2288.59	1080.69	1036.76	2109.74	1785.91	2238.87	3487.26	2779.02	1453.94	2852.86	3597.01	2638.25	2171.43	1387.56	2043.51	1854.29	3340.74	1010.86	2900.48	2722.84
pos-M133T39_1	132.997	0.644783	0	0	-	Unknown	-	-	-	0	-	-	0	-	-	2044.49	1513.42	1899.56	1617.63	2261.44	2677.54	1434.43	1354.48	2385.96	1451.8	1905.76	1629.24	1645.16	1668.23	1310.63	1072.46	1904.76	4650.15	1621.41	3317.21	1841.73	2047.87	2522.75	1903.3	1984.47	1490.68	1971.03	1514.71	2315.18	2814.18	2133.77	2181.3	1907.23	2317.5
pos-M133T39_2	133.015	0.643983	0	0	-	Unknown	-	-	-	0	-	-	0	-	-	1922.27	1309.27	1347.85	1379.34	187.994	1693.53	889.633	1788.88	1980.7	999.043	2027.5	956.676	5267.02	4740.42	4813.67	4413.11	1363.72	778.625	2077.75	2794.71	1163.87	1787.68	2035.32	1752.23	1846.7	970.411	1108.37	1258	1147.32	2389.73	2115.81	2388.79	1089.75	2348.12
pos-M133T55	133.031	0.917308	1	0	-	Unknown	-	-	-	1	3-Methyl sulfolene	HMDB0059667	1	THTC	C11074	5514.14	5542.95	3460.36	6589.93	6594.72	5852.82	17126.6	18222.3	17618.9	16560.6	15552.9	15535.8	3083.85	2694.47	5221.11	4852.68	3049.87	3595.4	18607.8	15923.3	20401.5	18966.8	17219	17660.8	10168.8	13576.1	9886.67	9176.38	10054.6	9778.57	19011.1	19796.1	18858.7	20415.7
pos-M133T70	133.031	1.16102	1	0	-	Unknown	-	-	-	1	3-Methyl sulfolene	HMDB0059667	1	THTC	C11074	5099.76	5514.39	3684.71	5604.59	5758.3	5491.45	16812.7	17205.8	18997	17725.9	18129.5	17467.5	3354.71	3743.05	3653.45	3635.15	3166.12	3341.01	21828.4	23641.2	23302.1	20773.3	22622.7	24313.5	11265.6	9090.73	9986.15	10348.5	10872.7	10662.3	21553.7	20497.8	19001.7	21815.4
pos-M133T48	133.06	0.793583	1	0	-	Unknown	-	-	-	5	Ureidopropionic acid;L-Asparagine;Glycyl-glycine;N-Carbamoylsarcosine;D-Asparagine	HMDB0000026;HMDB0000168;HMDB0011733;HMDB0012265;HMDB0033780	9	L-Asparagine;N-Carbamoylsarcosine;D-Asparagine;Glycylglycine;3-Ureidopropionate;Asparagine;Methylazoxymethanol_acetate;N-Nitroso-N-methylurethane;Maleamate	C00152;C01043;C01905;C02037;C02642;C16438;C19258;C19301;C01596	5504	4727.93	3745.76	2763.11	4316.91	5128.8	6336.06	8463.04	6205.94	4540.52	8183.02	6441.4	4073.71	5716.44	5111.56	5971.11	5190.08	4410.73	6172.13	3840.23	6195.11	4731.82	5883.98	1780.6	4113.28	5662.07	5679.21	3098.25	5960.59	5612.13	7384.76	8380.92	9059.66	5623.44
pos-M133T346	133.064	5.76417	1	1	Indanone	Benzenoids	Indanes	HMDB0059602	C01504	5	Cinnamaldehyde;(Z)-3-Phenyl-2-propenal;Indanone;2-Methylcumarone;Atropaldehyde	HMDB0003441;HMDB0032072;HMDB0059602;HMDB0059847;HMDB0060671	4	Cinnamaldehyde;Indanone;2-Indanone;Atropaldehyde	C00903;C01504;C07727;C16592	2852.27	2733.51	2865.68	3252.92	1201.54	1498.69	1161.18	2603.89	1367.15	2819.82	1107.82	2770.06	3378.28	4015.06	3126.99	2895.28	1986.17	3518.07	2850.4	1579.65	2946.37	2354.43	1507.63	3579.56	2780.91	1317.56	2631.51	3483.1	2098.26	2096.26	1487.26	1311.97	3640.78	1318.44
pos-M133T144	133.084	2.39455	1	0	-	Unknown	-	-	-	2	1-(4Z,7Z,10Z,13Z,16Z,19Z-docosahexaenoyl)-glycero-3-phosphate;LysoPA(22:6(4Z,7Z,10Z,13Z,16Z,19Z)/0:0)	HMDB0062307;HMDB0114755	0	-	-	3303.27	3502.84	3777.72	3426.38	3820.92	4160.18	4159.56	2605.99	3702.76	2570.91	2662.19	3120.61	2770.59	1148.22	7036.41	5362.96	5781.8	2862.98	3059.13	3505.11	3138.28	2794.59	2765.8	2906.6	1918.51	1636.31	4011.75	1217.17	1247.86	1734.71	3311.7	4383.78	4058.45	3652.12
pos-M133T88	133.104	1.46452	1	0	-	Unknown	-	-	-	2	2-Heptanethiol;Heptane-1-thiol	HMDB0032303;HMDB0032304	0	-	-	5799.09	11157.8	5960.45	10034.5	5831.65	5525.3	8504.61	7969.19	8490.07	8089.21	8332.09	15324.9	4478.41	6066.73	4575.69	3373.86	7874.26	3334.88	12038.2	11937.4	11347.5	10021.2	18279.8	11921.4	3374.93	4444.44	3723.36	4283.23	5175.38	5763.38	10476.9	9871.88	9547.76	10551.7
pos-M134T546	133.926	9.10158	0	0	-	Unknown	-	-	-	0	-	-	0	-	-	4394.86	5552.48	5068.51	4959.65	4184.57	3771.66	4562.52	5182.02	4452.59	4165.38	4024.27	3944.75	3878.29	4169.17	4362.31	5051.6	4413.69	4995.77	5306.75	5105.52	5298.46	3477.28	4385.4	3553.67	4392.68	5405.3	4496.09	4337.24	4613.92	5317.22	4580.26	3607.23	4857.82	3723.13
pos-M134T547	133.959	9.11627	1	0	-	Unknown	-	-	-	0	-	-	1	Wollastonite	C19550	2001.84	2621.31	2499.21	2242.26	2978.35	2296.21	2829.5	1454.25	1499.99	1518.75	1227.68	1579.74	3136.43	1538.65	1881.23	1566.96	2381.34	1489.37	2272.44	2272.9	2497.79	1625.46	2753.57	1903.65	1144.79	1653.08	1717.76	1773.6	2085.62	1248.06	2115.98	1510.87	1409.88	1474.78
pos-M134T48_1	134.044	0.807567	0	0	-	Unknown	-	-	-	0	-	-	0	-	-	20811.9	19507.3	16462.7	18384.3	21059.5	22029	20059.3	22505.8	23581.3	22268.5	23058.4	22577.7	16871.3	15584.8	17936.3	18004.9	18515.8	17182.8	21344.3	12300.8	20307.2	16318.8	21995.5	16616	33818.2	33264.5	32000.9	31320.4	33940	36185.8	11133.9	11225.2	9514.31	10958.3
pos-M134T48_2	134.08	0.804967	1	0	-	Unknown	-	-	-	3	L-2-Amino-5-hydroxypentanoic acid;N-Lactoyl ethanolamine;1,4-Dideoxy-1,4-imino-D-ribitol	HMDB0031658;HMDB0032356;HMDB0039499	1	N-Hydroxy-L-valine	C20313	3855.13	2477.96	2993.31	3478.7	3671.26	4065.85	4969.58	5253.58	3201.56	3995.85	4355.91	4595.43	3145.21	2537.84	2543.71	2924.96	3165	2747.9	3109.53	3489.64	4944.61	2728.41	3264.54	2540.42	2000.14	1285.32	2529.48	1812.66	2402.5	3914.43	4899.36	3347.14	4319.11	5123.83
pos-M135T528	135.012	8.80438	0	0	-	Unknown	-	-	-	0	-	-	0	-	-	5583.68	5532.7	5324.96	5919.5	6225.1	2526.49	5230.05	1684.65	5835.11	3050.71	5834.43	6008.3	2928.09	1100.1	4702.57	5037.6	1217.14	5286.12	5136.2	5169.39	1000.86	5303.45	836.747	1622.1	5077.41	6312.07	5718.75	5462.87	2587.25	5933.24	889.593	1105.59	1713.05	5435.44
pos-M135T72	135.028	1.20123	1	0	-	Unknown	-	-	-	7	L-Malic acid;Malic acid;D-Malic acid;Velcorin;3,3-Dimethyl-1,2-dithiolane;Tetrahydro-2-methyl-2-thiophenethiol;Tetrahydro-2-methyl-3-thiophenethiol	HMDB0000156;HMDB0000744;HMDB0031518;HMDB0032872;HMDB0038974;HMDB0039789;HMDB0039790	4	(S)-Malate;(R)-Malate;Malate;3-Dehydro-L-threonate	C00149;C00497;C00711;C03064	917.161	2918.96	889.947	2878.18	2960.07	3619.36	8317.07	8180.38	9084.28	8422.6	8613.9	9399.98	2874.02	2924.78	3436.08	3511.27	3192.13	3365.03	3596.98	2656.02	4271.18	3621.55	3867.64	2965.56	5659.62	4792.39	5161.33	5758.1	4914.4	6181.16	3234.29	2826.77	3528.3	2745.04
pos-M135T54	135.028	0.894325	1	0	-	Unknown	-	-	-	4	L-Malic acid;Malic acid;D-Malic acid;Velcorin	HMDB0000156;HMDB0000744;HMDB0031518;HMDB0032872	4	(S)-Malate;(R)-Malate;Malate;3-Dehydro-L-threonate	C00149;C00497;C00711;C03064	2158.51	2320.8	1022.82	2212.74	2582.68	2409.31	12208.8	12157.2	12287.9	12031.9	12006.5	13068.1	8252.51	7850.67	7592.24	7769.59	7999.59	8011.6	4443.55	2491.04	4684.4	3456.99	4002.39	3393.76	7905.59	6814.05	8610.24	8321.18	7895.6	9474.54	2275.47	3014.82	4100.36	3649.66
pos-M135T49	135.044	0.819867	1	0	-	Unknown	-	-	-	3	1-benzofuran-4-ol;Phthalide;Phenylglyoxal	HMDB0129378;HMDB0032469;HMDB0061916	0	-	-	4462.12	4265.68	2743.55	3453.85	4614.64	4028.89	2255.22	2257.34	2627.86	8618.86	1687.51	8420.49	5133.78	3720.86	4647.33	3155.95	1115.4	5255.18	1903.8	1839.27	4487.9	2680.56	2804.32	1463.28	1831.9	6131.74	4079.88	4145.32	2433.86	6472.54	1682.65	2091.97	1960.39	3506.79
pos-M135T346	135.079	5.76306	1	1	3,4-Dimethylbenzaldehyde	Unknown	-	NA	NA	5	Eplerenone;Armillaripin;4-O-Methylmelleolide;Armillarin;Clausarinol	HMDB0014838;HMDB0030404;HMDB0037039;HMDB0039380;HMDB0041407	4	Magnoshinin;Eplerenone;Estra-1,3,5(10)-triene-3,6alpha,17beta-triol_triacetate;Estra-1,3,5(10)-triene-3,6beta,17beta-triol_triacetate	C10658;C12512;C15382;C15440	10955.5	12976.8	10935.2	13508.4	6587.47	6481.37	4307.45	11920.4	4175.63	4184.88	4634.76	10537.6	12417.6	10400.1	10531.4	10684.3	6896.54	13063.3	12602.6	6855.4	11467.9	10877	8998.5	14368.2	10327.9	5010.86	10766.2	10482.8	11062.4	10916.6	5610.13	5515	10358.7	4920.79
pos-M135T211	135.079	3.51279	1	1	3,4-Dimethylbenzaldehyde	Unknown	-	NA	NA	15	(4-Methylphenyl)acetaldehyde;Cinnamyl alcohol;trans-Cinnamyl alcohol;(Z)-4-(1-Propenyl)phenol;2-Phenylpropanal;4-Ethylbenzaldehyde;2,4-Dimethylbenzaldehyde;4'-Methylacetophenone;1-Phenyl-1-propanone;3-Phenylpropanal;Chavicol;7-Nonene-3,5-diyn-1-ol;o-Vinylanisole;Indan-1-ol;m-Methylacetophenone	HMDB0029639;HMDB0029697;HMDB0029698;HMDB0030839;HMDB0031626;HMDB0032024;HMDB0032142;HMDB0032608;HMDB0032623;HMDB0033716;HMDB0034107;HMDB0034563;HMDB0036441;HMDB0059601;HMDB0059895	5	Indan-1-ol;Cinnamyl_alcohol;Phenylacetone;Chavicol;Isochavicol	C01710;C02394;C15512;C16930;C20464	3659.57	5401.69	3621.89	3983.25	5041.9	3369.93	4676.78	6414.31	4116.49	4390.58	7942.06	6365.49	10131.9	8576.45	9165.93	10477.1	6790.44	11481.6	3175.62	3921.85	3695.08	6132.69	3697.44	4066.29	7024.76	6385.24	6440.42	6372.14	6778.77	6953.63	7786.54	7320.24	8074.79	7797.84
pos-M135T140	135.1	2.33387	1	0	-	Unknown	-	-	-	1	Polypropylene glycol (m w 1,200-3,000)	HMDB0032478	1	1,2,6-Hexanetriol	C20334	1513.52	2585.51	3161.81	2530.74	2612.08	2510.17	2681.05	2815.78	2485.4	2544.83	2404.05	2730.75	4324.58	4009.79	4477.28	5500.17	4904.9	4455.17	2037.7	1926.04	4158.02	2605.93	2162.35	2108.67	1549.93	2878.7	1555.39	2575.58	1767.38	4851.29	1859.06	1193.05	2633.45	1248.68
pos-M135T187	135.116	3.12113	1	1	2-Ethyl-p-xylene	Benzenoids	Benzene and substituted derivatives	HMDB0059890	null	11	1-Methyl-2-propylbenzene;p-Mentha-1,3,8-triene;1-Isopropyl-2-methylbenzene;1-Isopropyl-3-methylbenzene;Butylbenzene;m-Propyltoluene;Prehnitene;4-Ethyl-o-xylene;2-Ethyl-p-xylene;(3E,5E)-2,6-Dimethyl-1,3,5,7-octatetraene;p-Cymene	HMDB0032627;HMDB0037013;HMDB0037050;HMDB0037051;HMDB0059812;HMDB0059821;HMDB0059823;HMDB0059832;HMDB0059890;HMDB0061787;HMDB0005805	5	p-Cymene;sec-Butylbenzene;1,2,4,5-Tetramethylbenzene;1,4-Diethylbenzene;n-Butylbenzene	C06575;C14142;C14534;C14583;C18150	17181.7	15822.2	17522.3	16414.4	17230.4	17454.8	13508.8	9908.63	10432.3	10586.7	10962.3	10791.6	3694.13	3724.61	3805.64	3678.27	3908.38	3852.49	3676.58	4118.75	3893.54	4066.83	4913.9	4336.69	3571.65	3049.38	3462.29	3310.6	3463.72	3482.67	65239.8	51947.1	53077.1	69250.1
pos-M135T172	135.116	2.86011	1	1	2-Ethyl-p-xylene	Benzenoids	Benzene and substituted derivatives	HMDB0059890	null	11	1-Methyl-2-propylbenzene;p-Mentha-1,3,8-triene;1-Isopropyl-2-methylbenzene;1-Isopropyl-3-methylbenzene;Butylbenzene;m-Propyltoluene;Prehnitene;4-Ethyl-o-xylene;2-Ethyl-p-xylene;(3E,5E)-2,6-Dimethyl-1,3,5,7-octatetraene;p-Cymene	HMDB0032627;HMDB0037013;HMDB0037050;HMDB0037051;HMDB0059812;HMDB0059821;HMDB0059823;HMDB0059832;HMDB0059890;HMDB0061787;HMDB0005805	5	p-Cymene;sec-Butylbenzene;1,2,4,5-Tetramethylbenzene;1,4-Diethylbenzene;n-Butylbenzene	C06575;C14142;C14534;C14583;C18150	6289.29	5762.6	5762.05	6340.39	6418.04	6278.32	16404.4	19972.1	21006.4	21509.1	20204.7	20285.3	4430.64	4891.53	4663.14	4755.43	4586.42	4858.8	7460.52	7946.32	7552.75	7543.57	8492.81	7915.91	4291.36	3766.89	3897.74	4244.14	5560.49	4084.4	18998.8	21827.9	22093	20606.2
pos-M135T534	135.116	8.9071	1	0	-	Unknown	-	-	-	11	1-Methyl-2-propylbenzene;p-Mentha-1,3,8-triene;1-Isopropyl-2-methylbenzene;1-Isopropyl-3-methylbenzene;Butylbenzene;m-Propyltoluene;Prehnitene;4-Ethyl-o-xylene;2-Ethyl-p-xylene;(3E,5E)-2,6-Dimethyl-1,3,5,7-octatetraene;p-Cymene	HMDB0032627;HMDB0037013;HMDB0037050;HMDB0037051;HMDB0059812;HMDB0059821;HMDB0059823;HMDB0059832;HMDB0059890;HMDB0061787;HMDB0005805	5	p-Cymene;sec-Butylbenzene;1,2,4,5-Tetramethylbenzene;1,4-Diethylbenzene;n-Butylbenzene	C06575;C14142;C14534;C14583;C18150	20728.8	5516.2	4239.78	9545.32	13964.9	10463.7	8942.17	9209.65	9729.29	10669.8	5491.23	39220	8916.97	9457.23	15260.9	7436.63	10064.7	11411	4984.63	8923.04	12411	5105.1	9289.47	10321.8	9198.64	9341.86	7872.41	5105.19	18644.4	10384	16487.9	9347.46	8377.91	5318.57
pos-M136T535	136.021	8.91647	1	0	-	Unknown	-	-	-	1	Benzothiazole	HMDB0032930	0	-	-	20944.8	58355.9	17847.9	58239.2	20219	65837.8	15933.2	16333.2	25254.8	23041.5	16379.7	55062.4	14543.8	57237.2	30010.9	63056.9	26501.7	20438	16317.6	37349.7	59681.6	29879.3	56198.3	20135.2	56395.6	25386.3	24121.1	53812.4	22651.2	61517.5	28159	18833.3	30222.3	23075
pos-M136T474	136.021	7.90395	1	1	Benzothiazole	Organoheterocyclic compounds	Benzothiazoles	HMDB0032930		1	Benzothiazole	HMDB0032930	0	-	-	63087.3	32080.1	33329.4	92711.1	87578	86692.4	100392	31989.8	29505.6	88262.4	86550	95366.7	85276.9	84664.8	99229.2	79772.9	85891.4	82709.5	89431.1	32412.1	91875.9	104277	93044.5	106029	64707.3	100905	100736	92414.7	94470	101351	50505.9	78416.7	89810.7	56176.1
pos-M136T141	136.061	2.3484	1	1	Adenine	Organoheterocyclic compounds	Imidazopyrimidines	HMDB0000034	C00147	9	(+)-threo-2-Amino-3,4-dihydroxybutanoic acid;Adenine;3-methoxy-3-oxopropanoic acid;Methylmalonic acid;Succinic acid;Erythrono-1,4-lactone;Threonolactone;4-Hydroxy-2-oxobutanoic acid;xi-3-Hydroxy-2-oxobutanoic acid	HMDB0029389;HMDB0000034;HMDB0130020;HMDB0000202;HMDB0000254;HMDB0000349;HMDB0000940;HMDB0031204;HMDB0039324	6	2-Hydroxymethylserine;4-Hydroxy-L-threonine;Adenine;Succinate;Methylmalonate;Methyl_oxalate	C03059;C06056;C00147;C00042;C02170;C10900	1959.38	3438.15	1893.34	1709.13	3239.3	3898.68	1311.17	1063.1	1078.21	1451.17	1142.13	1088.72	4773.01	6264.4	4516.69	5276.04	5272.93	5092.15	1227.74	2473.88	1155.97	2774.61	1469.51	1246.2	1545.51	2091.66	1560.81	2242.47	1722.02	2990.07	1940.57	2741.61	2660.65	1275.9
pos-M136T51	136.061	0.850867	1	1	Adenine	Organoheterocyclic compounds	Imidazopyrimidines	HMDB0000034	C00147	0	-	-	0	-	-	34062.9	26530.1	20635.2	10188.3	25378	40868.5	21488.6	63002.7	21787	56793.8	21714.7	23956.7	69924.3	17419.6	17851.1	24815.1	18988.3	52267.6	24656.2	15012.7	26145.3	25368.2	24622.5	20602.6	75583	76513.9	78150.9	74163.5	77878.7	82732.6	29965.3	31130.7	50995.2	32441.7
pos-M136T544	136.061	9.06108	1	0	-	Unknown	-	-	-	9	(+)-threo-2-Amino-3,4-dihydroxybutanoic acid;Adenine;3-methoxy-3-oxopropanoic acid;Methylmalonic acid;Succinic acid;Erythrono-1,4-lactone;Threonolactone;4-Hydroxy-2-oxobutanoic acid;xi-3-Hydroxy-2-oxobutanoic acid	HMDB0029389;HMDB0000034;HMDB0130020;HMDB0000202;HMDB0000254;HMDB0000349;HMDB0000940;HMDB0031204;HMDB0039324	6	2-Hydroxymethylserine;4-Hydroxy-L-threonine;Adenine;Succinate;Methylmalonate;Methyl_oxalate	C03059;C06056;C00147;C00042;C02170;C10900	3719.54	1195.04	1440.93	4141.23	4434.87	4932.33	3948.74	1944.59	4645.26	1701.22	1076.17	1476.06	3228.31	1288.18	3891.88	1598.26	4814.52	1408.2	3050.75	3311.77	1153.92	1575.83	4190.08	1564.94	3555.6	1671.47	4250.28	3955.64	1430.2	5025.07	1597.53	3682.25	1659.6	1376.14
pos-M136T71	136.075	1.189	1	1	2-Phenylacetamide	Benzenoids	Benzene and substituted derivatives	HMDB0010715	C02505	15	N-Acetylarylamine;2-Phenylacetamide;2-Aminoacetophenone;2'-Aminoacetophenone;2-Acetyl-4-methylpyridine;2-Acetyl-6-methylpyridine;2,3-Dihydro-1H-pyrrolizine-5-carboxaldehyde;5-(2-Furanyl)-3,4-dihydro-2H-pyrrole;2-Acetyl-5-methylpyridine;4-Acetyl-2-methylpyridine;4-Acetyl-3-methylpyridine;2,4,6-Octatriyn-1-ol;Benzofuran;3,5,7-Octatriyn-1-ol;xi-2,3-Octadiene-5,7-diyn-1-ol	HMDB0001250;HMDB0010715;HMDB0032628;HMDB0032630;HMDB0037071;HMDB0037072;HMDB0040008;HMDB0040013;HMDB0040222;HMDB0040223;HMDB0040224;HMDB0030968;HMDB0032929;HMDB0038998;HMDB0040549	6	2-Phenylacetamide;Acetanilide;N-Benzylformamide;(Z)-Phenylacetaldehyde_oxime;(E)-Phenylacetaldoxime;Benzofuran	C02505;C07565;C15561;C16075;C19714;C14512	62804.4	59774.2	45500.4	60650.6	58011.3	59920	115286	118847	111408	111783	110759	115335	83064.3	78022.8	82245.8	79881.3	85972.8	86806.4	51193.6	57094.6	52943.5	50135.7	57064.3	57174.9	34829.1	30395.8	35101.4	30459	32410.7	33787.3	144332	136838	132805	142795
pos-M136T54	136.075	0.901583	1	1	Adenine	Organoheterocyclic compounds	Imidazopyrimidines	HMDB0000034	C00147	15	N-Acetylarylamine;2-Phenylacetamide;2-Aminoacetophenone;2'-Aminoacetophenone;2-Acetyl-4-methylpyridine;2-Acetyl-6-methylpyridine;2,3-Dihydro-1H-pyrrolizine-5-carboxaldehyde;5-(2-Furanyl)-3,4-dihydro-2H-pyrrole;2-Acetyl-5-methylpyridine;4-Acetyl-2-methylpyridine;4-Acetyl-3-methylpyridine;2,4,6-Octatriyn-1-ol;Benzofuran;3,5,7-Octatriyn-1-ol;xi-2,3-Octadiene-5,7-diyn-1-ol	HMDB0001250;HMDB0010715;HMDB0032628;HMDB0032630;HMDB0037071;HMDB0037072;HMDB0040008;HMDB0040013;HMDB0040222;HMDB0040223;HMDB0040224;HMDB0030968;HMDB0032929;HMDB0038998;HMDB0040549	6	2-Phenylacetamide;Acetanilide;N-Benzylformamide;(Z)-Phenylacetaldehyde_oxime;(E)-Phenylacetaldoxime;Benzofuran	C02505;C07565;C15561;C16075;C19714;C14512	65535.5	91906.6	28132.2	82349.8	71831.1	61179.5	85406.8	86843	86780.9	76313.3	85241	83084.6	58405.3	69629.9	61839.4	69181.2	70736.5	68171.9	37785.2	38031.8	40433.4	31404	29410.1	25450	45453.7	23831.7	76969.2	60396.9	78210.7	23814.7	80088.5	92120.7	89725.5	88720.7
pos-M136T346	136.083	5.76353	0	0	-	Unknown	-	-	-	0	-	-	0	-	-	1348.08	2309.85	1327.33	1769.99	2568.33	831.754	1674.65	896.715	2056.66	1830.37	1807.09	1270.34	1836.23	1008.69	1215.03	1000.46	604.267	2537.38	1195.07	2264.22	1267.84	2655.01	2380.28	1693.13	2215.49	572.68	1603.26	1237.72	2508.03	1827.94	1836.91	2339.22	1035.34	1979.62
pos-M137T39	136.93	0.64965	1	0	-	Unknown	-	-	-	0	-	-	1	Sulfate	C00059	709.324	954.036	678.185	824.759	589.809	830.904	1819.18	1571.98	1717.99	1766.84	2002.83	2244.22	1532.35	1624.79	1699.42	1681.31	1506.37	1714.41	1274.78	869.778	906.927	1177.98	1034.08	795.612	893.577	843.811	945.647	765.824	1093.06	1014.05	790.843	693.107	766.216	686.572
pos-M137T127	137.022	2.12372	0	0	-	Unknown	-	-	-	0	-	-	0	-	-	3147.45	3776	3294.64	2894.93	3659.08	3512.28	1975.41	1905.17	2882.26	1689.87	1730.54	1933.21	2408.08	3067.16	3291.33	3020.21	3445.94	2948.1	1817.65	1372.12	1353.47	2313.31	2076.43	1203.43	1052.69	1013.37	1014.4	1245.1	932.303	1149	3039.83	3377.76	4050.76	3181.73
pos-M137T536	137.023	8.9338	0	0	-	Unknown	-	-	-	0	-	-	0	-	-	2501.19	2068.25	5047.19	2047.43	4247.26	1480.26	2107.79	2048.32	2527.93	1458.69	2445.18	2844.5	1795.88	1831.5	2146.57	2249.95	2398.29	4848.5	2246.48	2137.04	2580.26	7627.07	2157.18	5577.11	2278.91	2757.45	2617.44	1310.98	2598.16	1537.04	976.274	2279.24	4210.59	1542.18
pos-M137T75	137.045	1.25061	1	1	Hypoxanthine	Organoheterocyclic compounds	Imidazopyrimidines	HMDB0000157	C00262	8	Erythronic acid;Threonic acid;L-threonic Acid;1-Pentanesulfenothioic acid;Ethyl propyl disulfide;Ethyl isopropyl disulfide;Hypoxanthine;Allopurinol	HMDB0000613;HMDB0000943;HMDB0062620;HMDB0031160;HMDB0033053;HMDB0033054;HMDB0000157;HMDB0014581	2	Threonate;Hypoxanthine	C01620;C00262	880.66	1692.54	1701.45	1704.25	1145.94	1281.43	6192.94	5909.59	5993.62	5745.94	5813.39	5397.56	1729.96	1371.85	1705.19	1781.01	1539.22	1669.04	814.159	1139.72	827.814	867.035	909.756	1342.43	6057.73	6590.43	5872.4	6320.45	6846.81	7012.81	1531.59	2418.82	2027.53	1828.04
pos-M137T53	137.045	0.884267	1	0	-	Unknown	-	-	-	8	Erythronic acid;Threonic acid;L-threonic Acid;1-Pentanesulfenothioic acid;Ethyl propyl disulfide;Ethyl isopropyl disulfide;Hypoxanthine;Allopurinol	HMDB0000613;HMDB0000943;HMDB0062620;HMDB0031160;HMDB0033053;HMDB0033054;HMDB0000157;HMDB0014581	2	Threonate;Hypoxanthine	C01620;C00262	2110.03	2249.78	2010.61	2474.12	2637.97	1710.14	2893.23	3464.98	3103.09	3367.34	2849.64	3576	2106.01	1944.55	2057.14	2248	1895.85	2262.47	1269.17	1400.45	833.473	1967.24	1347.65	1186.39	3891.33	3209.63	4060.21	3906.17	3447.86	4654.5	1793.88	2202.75	1881.53	1616.31
pos-M137T198	137.059	3.30341	1	1	Phenylacetic acid	Benzenoids	Benzene and substituted derivatives	HMDB0000209	C07086	20	M-toluic Acid;4-ethenylbenzene-1,2-diol;5-ethenylbenzene-1,3-diol;4-ethenylbenzene-1,3-diol;Phenylacetic acid;2-Methylbenzoic acid;4-Hydroxyphenylacetaldehyde;4-Methylbenzoic acid;4-Methoxybenzaldehyde;3-Methoxybenzaldehyde;3-(5-Methyl-2-furyl)prop-2-enal;2'-Hydroxyacetophenone;2-Hydroxy-4-methylbenzaldehyde;4-(2-Furanyl)-3-buten-2-one;2-Methoxybenzaldehyde;Methyl benzoate;alpha-Methyl-2-furanacr…	HMDB0062810;HMDB0124942;HMDB0125535;HMDB0126385;HMDB0000209;HMDB0002340;HMDB0003767;HMDB0029635;HMDB0029686;HMDB0031459;HMDB0032400;HMDB0032568;HMDB0032603;HMDB0033128;HMDB0033766;HMDB0033968;HMDB0038176;HMDB0040638;HMDB0040733;HMDB0041485	16	Phenyl_acetate;Toluate;4-Hydroxyphenylacetaldehyde;Benzylformate;3,4-Dihydroxystyrene;3-Vinylcatechol;Phenylacetic_acid;2-Hydroxyacetophenone;m-Methylbenzoate;o-Toluate;4'-Hydroxyacetophenone;p-Anisaldehyde;3-Methylsalicylaldehyde;Phenyl_acetate;Methyl_benzoate;4-Hydroxy-3-methylbenzaldehyde	C00548;C01454;C03765;C05613;C06224;C07085;C07086;C07189;C07211;C07215;C10700;C10761;C14087;C15583;C20645;C21166	9631.28	5008.56	4555.35	4280.86	4458.15	4373.48	3966.13	3884.99	3956.14	4342.77	4330.24	4105.88	4352.2	4187.09	4087.16	4507.6	4193.56	4836.17	4591.27	6529.82	5237.91	4702.94	4934.87	4758.34	3964.07	3777.67	4123.55	3895.27	4155.99	4015.88	5171.03	5047.35	5149.54	5065.22
pos-M137T98	137.058	1.63	1	0	-	Unknown	-	-	-	27	1,2-Dihydroxy-3,4-epoxy-1,2,3,4-tetrahydronaphthalene;Ethyl Phenylglyoxylate;3-(3-methoxyphenyl)prop-2-enoic acid;(2E)-3-(3-methoxyphenyl)prop-2-enoic acid;methyl (2E)-3-(4-hydroxyphenyl)prop-2-enoate;4-(3,4-dihydroxyphenyl)but-3-en-2-one;(2Z)-2-(hydroxymethyl)-3-phenylprop-2-enoic acid;(2E)-3-(3-hydroxyphenyl)-2-methylprop-2-enoic acid;(2E)-3-(4-hydroxyphenyl)-2-methylprop-2-enoic acid;2-methyl-…	HMDB0062273;HMDB0062729;HMDB0125103;HMDB0125518;HMDB0131168;HMDB0133457;HMDB0133611;HMDB0133612;HMDB0133613;HMDB0133614;HMDB0133615;HMDB0134055;HMDB0135647;HMDB0135649;HMDB0135650;HMDB0135651;HMDB0141076;HMDB0141077;HMDB0141078;HMDB0002040;HMDB0030903;HMDB0031055;HMDB0033248;HMDB0038712;HMDB0038965;HMDB0039471;HMDB0141782	6	Vermelone;Coniferyl_aldehyde;3-Acetyl-6-methoxybenzaldehyde;1,2-Dihydroxy-3,4-epoxy-1,2,3,4-tetrahydronaphthalene;2-Oxo-4-phenylbutyric_acid;(3S)-2-Oxo-3-phenylbutanoate	C01624;C02666;C10667;C14784;C20327;C20646	3968.22	8766.83	5275.14	4347.53	4853.8	5036.64	4738.98	4794.37	4797.07	3884.86	4739.66	5379.35	4313.39	4066.55	4659.73	4105.03	7415.54	4644.65	4523.77	4071.38	3306.47	4073.81	4323.16	4572.34	4461.03	4618.35	4598.67	4304.02	4454.19	4443.42	3906.47	4341.03	4128.67	6999.54
pos-M137T54_2	137.078	0.900283	0	0	-	Unknown	-	-	-	0	-	-	0	-	-	6107.53	6851.56	8965.87	6125.24	5885.69	6521.15	8127.95	9912.45	9693.57	9424.68	9594.11	9255.82	7217.19	5804.56	6890.94	7375.73	6340.31	8538.85	3734.72	6416.38	6820.29	7804.76	3325.92	3080.18	2663.7	2506.15	2397.64	7662.17	9042.64	2543.95	7244.77	11150.5	9306.94	9545.28
pos-M137T71	137.078	1.18182	0	0	-	Unknown	-	-	-	0	-	-	0	-	-	7485.66	7966.27	4001.63	7586.05	7127.6	7463.85	8653.57	8704.26	9283.22	8593.93	8444.11	8189.58	8796.26	8843.49	8803.97	8545.47	6420.62	6851.73	4093.35	4620.55	4519.19	4455.97	4455.12	4736.41	5657.74	5773.47	5406.9	5076.51	5662.13	5954.21	10416	10383.6	9957.59	11129.6
pos-M138T545	137.963	9.08108	0	0	-	Unknown	-	-	-	0	-	-	0	-	-	16059.4	15920.7	13907.4	15251.9	14298	11463.1	16316.6	12802.2	12810.7	14393.5	16550.7	14023.3	15328.3	13936	15783.3	12706.5	13890.9	11197.7	13599	18033.8	14986.8	13298	11606.5	12084.7	14386	16186.3	14493	13105	14779.1	14876.5	12194.6	12870.1	12242	10016.5
pos-M138T49	138.055	0.822725	1	1	Trigonelline	Alkaloids and derivatives	null	HMDB0000875	C01004	8	Trigonelline;2-Aminobenzoic acid;p-Aminobenzoic acid;3-Pyridylacetic acid;m-Aminobenzoic acid;Salicylamide;Methyl nicotinate;2-Pyridylacetic acid	HMDB0000875;HMDB0001123;HMDB0001392;HMDB0001538;HMDB0001891;HMDB0015687;HMDB0029806;HMDB0060722	6	Anthranilate;4-Aminobenzoate;N-Methylnicotinate;4-Nitrotoluene;3-Nitrotoluene;2-Nitrotoluene	C00108;C00568;C01004;C14394;C19486;C19597	503983	552343	370657	545505	572904	592968	438263	459715	479516	474423	483430	493676	373288	389963	391070	386246	438336	434599	524090	205476	534203	397452	457796	262279	372175	394336	448142	423773	452104	511752	483007	477050	492420	490450
pos-M139T546	138.971	9.10158	1	0	-	Unknown	-	-	-	2	Cysteinylglycine;Glycyl-Cysteine	HMDB0000078;HMDB0028838	1	Cys-Gly	C01419	4496.05	3232.74	5383.04	2468.58	5178.6	2415.84	4763.73	4929.71	3321.07	3759.88	2249.46	2558.43	4629.73	4212.57	4165.88	3518.36	5235.55	3008.64	4738.19	2942.14	4803.56	2845.9	4495.17	409.774	4704.91	5464.26	2868.07	4501.33	3912.42	2682.67	2069.66	3900.61	3310.42	4150.63
pos-M139T70	139.002	1.17185	0	0	-	Unknown	-	-	-	0	-	-	0	-	-	14109.7	16063.1	9363.42	15159.8	15784.9	14929	33797.4	31642.8	35402.7	31654.7	33939	32917.1	39413.7	40610.3	42560.1	39830.4	42497.8	40526	19083.3	23583.3	19375.1	17811.1	19206.5	20749.5	38004.7	39907.4	42605.4	39374.5	40337.4	40399.5	9261.92	8466.21	9899.73	9272.18
pos-M139T55	139.002	0.917308	0	0	-	Unknown	-	-	-	0	-	-	0	-	-	3200.39	7020.17	1105.55	7423.97	3813.77	4179.46	17366.2	17710.9	19157.2	19388	18664.7	18372.3	29665.1	31988.5	30585.3	31701.8	34069.7	33411.3	7435.64	5315.39	8292.17	8284.14	7923.49	7192.71	21733.2	15500.8	17312.2	17173.2	17168.5	17905.2	4342.72	4374.4	5486.08	4907.34
pos-M139T112	139.001	1.87059	1	0	-	Unknown	-	-	-	2	Fumaric acid;Maleic acid	HMDB0000134;HMDB0000176	3	Fumarate;Maleic_acid;Formylpyruvate	C00122;C01384;C02150	1168.87	734.807	907.226	751.297	1245.2	992.47	1949.77	1845.98	2189.6	1705.63	1894.95	1799.67	3272.55	2835.73	2900.19	3278.89	3540.34	3690.9	1165.87	1675.61	1226.65	1622.55	1219.59	1467.2	1750.21	2247.62	5070.22	1735	2166.8	4890.16	1221.37	797.403	703.684	879.606
pos-M139T152	139.038	2.53932	1	1	Salicylic acid	Benzenoids	Benzene and substituted derivatives	HMDB0001895	C00805	9	4-Hydroxybenzoic acid;Salicylic acid;3-Hydroxybenzoic acid;keratan sulfate II (core 2-linked), degradation product 1;Gentisate aldehyde;2-Methoxy-1,4-benzoquinone;alpha-Furyl methyl diketone;Sesamol;3,4-Dihydroxybenzaldehyde	HMDB0000500;HMDB0001895;HMDB0002466;HMDB0062484;HMDB0004062;HMDB0032576;HMDB0032920;HMDB0033812;HMDB0059965	7	4-Hydroxybenzoate;3-Hydroxybenzoate;Salicylate;Gentisate_aldehyde;Sesamol;3,4-Dihydroxybenzaldehyde;2-Hydroxy-5-methylquinone	C00156;C00587;C00805;C05585;C10832;C16700;C18316	2193.33	3072.03	2761.51	2405.71	2706.67	2635.74	2417.87	2636.26	2829.71	2763.28	2680.81	2516.04	6497.32	6480.89	6807.78	7041.71	6845.93	7543.59	7330.72	7382.16	7543.8	6695.17	6847.96	7709.37	1770.64	1224.38	2766.87	1920.52	3185.04	2379.45	5182.74	5197.34	5491.5	5285.5
pos-M139T135	139.038	2.24653	1	1	4-Hydroxybenzoic acid	Benzenoids	Benzene and substituted derivatives	HMDB0000500	C00156	9	4-Hydroxybenzoic acid;Salicylic acid;3-Hydroxybenzoic acid;keratan sulfate II (core 2-linked), degradation product 1;Gentisate aldehyde;2-Methoxy-1,4-benzoquinone;alpha-Furyl methyl diketone;Sesamol;3,4-Dihydroxybenzaldehyde	HMDB0000500;HMDB0001895;HMDB0002466;HMDB0062484;HMDB0004062;HMDB0032576;HMDB0032920;HMDB0033812;HMDB0059965	7	4-Hydroxybenzoate;3-Hydroxybenzoate;Salicylate;Gentisate_aldehyde;Sesamol;3,4-Dihydroxybenzaldehyde;2-Hydroxy-5-methylquinone	C00156;C00587;C00805;C05585;C10832;C16700;C18316	3484.19	5327.68	4127.94	4180.53	3688.34	3460.87	2499.53	2096.38	2756.96	2227.03	2021.9	2207.81	8407.66	10049.9	8423.93	8323	8339.13	9109.3	1909.37	1729.38	1990.89	1740.21	2106.73	1319.44	1526.29	1125.16	1359.19	1083.63	1392.96	1551.62	1887.93	1626.01	1706.92	2391.89
pos-M139T49	139.057	0.813383	1	1	4-Imidazoleacrylic acid	Organoheterocyclic compounds	Azoles	HMDB0000301	C00785	5	Benzyl methyl sulfide;2,6-Dimethylbenzenethiol;(+/-)-1-Phenylethylmercaptan;2-Phenylethanethiol;2-Ethylbenzenethiol	HMDB0031314;HMDB0032019;HMDB0032467;HMDB0032637;HMDB0041361	0	-	-	25096.3	30140.3	30766.2	28678.2	28813.6	33910.6	27061.1	26876.9	29098.9	29145.5	30795.3	31673.5	94904.9	66079.2	103891	85000.5	102668	103982	32755.8	16236.6	30574.7	24715.1	31163.2	21785	23535.7	21205.7	30502.1	21926.4	27058.1	25781.6	25650.2	28713.2	25348.7	30686.9
pos-M140T595	139.962	9.92048	0	0	-	Unknown	-	-	-	0	-	-	0	-	-	1408.89	3094.35	725.667	1154.79	1057.06	3072.79	1336.07	1432.87	1339.8	851.186	1205.96	1773.77	939.882	1298.19	1246.63	1085.53	1206.81	2717.53	1212.28	1648.2	1419.1	2208.65	1507.99	1012.25	1204.67	939.753	1235.58	1173.85	1220.17	992.848	1177.16	1506.45	2798.43	1568.28
pos-M140T546	139.962	9.1014	0	0	-	Unknown	-	-	-	0	-	-	0	-	-	23362.3	19145.6	17014.6	18865.1	18322.7	16995.2	19175.7	18529.4	18138.6	17691.4	17401.6	18125.6	20214	24127.7	18262.5	16970.4	16580.4	15554.6	21722.8	17062	18006.7	16694.7	16699.7	18409.5	24998.3	25287.5	18888.4	20158.2	19829	18708.8	17488.1	17303.9	15651.2	18756.9
pos-M140T40	139.987	0.6663	0	0	-	Unknown	-	-	-	0	-	-	0	-	-	1619.61	1417.32	975.507	1672.61	689.055	938.421	660.714	1442.72	1995.91	1903.17	1796.69	1708.01	1591.79	1200.18	1339.47	1140.65	1454.99	1051.17	1091.8	1485.35	1064.55	1064.51	1793.14	1765.76	2001.35	1725.3	1882.3	2145.1	2734.8	2165.6	1346.92	1260.51	1471.1	663.024
pos-M140T544	139.987	9.06162	0	0	-	Unknown	-	-	-	0	-	-	0	-	-	11265	7455.38	8750.05	7676	8418.89	9679.12	10353.2	8464.32	8181.49	9883.72	8567.13	8306.76	11564.3	9559.46	8603.58	9525.32	8097.77	7699	10192.2	7962.6	10084.8	8896.4	7527.98	10388.4	9468.81	9604.78	10174.8	7477.61	10844	8845.56	7419.1	9782.04	10150.3	9710.75
pos-M140T71	140.005	1.17506	1	0	-	Unknown	-	-	-	1	Dimethylarsinous acid	HMDB0012216	1	Dimethylarsinous_acid	C20300	1547.88	1772.95	1167.19	1446.89	1608.78	1037.45	2477.28	2368.93	2775.42	2671.57	2481.92	2558.05	3536.76	3098.32	2758.87	2810.59	3362.83	3541.47	1855.2	1683.02	1516.92	1810.16	1771.08	1633.84	2646.9	2501.28	2813.51	2839.16	4391.96	4573.97	1246.24	987.579	1068.09	1097.62
pos-M140T49	140.059	0.811542	0	0	-	Unknown	-	-	-	0	-	-	0	-	-	2960.35	3221.48	3575.79	3450.67	3093.85	3621.13	2388.98	3208.33	2927.81	3444.97	3488.32	2363.66	1932.91	7554.76	1969.89	7744.07	1896.26	7584.58	3393.04	4192.51	3572.15	3475.2	4171.44	2914.05	2616.29	3096.27	3311.2	3058.51	3330.68	2667.11	3511.89	656.312	2026.05	3614.88
pos-M140T99	140.069	1.64298	1	0	-	Unknown	-	-	-	7	3,4-Dihydroxybenzylamine;5-Acetyl-2,4-dimethyloxazole;Ethyl 2-pyrrolecarboxylate;Benzoic acid;4-Hydroxybenzaldehyde;3-(2-Furanyl)-2-propenal;2-Hydroxybenzaldehyde	HMDB0012153;HMDB0038174;HMDB0059856;HMDB0001870;HMDB0011718;HMDB0032918;HMDB0034170	7	Gabaculine;Benzoate;Aromatic_acid;4-Hydroxybenzaldehyde;3-Hydroxybenzaldehyde;Salicylaldehyde;Tropolone	C12110;C00180;C00539;C00633;C03067;C06202;C15474	1304.78	1123.5	896.637	794.329	1229.61	1074.62	760.132	1078.59	925.579	1121.88	1167.54	1018.65	774.574	971.178	937.84	722.265	866.246	836.795	1003.71	1223.93	1217.81	919.649	758.412	1210.2	1089.49	1026.53	992.408	898.58	1070.51	896.983	2031.83	1317.82	1244.14	1566.27
pos-M141T547	140.951	9.12172	0	0	-	Unknown	-	-	-	0	-	-	0	-	-	28322.4	29868.3	28340.7	25931.9	25364.9	22068.7	31559.1	28614.5	27309.5	24398.5	22483	22369	28862.6	29165.1	28767.3	24503.2	20026.9	20285.8	27290.3	32640.1	24595	22980.8	23790.7	21356.8	30859.7	31978.9	27749.4	26181.2	24217.5	25261.9	26899.8	22833.8	24001.9	23166.7
pos-M141T39_1	140.961	0.644125	0	0	-	Unknown	-	-	-	0	-	-	0	-	-	1368.02	1235.1	2017.27	1708.46	2144.77	1346.17	1862.83	1827.58	1707.37	1858.08	1716.01	1671.28	2588.03	2977.93	2832.51	2580.26	3160.93	3291.8	1596.65	1909.35	1214.06	1655.81	1773.73	1303.54	2581.72	2475.42	2304	2359.37	2557.56	3186.57	2309.6	1616.8	1495.22	2545.03
pos-M141T52	141.017	0.863683	0	0	-	Unknown	-	-	-	0	-	-	0	-	-	2543.79	2276.17	1845.5	2922.98	2656.75	2453.22	2653.97	3254.23	2805.95	1980.4	2364.65	2319.55	3514.86	3322.67	3149.97	3861.74	3854.75	3787.55	2730.61	2050.64	1888.9	1704.13	2382.12	2166.37	2111.13	1440.97	1775.49	1966.58	2397.78	1453.96	1821.97	2259.13	2478.58	2246.84
pos-M141T69	141.017	1.15234	0	0	-	Unknown	-	-	-	0	-	-	0	-	-	1968.99	1981.98	1395.57	2187.13	2106.27	1999.34	2323.81	1753.74	2297.91	2209.54	2204.08	1932.51	2398.25	2756.24	2360.62	1769.62	2175.95	2390.59	1988.33	3433.28	1758.34	1807.94	1518.76	1690.02	1564.68	2467.01	1757.56	1376.95	1750.64	1332.83	1749.31	1720.13	1535.55	1518.93
pos-M141T39_2	141.038	0.644783	1	0	-	Unknown	-	-	-	1	Aminoethoxyacetic acid	HMDB0060587	0	-	-	1629.11	1812.77	1948.33	1450.77	2091.73	1884.44	1310.5	1517.22	2585.05	1595.98	2775.36	1965.94	1542.88	1408.38	2133.92	1430.76	3432.95	1649.19	2490.05	2119.39	2148.99	2185.78	1978.66	1940.51	1893.89	1246.38	1730.34	2364.73	2938.48	1428.14	2181.89	1837.8	2091.25	2184.73
pos-M141T47	141.064	0.790683	1	0	-	Unknown	-	-	-	2	2,4-Diaminobutyric acid;L-2,4-diaminobutyric acid	HMDB0002362;HMDB0006284	2	L-2,4-Diaminobutanoate;3-Methylamino-L-alanine	C03283;C08291	2860.36	3435.15	2201.02	1545.9	810.532	3591.48	2296.56	2696.01	2091.24	760.566	917.644	2548.58	3092.77	3413.41	4426.23	3733.12	3613.09	1126.39	2020.66	1343.9	1799.43	1618.02	2236.49	2217.72	1900.87	2231.91	2220.6	2255.88	990.911	1299.97	4075.53	2256.87	3078.68	2316.12
pos-M141T544_2	141.113	9.06064	1	1	Hexamethylenetetramine	Organic acids and derivatives	Carboximidic acids and derivatives	HMDB0001536	NA	1	Metenamine	HMDB0029598	1	2-Methylcholine	C02224	11585.7	12458.6	13947	13295.4	14060.5	9457.34	9152.95	11874.9	14843.3	9686.15	9391.11	9266.45	8452.9	11335.9	12018.8	11916	14341.1	11265.4	8659.76	14094.4	10374.7	13549.5	12996.8	10177	11021.6	12010.5	10874.8	12619.1	10681.6	13255.4	10956.1	8097.79	9271.72	8822.7
pos-M142T546_1	141.523	9.10178	0	0	-	Unknown	-	-	-	0	-	-	0	-	-	1075.9	1936.51	1817.7	2220.11	1397.08	1472.24	1433.11	1606.67	733.069	1922.41	1643.16	1546.81	1992.22	2043.91	1581.39	1364.41	2054.51	1519.63	1615.53	2514.16	1927.13	2381.41	1063.7	1908.45	1168.62	2299.81	914.015	2385.26	1978.14	1758.88	1668.78	2130.81	2028.92	2062.18
pos-M142T546_2	141.958	9.10139	0	0	-	Unknown	-	-	-	0	-	-	0	-	-	387832	378520	386513	377002	344337	309344	403502	332648	362742	319972	316008	298852	372464	437500	349835	339571	300120	301855	410485	374329	341098	296702	318490	312820	377643	400462	357194	355772	330536	318522	362977	316356	310841	299939
pos-M142T80	142.049	1.33295	1	0	-	Unknown	-	-	-	1	2-Aminomuconic acid semialdehyde	HMDB0001280	5	2-Aminomuconate_semialdehyde;6-Oxo-1,4,5,6-tetrahydronicotinate;Gentianaine;2-Hydroxy-1,4-benzoquinone;Furan-2,5-dicarbaldehyde	C03824;C04226;C09960;C07103;C20899	884.237	1351.94	1424.86	1054.94	1430	1106.91	2225.47	2830.36	2098.14	1798.88	1459.6	2118.23	2253.89	2445.17	2237.69	2679.58	2203.53	3087.36	3186.05	3009.91	3490.23	3394.8	3292.1	3501.03	907.512	14408.2	1106.97	1261.87	11710.5	1031.86	2939.19	2308.54	2167.33	2373.76
pos-M142T144	142.064	2.39467	1	0	-	Unknown	-	-	-	2	6-Chloro-N-(1-methylethyl)-1,3,5-triazine-2,4-diamine;Indoleacrylic acid	HMDB0033249;HMDB0000734	2	Deethylatrazine;3-Indoleacrylate	C06559;C21283	5817.5	4601.16	5240.9	4816.37	5536.36	5260.31	4496.98	5011.35	4647.1	3858.5	4616	4081.78	2246.48	3279.99	2579.4	2540.76	3016.58	2382.19	1106.94	1088.34	891.104	1149.52	874.367	972.999	1630.54	1098.35	1206.18	1745.98	1765.89	1535.19	5893.8	6901.04	5787.33	6293.59
pos-M142T53	142.085	0.875133	1	0	-	Unknown	-	-	-	15	Ethosuximide;L-Hypoglycin A;Arecaidine;Guaiacol;3-methoxyphenol;4-Methylcatechol;4-Hydroxybenzyl alcohol;Mequinol;1-(2-Furanyl)-2-propanone;2-Acetyl-3-methylfuran;2-Acetyl-5-methylfuran;4,6-Heptadiyne-1,3-diol;1-(2-Furanyl)-1-propanone;2-Hydroxybenzyl alcohol;3-Hydroxybenzyl alcohol	HMDB0014731;HMDB0029427;HMDB0030352;HMDB0001398;HMDB0135619;HMDB0000873;HMDB0011724;HMDB0029696;HMDB0032917;HMDB0034877;HMDB0035226;HMDB0038963;HMDB0040280;HMDB0059709;HMDB0059712	12	Ethosuximide;Hypoglycin;Arecaidine;Guvacoline;Orcinol;o-Methoxyphenol;Salicyl_alcohol;2,3-Dihydroxytoluene;3-Hydroxybenzyl_alcohol;4-Methylcatechol;Guaiacol;p-Hydroxybenzyl_alcohol	C07505;C08287;C10128;C16821;C00727;C01502;C02323;C02923;C03351;C06730;C15572;C17467	3848.64	5040.09	3701.82	5474.71	4258.26	4804.35	4940.91	3431.59	4604.28	4710.14	4643.97	4796.55	4256.46	5275.24	5573.09	4888.94	5320.58	5544.48	4872.75	4823.2	5269.9	4767.3	4273.99	4437.65	3678.48	3801.33	3140.2	3728.15	2933.86	3889.52	4223.07	3941.07	4352.7	5563.91
pos-M142T69	142.085	1.15515	0	0	-	Unknown	-	-	-	0	-	-	0	-	-	3120.22	3575.65	2342.81	3543.03	3503.97	4409.22	2807.7	3374.82	3397.17	3411.62	3396.37	3189.08	2536.09	2801.78	3180.87	3065.92	3061.75	3189.67	3012.47	3220.22	3349.21	2768.14	3402.34	3220.97	2120.11	2170.89	1969.93	1806.89	2447.59	2668.65	2527.22	2706.59	2486.18	2431.94
pos-M142T182	142.122	3.03708	1	0	-	Unknown	-	-	-	2	N-Arachidonoyl tyrosine;Buprenorphine	HMDB0062331;HMDB0015057	1	Buprenorphine	C08007	2291.95	1337.23	1339.58	1430.24	1836.34	2991.78	1453.19	2677.47	1352.8	1743.76	1705.42	2123.85	1978.26	3308.28	1877.91	1557.29	1895.56	1999.86	1077.22	1316.34	1864.53	1374.47	1465.88	1262.03	1598.01	1423.89	1409.81	1680.17	1698.9	1519.4	1320.07	1377.94	1810.75	1868.67
pos-M143T545	142.96	9.0817	0	0	-	Unknown	-	-	-	0	-	-	0	-	-	17888.7	16979.6	17819.6	14679.2	17044.8	13446.4	17817.1	14577.6	20375.7	15042.1	14202.9	12745.1	18665.2	19706.4	19056.7	15062.4	13574.6	13748.2	14882.8	18253.3	18197.5	15234.1	15659.1	12087	18982.9	19489.4	14329.8	16635.2	16105.9	15671.7	18819	14205.9	13986.5	13812.6
pos-M143T39_1	142.976	0.6434	1	0	-	Unknown	-	-	-	1	3-Mercaptopyruvic acid	HMDB0001368	1	Mercaptopyruvate	C00957	839.195	2419.96	604.221	1135.54	1056.64	2299.95	5165.33	1384.89	4666.65	1160.43	1508.83	1496.99	5207.44	1217.08	1243.34	966.668	4470.51	4758.26	2540.43	2470.75	783.335	3147.41	723.466	798.29	1302.66	1142.54	3097.08	1119.22	3078.66	3132.82	727.597	747.227	2282.82	2448.23
pos-M143T39_2	143	0.644692	0	0	-	Unknown	-	-	-	0	-	-	0	-	-	2315.89	1491.43	2208.17	1560.67	1927.76	1675.27	5243.32	5243.1	5032.24	4911.35	4882.98	5525.3	4374.71	3953	4560.08	4943.32	4692.15	4570.03	1617.05	2002.56	2371.43	2326.54	2037.84	1919.56	2513.76	2535.79	2750.47	2273.46	2697.81	2566.53	1788.54	1805.13	2088.83	1797.97
pos-M143T111	143.033	1.85747	1	0	-	Unknown	-	-	-	9	benzene-1,2,3,5-tetrol;benzene-1,2,3,4-tetrol;trans-trans-Muconic acid;Sumiki's acid;cis,cis-Muconic acid;Kojic acid;5-Hydroxymaltol;2,3-Methylenesuccinic acid;Purine	HMDB0125218;HMDB0134002;HMDB0002349;HMDB0002432;HMDB0006331;HMDB0032923;HMDB0032988;HMDB0059762;HMDB0001366	12	2-Hydroxymuconate_semialdehyde;cis,cis-Muconate;2-Oxo-2,3-dihydrofuran-5-acetate;cis,trans-Hexadienedioate;1,2,3,5-Tetrahydroxybenzene;2,5-Dihydro-5-oxofuran-2-acetate;cis,cis-4-Hydroxymuconic_semialdehyde;Kojic_acid;(S)-5-Oxo-2,5-dihydrofuran-2-acetate;5-Hydroxymethyl-2-furoate;5-(Dihydroxymethyl)furan-2-carbaldehyde;Purine	C00682;C02480;C03586;C03647;C03743;C04105;C06603;C14516;C14610;C20448;C20900;C15587	3301.25	1327.58	6073.94	3805.12	1592.08	1622.28	2381.84	2440.9	2694.72	3526.95	3263.9	2882.4	2786.18	3202.9	3289.74	3355.98	3576.32	3785.38	2571.15	1804.89	1778.76	2292.76	2532.59	2466.22	2565.89	3062.86	3000.69	2607.31	3900.26	2878.04	1890	1602.06	1663.92	1701.3
pos-M143T51	143.033	0.8456	1	0	-	Unknown	-	-	-	9	benzene-1,2,3,5-tetrol;benzene-1,2,3,4-tetrol;trans-trans-Muconic acid;Sumiki's acid;cis,cis-Muconic acid;Kojic acid;5-Hydroxymaltol;2,3-Methylenesuccinic acid;Purine	HMDB0125218;HMDB0134002;HMDB0002349;HMDB0002432;HMDB0006331;HMDB0032923;HMDB0032988;HMDB0059762;HMDB0001366	12	2-Hydroxymuconate_semialdehyde;cis,cis-Muconate;2-Oxo-2,3-dihydrofuran-5-acetate;cis,trans-Hexadienedioate;1,2,3,5-Tetrahydroxybenzene;2,5-Dihydro-5-oxofuran-2-acetate;cis,cis-4-Hydroxymuconic_semialdehyde;Kojic_acid;(S)-5-Oxo-2,5-dihydrofuran-2-acetate;5-Hydroxymethyl-2-furoate;5-(Dihydroxymethyl)furan-2-carbaldehyde;Purine	C00682;C02480;C03586;C03647;C03743;C04105;C06603;C14516;C14610;C20448;C20900;C15587	2681.9	3168.26	2305.62	4101.43	3649.09	3653.81	2464.49	2970.09	3348.11	2516.32	3025.42	2608.19	2913.58	3240.04	2685.18	3198.74	3264.95	4087.73	2796.01	3116.47	3530.48	3045.28	2198.45	1220.24	2071.92	2964.3	2791.34	2858.68	2781	2354.06	2585.22	1867.14	3558.07	2448.45
pos-M143T255	143.069	4.25396	1	0	-	Unknown	-	-	-	5	5-Ethyl-3-hydroxy-4-methyl-2(5H)-furanone;Homofureanol;Mesifurane;Erinapyrone A;Erinapyrone B	HMDB0033551;HMDB0033736;HMDB0034230;HMDB0041426;HMDB0041427	1	4-Oxocyclohexanecarboxylate	C03767	1052.05	1332.59	1116.31	1594.34	1950.02	1609.89	1324.5	1229.81	1784.38	2260.57	961.795	1545.35	1773.92	1821.64	907.782	1905.44	935.8	1577.21	2508.26	1788.74	1241.98	1106.44	1611.79	1274.35	2121.11	1075.24	2142.34	1979.78	1523.63	1098.04	1690.9	1559.76	1731.58	835.217
pos-M143T144	143.072	2.39467	1	0	-	Unknown	-	-	-	2	1-(4Z,7Z,10Z,13Z,16Z,19Z-docosahexaenoyl)-glycero-3-phosphate;LysoPA(22:6(4Z,7Z,10Z,13Z,16Z,19Z)/0:0)	HMDB0062307;HMDB0114755	0	-	-	8589.59	8895.82	7903.97	9035.93	8941.73	7976.02	8720.72	6662.73	7250.12	7230.42	7477.84	6272.32	4862.49	4773.73	4447.01	3616.6	4692.87	4212.33	1767.81	1676.89	2231.93	1603.88	2383.16	1502.6	2725.88	3635.99	2154.14	2424.35	2378.67	2100.1	10861.6	10410.4	9236.36	9900.53
pos-M143T47	143.081	0.786558	1	0	-	Unknown	-	-	-	0	-	-	7	Ectoine;N-Ethylmaleimide;N-Furfurylformamide;3-Hydroxyaminophenol;Aminohydroquinone;3,6-Dihydronicotinic_acid;4-Aminocatechol	C06231;C02441;C02854;C14602;C14604;C16671;C18351	2288.14	1195.81	1639.69	1468.17	2396.15	1687.6	806.577	1128.76	871.659	1432.7	859.72	1532.6	1087.72	1361.49	1575.04	1407.96	1588.34	631.604	1972.09	2474.33	936.707	1428.31	1575.17	2201.41	982.29	1116.11	1501.33	766.39	967.247	1042.43	2594.96	678.81	2860.72	2952.07
pos-M143T246	143.088	4.10743	0	0	-	Unknown	-	-	-	0	-	-	0	-	-	2539.25	2590.27	2719.86	2292.01	3162.83	2614.89	2861.6	2627.83	2357.71	2341.62	1914.68	1655.46	2678.57	2530.76	2546.09	2274.48	2341.23	2101.11	2640.4	2311.41	3335.18	2575.64	2143.07	3686.14	2443.44	3340.57	2393.97	2770.23	2634.06	2646.4	2507.24	2239.92	2441.43	2551.97
pos-M143T541	143.153	9.02329	1	0	-	Unknown	-	-	-	0	-	-	1	gamma-Coniceine	C10138	3502.31	3468.54	5286.66	4496.78	5079.34	3261.24	3035.75	4862.67	3901.92	859.053	2535.9	2927.61	4360.14	1879.15	5100.15	3656.28	1663.01	3200.55	2431.4	3979.33	2664.37	1310.15	4724.92	2762.55	3056.85	3643.69	3523.42	3695.7	3031.45	1704.21	3669.66	2524.34	2571.52	2967.73
pos-M144T545	143.858	9.08167	0	0	-	Unknown	-	-	-	0	-	-	0	-	-	4731.02	4942.77	3708.7	4141.09	3923.73	4115.4	3977.41	3625.03	4638.86	4526.06	3246.37	3931.44	3871.63	4605.55	3738.76	3642.64	2861.13	4411.38	3684.3	3891.58	4088.06	4006.64	3831.88	3396.72	4595.44	4545.73	3461.66	4295.18	3989.87	3192.54	3967.09	4273.89	3463.57	3950.33
pos-M144T544	143.958	9.06162	0	0	-	Unknown	-	-	-	0	-	-	0	-	-	22410.5	18185.9	18540.9	23172.3	16491.4	19991.6	20091.4	15512.1	16452	24073.2	20620.7	18994.8	21578.9	20480.8	17992.1	20462.2	15349.3	18931.1	21745.1	15901.9	21621.4	15116.6	15550.6	21319	17391.5	24847.5	22322	18649.4	20961.6	22079.5	15617.3	20162.2	19744.6	18351.4
pos-M144T40	143.958	0.663617	0	0	-	Unknown	-	-	-	0	-	-	0	-	-	3149.3	3092.67	3966.33	3385.38	3616.22	3280.46	2081.38	1842.9	2522.36	2181.85	2158.27	2546.7	3837.4	4348.04	4890.62	4854.41	5093.71	4582.91	4598.16	4694.03	4611.49	4503.6	4419.01	5896.64	8644.8	8259.84	7892.06	8727.68	9619.12	9437.61	1606.85	2517.74	1396.3	1902.11
pos-M144T49	144.065	0.824233	1	0	-	Unknown	-	-	-	1	Zafirlukast metabolite M5	HMDB0060986	0	-	-	10664.6	10983.8	6106.81	10738.1	10331.5	12158	6743.38	7127.52	8091.7	6890.78	8828.65	9479.14	10508.3	9791.92	10158.1	10032.4	11529.6	11394.9	4719.11	5568.43	6098.27	4439.64	6015.84	2823.71	5618.71	3888.36	5251.15	5880.58	6750.22	3720.36	8006.68	9156.49	8350.63	10613.5
pos-M144T127	144.064	2.11967	1	0	-	Unknown	-	-	-	14	Vinylacetylglycine;Trimethadione;Acrylamide-acrylic acid resin;5-ethyl-5-methyl-2,4-oxazolidinedione;6-Oxopiperidine-2-carboxylic acid;1,2,3-Trihydroxybenzene;1,3,5-Trihydroxybenzene;Methyl 2-furoate;Maltol;4-Hydroxy-2H-pyran-3-carboxaldehyde;(Z)-Tamarindienal;5-Hydroxymethyl-2-furancarboxaldehyde;5-Methylfuran-2-carboxylic acid;benzene-1,2,4-triol	HMDB0000894;HMDB0014491;HMDB0032161;HMDB0061082;HMDB0061705;HMDB0013674;HMDB0013675;HMDB0029750;HMDB0030776;HMDB0031256;HMDB0032651;HMDB0034355;HMDB0059735;HMDB0124831	8	2-Hydroxymethylclavam;1,2,3-Trihydroxybenzene;Phloroglucinol;Triacetate_lactone;Benzene-1,2,4-triol;5-Hydroxymethyl-2-furaldehyde;Maltol;4-Hydroxy-5-methyl-2-methylenefuran-3(2H)-one	C17357;C01108;C02183;C02752;C02814;C11101;C11918;C20718	1771.14	1101.57	1146.12	1725.28	4113.01	1584.37	1532.13	1107.26	1834.42	1544.52	2296.44	1668.02	1313.34	2263.45	1534.8	4292.3	1605.58	2117.06	1431.82	1420.71	1707.36	1896.39	1838.01	2659.4	1223.12	1322.94	1034.13	1198.42	1961.08	1293.64	2031.36	2116.12	1399.17	2553.08
pos-M144T71	144.065	1.17848	0	0	-	Unknown	-	-	-	0	-	-	0	-	-	2363.46	2423.02	2474.38	2778.4	4054.13	2477.84	3567.61	3465.4	3766.42	3545.35	3790.49	3429.33	2093.16	1899.93	2804.8	2648.06	1805.56	1873.26	2004.43	2697.8	2287.05	2140.75	2451.22	3102.01	2191.25	2203.35	2617.48	2431.84	2464.61	2855.56	2891.3	3038.22	2776.3	4202.58
pos-M144T102	144.064	1.70177	1	0	-	Unknown	-	-	-	14	Vinylacetylglycine;Trimethadione;Acrylamide-acrylic acid resin;5-ethyl-5-methyl-2,4-oxazolidinedione;6-Oxopiperidine-2-carboxylic acid;1,2,3-Trihydroxybenzene;1,3,5-Trihydroxybenzene;Methyl 2-furoate;Maltol;4-Hydroxy-2H-pyran-3-carboxaldehyde;(Z)-Tamarindienal;5-Hydroxymethyl-2-furancarboxaldehyde;5-Methylfuran-2-carboxylic acid;benzene-1,2,4-triol	HMDB0000894;HMDB0014491;HMDB0032161;HMDB0061082;HMDB0061705;HMDB0013674;HMDB0013675;HMDB0029750;HMDB0030776;HMDB0031256;HMDB0032651;HMDB0034355;HMDB0059735;HMDB0124831	8	2-Hydroxymethylclavam;1,2,3-Trihydroxybenzene;Phloroglucinol;Triacetate_lactone;Benzene-1,2,4-triol;5-Hydroxymethyl-2-furaldehyde;Maltol;4-Hydroxy-5-methyl-2-methylenefuran-3(2H)-one	C17357;C01108;C02183;C02752;C02814;C11101;C11918;C20718	1580.87	1635.01	1211.04	1261.77	1860.16	922.573	1682.56	1535.43	1316.48	1708.73	1667.2	1609.5	1512.7	1129.09	1540.51	1590.35	1450.04	1419.49	1232.94	1245.13	2132.04	1598.39	1395.39	1423.04	1374.65	1421.33	1197.97	1622.62	746.739	1688.21	1336.56	3683.65	1213.15	3687.08
pos-M144T144	144.08	2.39467	1	1	1-Naphthalenamine	Benzenoids	Naphthalenes	NA	C14790	3	6-Methylquinoline;2-Aminonaphthalene;Quinaldine	HMDB0033115;HMDB0041802;HMDB0042004	2	2-Naphthylamine;1-Naphthylamine	C02227;C14790	44648.2	45244.6	44489.5	45580.2	47875.6	45375.8	43547.8	38458.8	41006.5	38072.6	36407.7	35205.2	32922.7	24620.9	28069.7	31389.6	22595.8	22286.6	7794.06	8110.18	7739.7	7774.95	7664.45	7266.81	13809.9	15863.6	13015.1	19362.4	13330	12664.1	55077.9	68277.7	53310.8	51817.7
pos-M144T52	144.101	0.861042	1	0	-	Unknown	-	-	-	15	Proline betaine;L-2-Amino-3-methylenehexanoic acid;3beta,6beta-Dihydroxynortropane;4-Hydroxy-4-methyl-5-hexenoic acid gamma lactone;Methyl sorbate;3-Ethyl-1,2-cyclopentanedione;Enol-3-Ethyl-1,2-cyclopentanedione;Allyl crotonate;xi-4-Hydroxy-4-methyl-2-cyclohexen-1-one;3-Methyl-1,2-cyclohexanedione;3-(3-Ethyloxiranyl)-2-propenal;3,4-Dimethyl-1,2-cyclopentanedione;3,5-Dimethyl-1,2-cyclopentanedione…	HMDB0004827;HMDB0030410;HMDB0038949;HMDB0032333;HMDB0029582;HMDB0031222;HMDB0031223;HMDB0032067;HMDB0033629;HMDB0034080;HMDB0034835;HMDB0037026;HMDB0037027;HMDB0040445;HMDB0041474	4	(E)-4-(Trimethylammonio)but-2-enoate;Stachydrine;Toluene-cis-dihydrodiol;1-Cyclohexenecarboxylic_acid	C04114;C10172;C04592;C12101	3492.95	4887.88	6491.29	5037.38	5542.82	4201.85	5099.33	4783.85	5363.83	4889.66	5563.99	5669.4	5860.65	6059.7	5812.63	5595.84	6821.29	6090.67	5499.53	5462.23	5005.9	7147.71	5896.7	3962.8	3289.12	2960.55	3807.95	3037.27	3684.81	4054.13	4644.9	4922.68	4898.16	4482.5
pos-M144T67	144.101	1.1234	1	0	-	Unknown	-	-	-	15	Proline betaine;L-2-Amino-3-methylenehexanoic acid;3beta,6beta-Dihydroxynortropane;4-Hydroxy-4-methyl-5-hexenoic acid gamma lactone;Methyl sorbate;3-Ethyl-1,2-cyclopentanedione;Enol-3-Ethyl-1,2-cyclopentanedione;Allyl crotonate;xi-4-Hydroxy-4-methyl-2-cyclohexen-1-one;3-Methyl-1,2-cyclohexanedione;3-(3-Ethyloxiranyl)-2-propenal;3,4-Dimethyl-1,2-cyclopentanedione;3,5-Dimethyl-1,2-cyclopentanedione…	HMDB0004827;HMDB0030410;HMDB0038949;HMDB0032333;HMDB0029582;HMDB0031222;HMDB0031223;HMDB0032067;HMDB0033629;HMDB0034080;HMDB0034835;HMDB0037026;HMDB0037027;HMDB0040445;HMDB0041474	4	(E)-4-(Trimethylammonio)but-2-enoate;Stachydrine;Toluene-cis-dihydrodiol;1-Cyclohexenecarboxylic_acid	C04114;C10172;C04592;C12101	3610.98	3587.39	1913.81	2972.54	2128.49	2347.73	4209.44	4595.5	2399.69	4221.65	4484.2	4252.06	2071.36	2434.71	2888.24	2243.17	2551.67	1900.11	2410.74	2499.43	2783.02	3710.45	3190.87	2641.33	3393.01	2892.8	1163.38	1601.63	1585.18	1782.67	3070.71	2455.44	2465.52	2741.43
pos-M144T115	144.101	1.90857	1	0	-	Unknown	-	-	-	15	Proline betaine;L-2-Amino-3-methylenehexanoic acid;3beta,6beta-Dihydroxynortropane;4-Hydroxy-4-methyl-5-hexenoic acid gamma lactone;Methyl sorbate;3-Ethyl-1,2-cyclopentanedione;Enol-3-Ethyl-1,2-cyclopentanedione;Allyl crotonate;xi-4-Hydroxy-4-methyl-2-cyclohexen-1-one;3-Methyl-1,2-cyclohexanedione;3-(3-Ethyloxiranyl)-2-propenal;3,4-Dimethyl-1,2-cyclopentanedione;3,5-Dimethyl-1,2-cyclopentanedione…	HMDB0004827;HMDB0030410;HMDB0038949;HMDB0032333;HMDB0029582;HMDB0031222;HMDB0031223;HMDB0032067;HMDB0033629;HMDB0034080;HMDB0034835;HMDB0037026;HMDB0037027;HMDB0040445;HMDB0041474	4	(E)-4-(Trimethylammonio)but-2-enoate;Stachydrine;Toluene-cis-dihydrodiol;1-Cyclohexenecarboxylic_acid	C04114;C10172;C04592;C12101	1526.93	3580.18	1851.58	2293.4	1636.26	1030.38	1815.6	1716.31	2066.19	1331.28	1719.32	1963.44	1899.74	1689.73	2049.89	1949.63	1517.21	1394.03	1253.23	1295.65	1599.54	1777.83	1317.32	1181.02	1029.09	1445.97	992.942	1159.19	1148.22	1536.05	1896.79	2156.45	2094.22	1346.59
pos-M144T271	144.137	4.51045	1	0	-	Unknown	-	-	-	25	N(tele)-methylhistaminium;(E)-2-octenal;2-Octenal;(3xi,5Z)-1,5-Octadien-3-ol;2,4,4-Trimethylcyclopentanone;2-Octen-4-one;1-Octen-3-one;3-Methyl-3-hepten-2-one;5-Methyl-5-hepten-2-one;6-Methyl-3-hepten-2-one, trans-;4-Octen-3-one;3-Octen-2-one;(S,E)-Filbertone;5-Octen-2-one;Sulcatone;2-Ethylidenehexanal;6-Octenal;(Z)-5-Octenal;2,5-Octadien-1-ol;(3E,5Z)-3,5-Octadien-1-ol;(2E,4E)-2,4-Octadien-1-ol;2…	HMDB0062574;HMDB0013809;HMDB0030961;HMDB0030966;HMDB0031197;HMDB0031301;HMDB0031309;HMDB0031590;HMDB0031591;HMDB0032403;HMDB0032451;HMDB0033547;HMDB0035242;HMDB0035390;HMDB0035915;HMDB0037152;HMDB0039769;HMDB0039770;HMDB0040146;HMDB0040149;HMDB0040151;HMDB0061945;HMDB0062471;HMDB0062529;HMDB0062536	5	(-)-Hygroline;Pseudoconhydrine;Conhydrine;Sulcatone;trans-2-Octenal	C10152;C10168;C19983;C07287;C21138	1194.36	1088.81	1316.01	2299.54	1420.27	1068.78	1306.83	1097.02	2676.38	2499.2	2553.75	2145.31	1561.91	1102.93	1160.83	2013.82	2670.98	1198.76	1068.61	1702.29	1206.33	2576.79	2644.29	1492.84	1305.08	1228.61	871.572	1728.11	1268.2	2740.82	923.601	1558.67	952.52	1245.13
pos-M144T172	144.174	2.86718	1	0	-	Unknown	-	-	-	3	Tripropylamine;1-Nonene;Isopropylcyclohexane	HMDB0032545;HMDB0031270;HMDB0038191	0	-	-	1356.64	1622	1897.13	1338.77	1558.01	2300.64	812.331	1809.6	1999.01	1742.07	1592.41	1702.57	1419.8	1597.91	1293	1290.99	1558.87	1428.36	1189.09	1189.56	1489.53	1381.73	1302.74	1653.85	1507.11	1609.78	1593.71	1695.45	1606.33	1403.16	969.308	1292.11	1497.44	1023.96
pos-M145T50_1	144.604	0.830358	0	0	-	Unknown	-	-	-	0	-	-	0	-	-	2489.07	2431.97	2170.28	2693.16	2897.62	1295.84	2050.71	1285.52	1504.09	2097.42	1133.24	1503.05	964.249	715.39	871.735	1251.69	1126.41	1414.42	2062.74	1493.93	1346.48	2138.54	1553.32	871.802	1108.88	2540.32	3371.01	2510.62	1229.68	1669.3	1141.86	2022.32	2157.98	1837.1
pos-M145T546	144.865	9.10163	0	0	-	Unknown	-	-	-	0	-	-	0	-	-	1698.87	1838.31	889.593	729.52	1515.54	1578.36	1637.76	1484.86	1243.58	1790.06	1433.77	860.049	808.023	1473.82	1814.71	1138.93	1220.77	1376.51	1451.3	1722.23	903.934	829.784	1232.01	1647.89	1547.36	1599.98	1796.79	1474.74	1602.48	780.647	1213.36	1701.67	1457.13	1411.09
pos-M145T545_1	144.958	9.08122	0	0	-	Unknown	-	-	-	0	-	-	0	-	-	2789.19	2933.34	2807.74	3135.31	2447.57	1826.52	2493.67	2267.53	2918.72	2478.92	1776.8	3679.33	2013.56	3886.08	2041.29	1953.63	4030.96	1701.56	2580.97	2514.34	4444.4	2350.92	2347.18	2897.65	3889.79	1928.38	3426.28	3234.73	2088.81	2075.39	1881.05	937.262	3958.5	1982.56
pos-M145T545_2	144.981	9.09156	0	0	-	Unknown	-	-	-	0	-	-	0	-	-	2602.93	2289.39	5146.35	2847.57	3239.87	2895.18	5850.41	4942.75	2965.21	2769.2	2198.68	3007.4	2537.66	2707.21	3298.29	5315.25	2477.55	3268.61	2876.98	5846.11	3675.33	3441.58	5182.58	1437.14	2445.68	3127.55	3134.22	2623.46	2866.67	2892.03	5153.01	2433.9	5458.53	2236.88
pos-M145T39	145.016	0.645242	0	0	-	Unknown	-	-	-	0	-	-	0	-	-	10351.3	8464.48	9398.91	7518.81	8996.31	7807.57	40520.7	36428.8	36717.9	35489.8	33164.1	32807.4	33865.3	32125	30306	32515.8	31269.2	29141.7	12204.1	13768.2	9874.55	13543.5	11554.8	11518.9	15606.1	12300.3	14692.9	13156.7	13999.2	13014.1	10547.6	9816.48	9849.46	10837.5
pos-M145T167	145.028	2.78162	0	0	-	Unknown	-	-	-	0	-	-	0	-	-	3867.73	3425.25	3632.55	3634.62	3886.52	3495.32	5050.86	4129.54	4470.58	3983.28	4596.98	4324.13	4437.49	4762.53	4291.06	4403.19	4927.45	4252.88	3346.49	3437.12	3194.84	3148.98	3496.58	2967.42	4264.87	3342.15	4100.19	3974.06	4096.91	4683.34	3724.47	3781.85	4023.53	4175.78
pos-M145T50_2	145.049	0.825642	1	0	-	Unknown	-	-	-	8	3-Hexenedioic acid;3-Methylglutaconic acid;(E)-2-Methylglutaconic acid;trans-2-Hexenedioic acid;3-Hydroxyadipic acid 3,6-lactone;Dimethyl fumarate;Maleic acid homopolymer;Ethyl hydrogen fumarate	HMDB0000393;HMDB0000522;HMDB0002266;HMDB0013311;HMDB0029171;HMDB0031257;HMDB0036232;HMDB0040207	7	2,3-Dimethylmaleate;Triacetate;Methylitaconate;2-Methyleneglutarate;2-Hydroxy-2-(hydroxymethyl)-2H-pyran-3(6H)-one;1,5-Anhydro-4-deoxy-D-glycero-hex-3-en-2-ulose;1,5-Anhydro-4-deoxy-D-glycero-hex-1-en-3-ulose	C00922;C01757;C02295;C02930;C19821;C19822;C19826	332002	339272	226987	360429	361757	361986	209600	203117	228335	231148	218532	219204	102220	112027	114906	105757	118272	112785	265381	91066.1	292463	260901	240870	156518	274741	278591	280095	286725	278972	293494	220375	236397	229493	241356
pos-M145T186	145.049	3.10237	1	1	Ethyl hydrogen fumarate	Lipids and lipid-like molecules	Fatty Acyls	HMDB0040207	null	8	3-Hexenedioic acid;3-Methylglutaconic acid;(E)-2-Methylglutaconic acid;trans-2-Hexenedioic acid;3-Hydroxyadipic acid 3,6-lactone;Dimethyl fumarate;Maleic acid homopolymer;Ethyl hydrogen fumarate	HMDB0000393;HMDB0000522;HMDB0002266;HMDB0013311;HMDB0029171;HMDB0031257;HMDB0036232;HMDB0040207	7	2,3-Dimethylmaleate;Triacetate;Methylitaconate;2-Methyleneglutarate;2-Hydroxy-2-(hydroxymethyl)-2H-pyran-3(6H)-one;1,5-Anhydro-4-deoxy-D-glycero-hex-3-en-2-ulose;1,5-Anhydro-4-deoxy-D-glycero-hex-1-en-3-ulose	C00922;C01757;C02295;C02930;C19821;C19822;C19826	4985.32	7607.71	4180.35	6519.55	4729.07	4786.83	2510.2	2839.02	2876.56	3245.61	3067.95	2681.99	1916.74	2265.56	2978.25	2370.6	2923.72	2879.45	6854.94	4981.28	9495.7	5810.8	5079.06	5866.13	2116.89	2240.3	2075.14	2431.13	2605.29	2405.17	11803.8	7464.12	6963.45	6896.87
pos-M145T319	145.049	5.30947	1	0	-	Unknown	-	-	-	8	3-Hexenedioic acid;3-Methylglutaconic acid;(E)-2-Methylglutaconic acid;trans-2-Hexenedioic acid;3-Hydroxyadipic acid 3,6-lactone;Dimethyl fumarate;Maleic acid homopolymer;Ethyl hydrogen fumarate	HMDB0000393;HMDB0000522;HMDB0002266;HMDB0013311;HMDB0029171;HMDB0031257;HMDB0036232;HMDB0040207	7	2,3-Dimethylmaleate;Triacetate;Methylitaconate;2-Methyleneglutarate;2-Hydroxy-2-(hydroxymethyl)-2H-pyran-3(6H)-one;1,5-Anhydro-4-deoxy-D-glycero-hex-3-en-2-ulose;1,5-Anhydro-4-deoxy-D-glycero-hex-1-en-3-ulose	C00922;C01757;C02295;C02930;C19821;C19822;C19826	1931.93	1938.2	1913.43	2413.72	2344.86	2252.61	1792.9	1848.15	2891.61	1651.76	3794.92	1861.35	1139.65	1576.21	1633.37	2223	2744.58	1865.14	1670.85	1982.7	1897.51	2075.05	1712.57	2381.54	1737.5	1920.67	1911.78	1597.12	1990.64	2290.12	1959.8	1720.01	1780.1	2362.66
pos-M145T284	145.064	4.73037	1	0	-	Unknown	-	-	-	5	Naphthalene epoxide;1-Naphthol;2-Naphthol;(Z)-2-Decene-4,6,8-triyn-1-ol;(1S,2R)-Naphthalene 1,2-oxide	HMDB0006215;HMDB0012138;HMDB0012322;HMDB0031001;HMDB0060301	15	2-Naphthol;1-Naphthol;(1R,2S)-Naphthalene_1,2-oxide;(1S,2R)-Naphthalene_1,2-oxide;Phenylethyl_alcohol;4-Methylbenzyl_alcohol;1-Phenylethanol;2-Methylbenzyl_alcohol;3-Methylbenzyl_alcohol;(S)-1-Phenylethanol;4-Ethylphenol;2-Ethylphenol;3-Ethylphenol;2,4-Dimethylphenol;Chlormequat	C11713;C11714;C14786;C14787;C05853;C06757;C07112;C07213;C07216;C11348;C13637;C14385;C14386;C14582;C18585	1247.87	1528.92	1324.44	1538.92	1557.99	1210.34	1470.49	1403.37	1125.26	1341.62	1251.62	1252.23	1403.28	1113.03	1370.85	1246.22	1280.37	1388.08	1732.71	1448.6	1260.59	1238.42	1185.13	1474.81	1714.22	1427.34	1808.33	1099.84	1250.57	1533.24	1067.3	1025.23	1483.37	1031.36
pos-M145T144	145.083	2.39465	1	0	-	Unknown	-	-	-	0	-	-	1	Ammeline	C08733	5114.8	5310.1	5536.32	4922.4	4584.42	4662.56	4869.14	4570.9	4056.22	4243.11	4489.88	4660.93	2735.37	2662.34	3015.41	2989.72	3272.2	2431.07	1194.29	1230.59	929.019	1182.28	2366.5	1395.56	1951.35	1755.95	1696.81	2803.31	2207.5	2446.58	6841.48	7912.91	6292.96	6445.49
pos-M146T582	145.929	9.69703	0	0	-	Unknown	-	-	-	0	-	-	0	-	-	496.666	555.957	1123.02	598.673	490.118	956.805	590.252	517.865	600.981	509.837	1494.85	754.55	958.455	529.809	714.166	1018.98	572.79	645.199	536.272	1320.82	359.85	347.844	505.782	589.198	3374.81	2087.01	467.542	636.446	926.112	473.695	462.037	452.845	599.277	914.135
pos-M146T40	145.953	0.665333	0	0	-	Unknown	-	-	-	0	-	-	0	-	-	1743.28	1586.06	1208.43	1767.16	1495.35	1954.19	990.565	1107.83	1602.79	1082.69	1384.2	1229.18	1956.47	2114.42	2539.89	2507.32	3090.78	2705.04	2596.47	2860.85	2734.63	2413.16	2615.73	2444.41	4943.35	3960.73	4302.15	4615.76	5123.21	4801.9	1645.41	1720.7	1093.05	1381.38
pos-M146T544	145.953	9.0608	0	0	-	Unknown	-	-	-	0	-	-	0	-	-	9166.81	10542.7	9579.22	8466.9	10547.4	9175.26	10273.3	8086.2	9986.84	10050.1	8875.04	9881.51	9239.48	8019.24	8163.89	9321.36	7797.54	9227.65	10751.7	9877.95	9067.29	6430.7	7432.53	10837.7	9402.64	11595	10015.5	8134.85	9192.35	8803.43	7774.97	8410.11	8980.12	8177.61
pos-M146T527	145.967	8.7875	0	0	-	Unknown	-	-	-	0	-	-	0	-	-	4027.08	14762.5	9376.92	19970.7	4560.94	7882.72	22526.6	7316.57	8136.5	7559.38	16716.2	17782.6	10690.1	10595.1	17970.4	4741.94	7520.24	14839.3	11441	6571.48	4592.74	4631.79	9179.01	7483.6	24253	9471.84	8802.19	7056.37	9741.98	10743	3054.17	10337.1	10121.2	8311.17
pos-M146T51	146.052	0.844233	0	0	-	Unknown	-	-	-	0	-	-	0	-	-	15264.2	16219.7	9394.79	16313.3	16685.5	16735.6	12245.8	16389.9	15001.1	16205	15265.7	14465	3457.83	4397.28	4534.06	3145.25	2789.71	3935.08	14623.4	7263.37	17140.3	15831.5	14709.3	10360.4	16698.5	17808	15660.6	16839.6	14911.5	16237.8	16791.1	14572.2	15348.5	16452.4
pos-M146T143	146.06	2.38681	1	1	3-Formylindole	Organoheterocyclic compounds	Indoles and derivatives	HMDB0029737	C08493	1	1H-Indole-3-carboxaldehyde	HMDB0029737	7	3-Methyleneoxindole;Isocarbostyril;Quinolin-2-ol;4-Hydroxyquinoline;2(1H)-Quinolinone;Indole-3-carboxaldehyde;8-Hydroxyquinoline	C02796;C06324;C06338;C06343;C06415;C08493;C19434	153492	170075	160241	163977	172519	171387	120161	120893	121970	121954	117253	122292	164538	170532	165218	166135	175787	168559	28081.4	29191.2	27439.1	26331.4	29107.1	29536	29582.1	26015.5	30017.9	32526	32171.6	33053.8	159662	161750	155729	157158
pos-M146T48_1	146.08	0.807567	1	1	L-trans-5-Hydroxy-2-piperidinecarboxylic acid	Organic acids and derivatives	Carboxylic acids and derivatives	HMDB0029426	null	21	N-Propionylalanine;Isobutyrylglycine;N-Butyrylglycine;Allysine;4-Acetamidobutanoic acid;(S)-5-Amino-3-oxohexanoate;2-Keto-6-aminocaproate;Methyl aminolevulinate;L-cis-4-(Hydroxymethyl)-2-pyrrolidinecarboxylic acid;L-trans-5-Hydroxy-2-piperidinecarboxylic acid;(S)-2-amino-6-oxohexanoate;4-Acetamidobutanoate;N-(2-Carboxymethyl)-morpholine;Osmundalactone;3-Hydroxy-4,5-dimethyl-2(5H)-furanone;2-Ethyl…	HMDB0094698;HMDB0000730;HMDB0000808;HMDB0001263;HMDB0003681;HMDB0012131;HMDB0012151;HMDB0015127;HMDB0029425;HMDB0029426;HMDB0059595;HMDB0060265;HMDB0061156;HMDB0031303;HMDB0031306;HMDB0031847;HMDB0033285;HMDB0033517;HMDB0038072;HMDB0040594;HMDB0040732	12	4-Acetamidobutanoate;6-Amino-2-oxohexanoate;(S)-5-Amino-3-oxohexanoic_acid;L-2-Aminoadipate_6-semialdehyde;2-Amino-5-oxohexanoate;Dihydro-4,4-dimethyl-2,3-furandione;Dihydrophloroglucinol;(4E)-2-Oxohexenoic_acid;2-Hydroxy-cis-hex-2,4-dienoate;(2Z,4Z)-2-Hydroxyhexa-2,4-dienoate;5-Hydroxymethylfurfuryl_alcohol;4-Hydroxy-2,5-dimethylfuran-3(2H)-one	C02946;C03239;C03656;C04076;C05825;C01125;C06719;C06761;C11354;C20240;C20443;C20717	79074.7	82823.5	68926.4	85895.9	88234.7	83119.9	10422.8	7334.26	9619.62	10540.1	12728.9	9684.91	106798	105451	114260	100433	117557	112631	68762.4	23114.8	68837.3	55446.8	63504.9	36827.7	30885.6	29685.3	32821.4	35648.2	33562.4	32854.5	4638.26	5047.64	4263.24	4379.1
pos-M146T48_2	146.116	0.807708	0	0	-	Unknown	-	-	-	0	-	-	0	-	-	3223.75	3252.32	4008.73	3729.4	4127.2	84410.2	5450.82	5946.72	6566.5	5345.56	6153.73	7809.67	113609	2794.33	2624.15	931.221	2620.81	114763	3118.72	22083.8	67128.7	4179.87	3713	36867.4	3715.07	4508.93	3785.8	36387	33037.9	35191.1	14539.8	4613.95	4584.95	5835.47
pos-M146T37	146.164	0.623683	1	1	Spermidine	Organic nitrogen compounds	Organonitrogen compounds	HMDB0001257	C00315	1	Spermidine	HMDB0001257	1	Spermidine	C00315	9718.69	11494.4	14251	10148	9572.95	11586	8951.18	9841.77	9982.69	9629.53	10007.3	10250.3	12146.7	11347.6	11160.2	11902.2	12362.3	11954.9	11839.3	35649.7	13306.6	23555	16009	20174.7	27930.2	16848.1	25379.2	26280.8	29553.9	30546.1	14553.8	13575.8	13013.2	14816
pos-M147T546	146.937	9.10204	0	0	-	Unknown	-	-	-	0	-	-	0	-	-	7326.96	7177.48	6132.45	4279.5	5116.44	6716.43	5973.66	4970.61	5403.47	4031.95	4722.97	6864.8	4806.26	5806.11	4454.88	5192.13	6796.5	5005.68	5452.17	7072.82	5303.45	6598.63	4254.5	4256.27	6488.37	8535.74	5733.94	5535.67	8302.18	4739.05	4855.49	5771.6	5704.17	5631.33
pos-M147T547	146.979	9.11	0	0	-	Unknown	-	-	-	0	-	-	0	-	-	2173.84	1639.28	1339.46	1826.84	2310.18	1615.43	2616.77	2668.01	1170.17	1169.14	3178.79	1351.54	1467.16	1290.7	1619.01	1066.02	1846.82	1329.43	1203.27	2158.66	3324.61	1042.9	1237.68	2438.4	1859.6	2794.78	2287.47	1925.81	1627.25	781.077	1236.27	2054.78	1955.41	1663.47
pos-M147T39_1	146.995	0.643833	0	0	-	Unknown	-	-	-	0	-	-	0	-	-	3047.49	2682.05	3580.7	2620.63	2751.93	2998.69	6762.39	6492.18	6510.71	5376.65	7012.21	6163.94	5084.18	4654.95	4630.42	4287.02	4762.21	5045.87	2630.75	3783.8	2720.13	3179.66	3119.26	2983.12	3554.54	3839.31	3459.58	3028.93	3246.46	3404.09	2196.04	2521.91	2151.45	2501.95
pos-M147T71	147.043	1.18727	1	0	-	Unknown	-	-	-	18	Methyl Phenylglyoxalate;3-(3-hydroxyphenyl)prop-2-enoic acid;3-phenyloxirane-2-carboxylic acid;3-(4-hydroxyphenyl)prop-2-enoic acid;4-methoxy-1-benzofuran-6-ol;3-(2-hydroxyphenyl)prop-2-enoic acid;3-(2,3-dihydroxyphenyl)prop-2-enal;3-(2,5-dihydroxyphenyl)prop-2-enal;3-(2-hydroxyphenyl)oxirane-2-carbaldehyde;(2E)-3-(3,4-dihydroxyphenyl)prop-2-enal;3-(4-hydroxyphenyl)oxirane-2-carbaldehyde;Phenylpy…	HMDB0062605;HMDB0125104;HMDB0126545;HMDB0128076;HMDB0129375;HMDB0134028;HMDB0134029;HMDB0134030;HMDB0134031;HMDB0141767;HMDB0141768;HMDB0000205;HMDB0001713;HMDB0002035;HMDB0002641;HMDB0012225;HMDB0030677;HMDB0041592	9	Phenylpyruvate;4-Coumarate;trans-2-Hydroxycinnamate;2-Hydroxy-3-phenylpropenoate;cis-2-Hydroxycinnamate;cis-p-Coumarate;3-Oxo-3-phenylpropanoate;Caffeic_aldehyde;trans-3-Hydroxycinnamate	C00166;C00811;C01772;C02763;C05838;C06738;C07114;C10945;C12621	13145.2	14293.6	9950.79	1707.18	13643	13740.9	22648.3	24070	24468.2	22881.9	22599.3	22069	16554.9	15770.8	16252.6	13776.1	18509.3	18563.7	10522.7	13094.5	9911.41	11686.6	13004.5	12007.2	9822.69	6351.1	908.519	4099.03	7883.02	7412.85	29144.4	29580.7	28611.7	30368.4
pos-M147T54	147.044	0.901767	1	0	-	Unknown	-	-	-	3	Glutathione;Hallacridone;Aristolodione	HMDB0000125;HMDB0029826;HMDB0033247	2	Glutathione;Stealthin_C	C00051;C12392	19676.7	12145.5	6071.95	13748.5	13465	12464.2	15185.6	15233.6	15912.8	13909.4	14973.7	14787.9	11693.6	15354.3	14127	13393.3	856.003	15568.8	6602.85	5456.17	7813.47	7395.15	7112.44	7729.21	5385.02	4664.93	6735.89	5553.5	5127.11	6312.06	17914.9	16589.4	17700.4	17812.5
pos-M147T158	147.043	2.64085	1	1	Coumarin	Phenylpropanoids and polyketides	Coumarins and derivatives	HMDB0001218	C05851	8	Coumarin;Phenylpropiolic acid;Chromone;2-Benzofurancarboxaldehyde;3(S)-hydroxy-13-cis-docosenoyl-CoA;3(S)-hydroxy-13-cis-eicosenoyl-CoA;5,6-epoxy-13-cis-retinoate;5,8-epoxy-13-cis-retinoate	HMDB0001218;HMDB0002359;HMDB0032938;HMDB0033183;HMDB0062200;HMDB0062201;HMDB0062411;HMDB0062412	1	Coumarin	C05851	18099.6	19711.8	20498.3	20255.1	20678.7	19233.6	10552.6	10849.9	11408.3	11100	11759.1	10843.4	36862.8	37995.5	37208	40490.2	38513.9	41331.2	12062.5	14066.1	12165.2	13496.4	13389.3	13772.3	6355.62	5413.33	6436.74	6749.36	6680.68	7101.68	15874.2	14400.1	13926	12469.9
pos-M147T39_2	147.05	0.650817	0	0	-	Unknown	-	-	-	0	-	-	0	-	-	4127.75	5781.15	6649.3	2741.56	5955.58	5979.35	3757.62	4266.97	3369.03	4172.76	3843.29	8393.28	4786.65	4524.3	4045.62	4114.03	6517.51	9572.94	9120.39	6145.3	5246.55	5453.9	5037.14	6305.87	4772.86	5584.96	5777.14	6229.33	4081.32	3937.77	5446.21	9629.48	11141.4	10443.6
pos-M147T143	147.063	2.38225	0	0	-	Unknown	-	-	-	0	-	-	0	-	-	16338.7	17373.8	16152.1	15884.8	16417	16950	12918.9	13170.3	12777.9	12986.4	11564.1	14422.6	16788.4	17373.2	17249.4	16291.1	16852	16662.9	5020.98	5416.05	5330.52	4968.93	5391.28	4808.07	4734.13	4638.94	4937.55	4773.91	4823.59	5493.43	16214.8	18300.1	16012.4	15526.1
pos-M147T532	147.064	8.86598	1	0	-	Unknown	-	-	-	9	2-Methylglutaric acid;Adipic acid;Methylglutaric acid;Monomethyl glutaric acid;2,2-Dimethylsuccinic acid;Solerol;(S)-2-Aceto-2-hydroxybutanoic acid;Dimethyl succinate;4-Ethoxy-4-oxobutanoic acid	HMDB0000422;HMDB0000448;HMDB0000752;HMDB0000858;HMDB0002074;HMDB0002173;HMDB0006900;HMDB0033837;HMDB0061930	10	2-Aceto-2-hydroxybutanoate;Mevaldate;2-Dehydropantoate;(R)-4-Dehydropantoate;3-Hydroxy-3-methyl-2-oxopentanoic_acid;(S)-2-Aceto-2-hydroxybutanoate;Adipate;4-Hydroxy-2-oxohexanoic_acid;(R)-3-Hydroxy-3-methyl-2-oxopentanoate;3-Hydroxy-5-oxohexanoate	C00659;C00772;C00966;C01053;C04237;C06006;C06104;C06762;C14463;C16272	8761.05	11324.3	17432.2	14803.1	13250.6	16193.2	15231.2	15743.9	15960.4	14838.8	16240.8	11219.8	10178.6	13099.7	15433.6	15495.4	15897.2	21030	15918.6	14502.2	16375.4	14440	15525.3	15950	13063.2	11676.6	10560.4	16655.2	19693.2	15292.4	13299.3	16326.6	13606.9	14436.1
pos-M147T191	147.064	3.1797	1	0	-	Unknown	-	-	-	9	2-Methylglutaric acid;Adipic acid;Methylglutaric acid;Monomethyl glutaric acid;2,2-Dimethylsuccinic acid;Solerol;(S)-2-Aceto-2-hydroxybutanoic acid;Dimethyl succinate;4-Ethoxy-4-oxobutanoic acid	HMDB0000422;HMDB0000448;HMDB0000752;HMDB0000858;HMDB0002074;HMDB0002173;HMDB0006900;HMDB0033837;HMDB0061930	10	2-Aceto-2-hydroxybutanoate;Mevaldate;2-Dehydropantoate;(R)-4-Dehydropantoate;3-Hydroxy-3-methyl-2-oxopentanoic_acid;(S)-2-Aceto-2-hydroxybutanoate;Adipate;4-Hydroxy-2-oxohexanoic_acid;(R)-3-Hydroxy-3-methyl-2-oxopentanoate;3-Hydroxy-5-oxohexanoate	C00659;C00772;C00966;C01053;C04237;C06006;C06104;C06762;C14463;C16272	5873.68	5258.88	4966.43	5770.79	5849.13	6555.77	4673.34	4602.9	5111.08	12058.9	5528.26	6269.81	4960.69	5015.59	4624.93	4833.36	5422.76	5253.67	4577.7	5467.5	5730.16	5388.77	5323.5	7305.07	5233.83	5042.11	6329.51	5413.11	5448.7	6746.45	4606.01	4859.65	5268.97	5870.41
pos-M147T47	147.076	0.790992	1	1	Pyroglutamic acid	Organic acids and derivatives	Carboxylic acids and derivatives	HMDB0000267	C01879	0	-	-	0	-	-	90286.4	99126.5	65055.3	90936.1	103567	94801.6	375815	316542	342198	320337	329141	329841	54954.7	48382.9	55846.1	53522.5	56752.6	52372.6	141052	37478.7	178463	87359.6	131575	53926.1	300026	331331	330359	343371	332237	353344	298815	338600	298390	351835
pos-M147T37	147.167	0.622325	0	0	-	Unknown	-	-	-	0	-	-	0	-	-	1141.91	1491.43	1473.7	1415.83	1115.1	914.528	910.876	1122.62	866.33	1145.67	1366.86	987.078	1471.79	1145.77	901.676	1049.9	1055.27	1335.79	1240.3	2535.57	1080.09	2059.19	1720.27	1108.19	2467.59	1519.79	1906.94	2025.35	2107.13	3123.16	1595.81	1326.62	1344.48	1484.2
pos-M148T529	147.965	8.82396	0	0	-	Unknown	-	-	-	0	-	-	0	-	-	8581.9	3499.09	7568.59	2442.82	6585.75	5587.6	14487.9	7849	2077.65	6241	1647.48	1814.99	4629.8	2901.81	6418.69	2734.95	11761.7	1910.06	2520.17	9628.23	1929.04	7649.13	6558.19	10790.3	8722.55	4080	13679.2	2100.4	5787.39	3246.44	7761.44	2523.69	3712.2	7302.59
pos-M148T159	148.047	2.64424	1	1	L-Glutamic acid	Organic acids and derivatives	Carboxylic acids and derivatives	HMDB0000148	C00025	0	-	-	1	N-Methyl-N'-nitro-N-nitrosoguanidine	C14592	1938.05	2184.62	1899.89	2105.85	2451.82	2301.74	1496.46	1455.68	1491.97	1033.47	1545.35	1483.01	4286.7	3826.89	4023.63	3764.47	4377.67	4124.2	1296.32	1915.27	1718.3	1273.6	1718.54	1419.91	898.433	767.669	929.501	1092.96	1050.42	1075.19	1638.33	1419.77	1771.59	1589.57
pos-M148T48	148.06	0.806317	1	1	L-Glutamic acid	Organic acids and derivatives	Carboxylic acids and derivatives	HMDB0000148	C00025	18	N-lactoyl-Glycine;L-Glutamic acid;N-Methyl-D-aspartic acid;N-Acetylserine;O-Acetylserine;D-Glutamic acid;L-4-Hydroxyglutamate semialdehyde;3-(Carboxymethylamino)propanoic acid;DL-Glutamate;Glutaconic acid;Citraconic acid;Mesaconic acid;Itaconic acid;Gamma-delta-Dioxovaleric acid;Methyl hydrogen fumarate;2-Hydroxyglutaric acid lactone;2,5-Dioxopentanoate;2-Pentendioate	HMDB0062183;HMDB0000148;HMDB0002393;HMDB0002931;HMDB0003011;HMDB0003339;HMDB0006556;HMDB0033550;HMDB0060475;HMDB0000620;HMDB0000634;HMDB0000749;HMDB0002092;HMDB0013233;HMDB0033809;HMDB0059743;HMDB0060365;HMDB0061185	17	L-Glutamate;D-Glutamate;Glutamate;O-Acetyl-L-serine;L-threo-3-Methylaspartate;N-(Carboxymethyl)-D-alanine;3-Aminopentanedioate;L-4-Hydroxyglutamate_semialdehyde;2-Oxo-4-hydroxy-5-aminovalerate;N-Methyl-D-aspartic_acid;2,5-Dioxopentanoate;Itaconate;Mesaconate;Acetylpyruvate;(E)-Glutaconate;2-Methylmaleate;4,5-Dioxopentanoate	C00025;C00217;C00302;C00979;C03618;C03790;C05574;C05938;C05941;C12269;C00433;C00490;C01732;C02132;C02214;C02226;C02800	165489	172086	112350	160570	179266	162453	93737.2	88476.8	98987.6	97008.9	101154	95756.1	71841.5	74440	77076.8	70111.5	77572.6	67524	145651	40385	150942	96153.5	102616	61580	184505	177924	195281	171473	186801	188860	132071	143603	134090	143443
pos-M148T532	148.067	8.86623	0	0	-	Unknown	-	-	-	0	-	-	0	-	-	988.984	965.514	1098.21	1502.13	920.131	1411.76	1396.31	1333.75	1491.21	1316.4	1425.44	1553.84	873.947	805.938	1315.58	1130.14	1097.29	1535.13	1504.38	1135.44	2051.4	1617.61	1157.23	1083.6	1374.01	1134.83	1240.85	1227.38	1363.6	1771.29	1235.14	1430.07	1032.57	1243.51
pos-M148T149	148.06	2.48312	1	1	L-Glutamic acid	Organic acids and derivatives	Carboxylic acids and derivatives	HMDB0000148	C00025	18	N-lactoyl-Glycine;L-Glutamic acid;N-Methyl-D-aspartic acid;N-Acetylserine;O-Acetylserine;D-Glutamic acid;L-4-Hydroxyglutamate semialdehyde;3-(Carboxymethylamino)propanoic acid;DL-Glutamate;Glutaconic acid;Citraconic acid;Mesaconic acid;Itaconic acid;Gamma-delta-Dioxovaleric acid;Methyl hydrogen fumarate;2-Hydroxyglutaric acid lactone;2,5-Dioxopentanoate;2-Pentendioate	HMDB0062183;HMDB0000148;HMDB0002393;HMDB0002931;HMDB0003011;HMDB0003339;HMDB0006556;HMDB0033550;HMDB0060475;HMDB0000620;HMDB0000634;HMDB0000749;HMDB0002092;HMDB0013233;HMDB0033809;HMDB0059743;HMDB0060365;HMDB0061185	17	L-Glutamate;D-Glutamate;Glutamate;O-Acetyl-L-serine;L-threo-3-Methylaspartate;N-(Carboxymethyl)-D-alanine;3-Aminopentanedioate;L-4-Hydroxyglutamate_semialdehyde;2-Oxo-4-hydroxy-5-aminovalerate;N-Methyl-D-aspartic_acid;2,5-Dioxopentanoate;Itaconate;Mesaconate;Acetylpyruvate;(E)-Glutaconate;2-Methylmaleate;4,5-Dioxopentanoate	C00025;C00217;C00302;C00979;C03618;C03790;C05574;C05938;C05941;C12269;C00433;C00490;C01732;C02132;C02214;C02226;C02800	975.377	1355.31	950.538	1214.85	1900.28	1339.45	1807.75	1999.27	1716.35	1594.79	1931.13	2001.41	819.653	923.55	1354.8	1232.58	1286.7	1027.28	813.238	1108.8	868.5	797.516	864.962	1411.71	805.312	846.012	853.43	1148.63	1008.44	728.144	956.718	1310.41	1168.84	1273.43
pos-M148T123	148.075	2.05573	1	0	-	Unknown	-	-	-	4	Indole-3-carbinol;1-(2-Furanylmethyl)-1H-pyrrole;4-(2-Furanylmethylene)-3,4-dihydro-2H-pyrrole;3-(2-Furanylmethyl)-1H-pyrrole	HMDB0005785;HMDB0030204;HMDB0040009;HMDB0040011	2	3-Methyloxindole;2-Indanone_oxime	C02366;C14639	874.326	770.238	720.829	889.287	920.885	935.105	1171.92	1118.98	1615.81	2129.33	1497.97	1348.78	973.367	1243.68	906.385	1402.34	1350.23	1050.19	1423.61	1825.14	1609.43	1424	1497.78	1537.09	927.912	819.245	816.571	878.597	1184.3	1033.98	1909.61	1652.08	1782.62	2454.11
pos-M148T53	148.095	0.880625	1	0	-	Unknown	-	-	-	1	Gliclazide	HMDB0015252	0	-	-	1582.4	2167.35	2020.21	2527.89	68829.9	2365.22	2754.29	1790.24	3104.54	53204.8	1986.42	2177.4	14938.7	2207.89	1976.32	29020.5	1689.27	31268	2258.01	2635.57	1974.5	1753.96	2156.73	2148.71	1196.65	124497	956.381	1907.89	180602	1086.73	2427.35	2817.11	2324.34	3440.25
pos-M149T420_1	148.566	7.00169	0	0	-	Unknown	-	-	-	0	-	-	0	-	-	2415.99	2412.51	4797.31	3014.87	2470.84	2967.66	2347.38	4045.68	2993.28	3836.35	3152.27	2772.9	2573.1	2692.9	2075.87	2881.3	4326.17	3465.26	2592.77	3182.68	2289.71	2687.76	2850.03	2286.68	2284.9	2717.78	3000.43	2677.69	2622.47	3323.06	2771.2	2125.03	2026.84	2769.72
pos-M149T420_2	149.023	7.00181	1	1	Phthalic anhydride	Unknown	-	NA	NA	0	-	-	0	-	-	477709	641209	501683	522549	544101	559876	442494	601125	696077	686108	551433	671855	581556	500675	502031	683464	556244	558603	561759	484196	483915	490147	670720	551650	480173	656313	502344	698164	537926	544561	429196	447614	490073	487911
pos-M149T124	149.058	2.06662	1	1	p-Coumaraldehyde	Phenylpropanoids and polyketides	Cinnamic acids and derivatives	NA	NA	0	-	-	0	-	-	2384.63	1756.95	2207.39	2914.82	2370.74	2437.14	9909.23	10061.2	9683.64	9894.67	10572.1	9325.55	7072.64	6828.52	6228.94	7338.56	6440.9	6876.15	9490.61	10517.4	10561.9	9273.62	10059.1	9328.85	4795.34	5108.73	5696.66	5367.45	5400.21	4670.81	10972.2	11094.1	10139.2	12412
pos-M149T361	149.058	6.01447	1	0	-	Unknown	-	-	-	13	4-Hydroxy-4-methyl-5-hexenoic acid gamma lactone;Methyl sorbate;3-Ethyl-1,2-cyclopentanedione;Enol-3-Ethyl-1,2-cyclopentanedione;Allyl crotonate;xi-4-Hydroxy-4-methyl-2-cyclohexen-1-one;3-Methyl-1,2-cyclohexanedione;3-(3-Ethyloxiranyl)-2-propenal;3,4-Dimethyl-1,2-cyclopentanedione;3,5-Dimethyl-1,2-cyclopentanedione;2-(Ethoxymethyl)furan;xi-5-Isopropyl-2(5H)-furanone;N-acetyl-seryl-aspartate	HMDB0032333;HMDB0029582;HMDB0031222;HMDB0031223;HMDB0032067;HMDB0033629;HMDB0034080;HMDB0034835;HMDB0037026;HMDB0037027;HMDB0040445;HMDB0041474;HMDB0062501	2	Toluene-cis-dihydrodiol;1-Cyclohexenecarboxylic_acid	C04592;C12101	1938.3	1557.98	1752.73	2051.18	1418.13	1584.03	1215.17	1667.76	1472.68	1782.3	1002.8	1664.6	1431.68	1231.49	2044.2	2307.45	1442.39	2022.4	1723.25	2119.86	2222.84	1306.37	1921.32	1256.35	1410.96	2319.58	1445.56	859.817	1729.4	1087.73	1147.22	1376.26	1294.26	1326.23
pos-M149T48	149.063	0.805233	1	0	-	Unknown	-	-	-	10	3-(Methylthio)propyl acetate;Ethyl 3-mercaptobutyrate;Methyl 3-(methylthio)butanoate;Propyl 2-mercaptopropionate;3-Mercapto-3-methylbutyl formate;Methyl 4-(methylthio)butyrate;Methylthiomethyl butyrate;2,4,6-Trimethyl-1,3,5-dioxathiane;Ethyl 3-(methylthio)propanoate;Methyl 2-(methylthio)butyrate	HMDB0031717;HMDB0032271;HMDB0032410;HMDB0032495;HMDB0036193;HMDB0037619;HMDB0038299;HMDB0039653;HMDB0040413;HMDB0041306	0	-	-	9491.81	8293.27	6678.52	8592.24	8243.01	10213.8	5965.34	5717.46	6146.92	6607.31	7254.25	6377.71	4730.89	4112.41	4256.97	3362.24	4643.08	4452.61	9120.68	4285.3	10022.9	7516.31	6966.56	3606.24	9513.62	10416.1	10317.5	10383.3	10486.2	11919.6	7846.19	8394.18	9042.62	8826.34
pos-M149T530	149.095	8.82755	1	0	-	Unknown	-	-	-	13	Cuminaldehyde;Anethole;4-Phenyl-3-buten-2-ol;2,3,6-Trimethylbenzaldehyde;Duryl aldehyde;2,4,6-Trimethylbenzaldehyde;3,4,5-Trimethylbenzaldehyde;2',4'-Dimethylacetophenone;2-(4-Methylphenyl)propanal;1-Methoxy-4-(2-propenyl)benzene;p-Ethylacetophenone;(2E)-2-methyl-3-phenylprop-2-en-1-ol;4-phenylbutan-2-one	HMDB0002214;HMDB0030837;HMDB0031616;HMDB0032014;HMDB0032015;HMDB0032016;HMDB0032017;HMDB0032140;HMDB0033382;HMDB0034121;HMDB0059845;HMDB0133593;HMDB0133746	5	4-Isopropylbenzaldehyde;Anethole;Estragole;5,6,7,8-Tetrahydro-2-naphthol;trans-Lachnophyllol	C06577;C10428;C10452;C14309;C17965	6051.18	3539.16	6668.66	7651.7	4904.32	2496.6	12362.9	6458.34	2975.76	7025.36	6662.07	6016.58	4782.19	6915.09	5970.25	6612.19	2996.83	7224.08	1622.1	6848.15	3155.16	2572.15	6522.26	7324.65	2862.4	9106.16	9427.97	1474.24	1534.65	2982.74	6208.29	4340.06	2484.79	3879.98
pos-M149T534	149.131	8.89352	1	0	-	Unknown	-	-	-	3	Pentylbenzene;1-Methyl-4-(1-methylpropyl)-benzene;2,4-Dimethyl-1-(1-methylethyl)-benzene	HMDB0059834;HMDB0061809;HMDB0061810	1	Ectocarpen	C16993	9518.27	3822.94	5211.84	3911.42	26057.6	5795.26	8096.52	4544.54	5726.58	6077.71	2970.57	16070.2	3664.46	9737.91	2177.43	4080.83	4083.96	12517.4	3003.07	5747.42	16377.7	9848.08	5712.22	7516.71	4576.58	12649.2	4944.72	5879.93	5922.35	11455.2	5238.52	4931.96	9311.2	5516.13
pos-M150T40	149.952	0.665817	0	0	-	Unknown	-	-	-	0	-	-	0	-	-	5721.63	6280.71	5787.27	4639.26	5064.5	5711.12	8902.7	8170.03	8397.2	8119.63	8329.57	8127.36	132592	138831	138509	132586	152621	136289	19591.3	24971.6	16869.8	21614.7	22842.4	23515.5	38697.7	33735.9	36756.6	36499.8	34962.8	36297.5	3479.88	3257.77	3931.95	3585.48
pos-M150T420	150.026	7.0018	0	0	-	Unknown	-	-	-	0	-	-	0	-	-	32660	34848.4	35471.7	37221.4	41840.5	37173.3	32242.2	33329.9	48810.9	48293.3	39511.9	37175.7	31837.6	35667.5	35744.9	35022.1	39560.4	40920.1	41293	33905.8	34400.6	35122.9	47106.9	39582.2	35043.4	59440.3	34527.9	37875.8	38349.6	37143.3	31888.3	31819.2	31801	32417.6
pos-M150T98	150.054	1.62713	1	0	-	Unknown	-	-	-	4	5,6-Dihydroxyindole;(S)-4-Hydroxymandelonitrile;NAPQI;2,4,6-Octatriynoic acid	HMDB0004058;HMDB0060318;HMDB0060946;HMDB0030967	7	4-Hydroxymandelonitrile;2,3-Dihydroxyindole;2-Formylaminobenzaldehyde;(S)-4-Hydroxymandelonitrile;5,6-Dihydroxyindole;Gentianadine;3-Hydroxyindolin-2-one	C00650;C02775;C03574;C03742;C05578;C09957;C11130	4622.33	4460.07	5271.88	5081.36	5581.58	6147.04	3931.41	4383.62	3855.54	4132.97	5153.75	4165.67	5138.53	4902.39	5190.46	5139.05	5115.99	4835.66	1558.62	2059.4	2062.74	2004.33	1926.76	2162.43	6620.81	5384.93	6748.59	6679.3	7788.94	7084.62	2264.98	2584.93	1902.23	2091.75
pos-M150T70	150.057	1.16139	1	1	Methionine	Organic acids and derivatives	Carboxylic acids and derivatives	HMDB0000696	C00073	0	-	-	0	-	-	9911.21	9703.94	6300.32	9490.85	9740.68	9055.91	32371.8	30992.6	33805.7	30297.1	32695.9	32413.8	5900.74	5848.83	5678.26	5099.84	5806.84	5252.22	37294.1	39179.3	39651.1	37866.4	39881.6	65070.3	18222.1	16844.5	19247.8	18936.8	18614.9	19340.8	31250.6	32310	29420.5	32696.7
pos-M150T124	150.061	2.06697	0	0	-	Unknown	-	-	-	0	-	-	0	-	-	746.187	783.983	797.038	782.871	887.208	988.578	1559.9	1704.87	1913.6	1806.88	1677.13	2418.3	1424.18	1464.39	1333.52	1049.2	1685.2	1511.82	2585.98	1963.53	1781.68	1474.44	1282.5	2200.61	1189.81	1180.92	1162.11	1227.98	1261.64	1192.53	4384.12	5577.34	2563.88	4088.45
pos-M150T209	150.091	3.48517	1	0	-	Unknown	-	-	-	13	Venoterpine;2,3,6,7-Tetrahydrocyclopent[b]azepin-8(1H)-one;2-(2-Furanyl)-3,4,5,6-tetrahydropyridine;2,3-Dihydro-5-methyl-1H-pyrrolizine-7-carboxaldehyde;3-(2-Furanylmethylene)pyrrolidine;2,3-Dihydro-6-methyl-1H-pyrrolizine-5-carboxaldehyde;3,4-Dihydro-5-(5-methyl-2-furanyl)-2H-pyrrole;5-Acetyl-2,3-dihydro-1H-pyrrolizine;Cinnamaldehyde;(Z)-3-Phenyl-2-propenal;Indanone;2-Methylcumarone;Atropaldehyde	HMDB0030175;HMDB0039662;HMDB0040016;HMDB0040029;HMDB0040043;HMDB0040047;HMDB0040050;HMDB0040051;HMDB0003441;HMDB0032072;HMDB0059602;HMDB0059847;HMDB0060671	6	D-Cathinone;3-Phenylpropionaldoxim;Cinnamaldehyde;Indanone;2-Indanone;Atropaldehyde	C08301;C17236;C00903;C01504;C07727;C16592	5021.52	5046.95	4834.33	5126.29	5978.28	5052.18	5802.65	4625.76	5150.29	4663.04	5003.11	6106.36	4555.67	4818.7	5842.38	3621.12	5859.25	5247.2	4517.26	4385.6	4885.27	4599.46	4953.65	4657.69	5560.49	5089.58	5174.23	5533.22	4997.7	5186.2	6606.97	5745.81	4086.82	4502.16
pos-M150T46	150.112	0.770683	1	0	-	Unknown	-	-	-	19	Triethanolamine;2-Hydroxy-3-methylpentanoic acid;(5R)-5-Hydroxyhexanoic acid;5-Hydroxyhexanoic acid;D-Leucic acid;Leucinic acid;Hydroxyisocaproic acid;2-Hydroxycaproic acid;2-Ethyl-2-Hydroxybutyric acid;(R)-3-Hydroxyhexanoic acid;6-Hydroxyhexanoic acid;2-Methyl-3-hydroxyvaleric acid;(+/-)-1-Acetoxy-1-ethoxyethane;Paraldehyde;4,4-Dimethoxy-2-butanone;Ethyl (卤)-3-hydroxybutyrate;Butoxyacetic acid;T…	HMDB0032538;HMDB0000317;HMDB0000409;HMDB0000525;HMDB0000624;HMDB0000665;HMDB0000746;HMDB0001624;HMDB0001975;HMDB0010718;HMDB0012843;HMDB0029166;HMDB0032158;HMDB0032456;HMDB0033851;HMDB0040409;HMDB0041844;HMDB0059770;HMDB0061652	6	Triethanolamine;1,1-Diethyl-2-hydroxy-2-nitrosohydrazine;(R)-2-Hydroxyisocaproate;Ethyl_(R)-3-hydroxybutanoate;6-Hydroxyhexanoic_acid;Paraldehyde	C06771;C13773;C03264;C03499;C06103;C07834	1471.84	8369.99	2174.64	2867.3	2578.87	2736.5	1042.63	1447.15	17583.4	1070.36	15922.5	16161	1686.27	1858.17	8387.25	1211.37	1248.91	9046.09	9840.69	5053.85	18843.2	6741.34	7846.48	7710.37	7068.76	3558	2731.15	4384.16	2993.35	843.755	1015.6	10306.5	9072.13	1009.12
pos-M151T420	151.028	7.0018	0	0	-	Unknown	-	-	-	0	-	-	0	-	-	9020.04	6050.58	5025.21	4287.44	3741.14	4525.52	4788.75	5642.43	7442.67	3833.4	3857.46	4386.42	3504.28	5563.24	3271.28	3654.51	4350.71	4246.91	4893.64	6164.3	3461.49	3823.4	3795.47	4104.53	3951.32	4262.17	3727.5	4028.39	3161.83	4584.15	4273.17	4250.06	3399.01	3882.52
pos-M151T41	151.035	0.68135	1	0	-	Unknown	-	-	-	1	1-Isothiocyanato-2-(methylthio)ethane	HMDB0038442	0	-	-	6986.35	6751.01	6784.42	6767.17	7749.28	6036.7	6678.68	6926	3272.83	1971.21	7655.74	7282.01	6004.61	6648.87	7158.16	6764.62	7981.8	7015.03	4728.57	9456.43	8657.29	9384.2	11174	9843.45	6723.24	4448.14	7004.41	7469.06	8590.94	8039	10442.7	9925.64	6235.73	10966.5
pos-M151T54	151.06	0.901433	1	0	-	Unknown	-	-	-	24	3-hydroxy-2,2-bis(hydroxymethyl)propanoic acid;D-Xylose;D-Ribose;2-Deoxyribonic acid;D-Ribulose;L-Arabinose;L-Threo-2-pentulose;D-Xylulose;L-Ribulose;Beta-D-ribopyranose;Arabinofuranose;D-Apiose;D-Arabinose;2-Deoxypentonic acid;Aldehydo-D-xylose;beta-Arabinose;Diisopropyl disulfide;Methyl pentyl disulfide;Dipropyl disulfide;1,6-Hexanedithiol;Butyl ethyl disulfide;Methyl isopentyl disulfide;xi-1-(…	HMDB0127617;HMDB0000098;HMDB0000283;HMDB0000366;HMDB0000621;HMDB0000646;HMDB0000751;HMDB0001644;HMDB0003371;HMDB0012194;HMDB0012325;HMDB0029941;HMDB0029942;HMDB0059753;HMDB0060254;HMDB0094694;HMDB0029578;HMDB0031161;HMDB0031472;HMDB0031709;HMDB0032180;HMDB0032408;HMDB0040056;HMDB0062767	31	D-Ribose;D-Xylose;D-Arabinose;L-Arabinose;D-Ribulose;D-Xylulose;L-Xylulose;D-Lyxose;L-Ribulose;Xylose;D-Apiose;L-Lyxose;L-Xylose;beta-D-Xylose;alpha-D-Lyxose;alpha-D-Xylose;beta-L-Arabinose;alpha-L-Arabinose;Ribulose;L-Arabinofuranose;beta-D-Apiose;beta-D-Ribopyranose;alpha-D-Ribulose;L-Arabinose;beta-D-Ribofuranose;beta-L-Arabinofuranose;Apiose;D-Ribose;D-Arabinofuranose;R-THMF;Dipropyl_disulfide	C00121;C00181;C00216;C00259;C00309;C00310;C00312;C00476;C00508;C01394;C01488;C01508;C01510;C02096;C02204;C02205;C02479;C02604;C05052;C06115;C08346;C08353;C08354;C11476;C16639;C20569;C21040;C21057;C21067;C21382;C08373	859.435	891.275	2142.59	2424.45	2428.46	1442.91	3209.1	3094.83	1929.21	1915.99	2963.37	1913.98	1388.06	862.297	1221	1311.6	1598.61	2553.16	3362.75	3361.31	2454.82	2415.8	2849.99	2280.14	1392.21	2507.2	1179.37	2441.05	2535.13	2755.03	1752.1	2721.58	2454.04	2317.48
pos-M151T102	151.096	1.69187	0	0	-	Unknown	-	-	-	0	-	-	0	-	-	1072.29	1567.32	1181.43	1583.54	1117.77	2707.07	1217.51	875.885	1887.06	1279.65	958.218	1331.9	1582.67	1674.35	1273.99	1331.92	3061.5	2790.45	2758.77	3027.59	2515.62	2450.45	2848.63	2720.71	2879.39	3019.48	863.446	2942.15	851.947	2835.31	1496.69	1262.12	1267.39	1111.53
pos-M151T455	151.096	7.58407	0	0	-	Unknown	-	-	-	0	-	-	0	-	-	4405.29	3168.92	4807	3292.33	4863.56	4307.65	6487.8	5075.24	6782.45	5670.42	4190.34	4946.3	4480.58	5695.62	5204.04	4105.97	4301.25	3880.95	3097.07	3743.54	4530.86	3074.97	2864.76	3480.62	5981.31	4513.01	3979.09	4041.48	5019.38	4542.21	8492.62	4605.71	2951.07	3790.03
pos-M152T40	151.949	0.6663	0	0	-	Unknown	-	-	-	0	-	-	0	-	-	3635.27	3420.45	3431.26	2951.93	3532.08	3718.85	6230.65	5835.4	5584.04	5749.36	5055.1	5671.53	77922	73837.9	84279.3	75987.2	84384.6	73292.1	12981.7	15024.1	10861.7	14891.8	13474.9	12702	22790.9	19042	21009.7	20277.4	20384	20870	2105.85	3148.77	1898.1	3427.64
pos-M152T39	152.036	0.644233	0	0	-	Unknown	-	-	-	0	-	-	0	-	-	2923.79	2017.96	3846.31	2087.68	1805.92	2007.24	1841.61	1444.28	1577.96	2100.21	1349.74	1196.64	1110.51	999.575	1697.2	853.422	1146.84	1862.67	1434.24	1432.11	2456.01	1549.49	1578.95	3635.57	1408.91	1079.26	1193.32	1364.36	1429.97	1271.85	2014.46	2034.5	1546.1	2182.83
pos-M152T74	152.056	1.22786	1	1	Guanine	Organoheterocyclic compounds	Imidazopyrimidines	HMDB0000132	C00242	10	Guanine;2-Hydroxyadenine;8-Hydroxyadenine;L-Malic acid;Malic acid;D-Malic acid;Velcorin;3,3-Dimethyl-1,2-dithiolane;Tetrahydro-2-methyl-2-thiophenethiol;Tetrahydro-2-methyl-3-thiophenethiol	HMDB0000132;HMDB0000403;HMDB0000542;HMDB0000156;HMDB0000744;HMDB0031518;HMDB0032872;HMDB0038974;HMDB0039789;HMDB0039790	5	Guanine;(S)-Malate;(R)-Malate;Malate;3-Dehydro-L-threonate	C00242;C00149;C00497;C00711;C03064	9551.13	9790.88	12654.9	9277.92	9943.69	9116.77	230125	237212	224160	220965	222562	225342	20298.4	21731.4	17942.1	20093.3	21576.1	20294.6	9522.02	15206	8551.04	8289.92	11323.4	6878.23	139446	129140	134220	126337	139100	141210	41926.7	42209.8	41292.5	42821.6
pos-M152T53	152.056	0.887958	1	1	2-Hydroxyadenine	Organoheterocyclic compounds	Imidazopyrimidines	HMDB0000403	null	0	-	-	0	-	-	14472.1	14321.8	10862.4	13418.9	4490.71	15561.7	106893	117445	112836	107453	110774	115051	14781.5	15117.3	18372.2	19157.6	18580.9	15996.3	7000.78	6326.37	7053.79	5846.01	7477.68	6403.84	83335.7	72292.3	82610.6	82441.7	85587.1	85990.3	15373.3	16551	15908.3	17289.1
pos-M153T40	152.95	0.666	1	0	-	Unknown	-	-	-	1	Trifluoroacetic acid	HMDB0014118	0	-	-	1397.97	1815.43	2174.34	1922.49	888.697	1954.55	1234.42	2380.5	2211.12	1215.19	1663.75	1455.37	12643.4	12804.3	11514.6	12387.2	13841.1	11351.6	2544.83	3139.11	2400.65	2001.03	1685.33	3209.83	4155.2	3628.98	3579.97	3511.35	4165.4	4260.04	2379.55	2033.33	2476.7	2633.34
pos-M153T550	152.961	9.16197	0	0	-	Unknown	-	-	-	0	-	-	0	-	-	2125.98	1544.74	2608.39	2284.08	2979.85	1835.96	1234.84	1820.52	2465.69	2860.53	1103.49	1118.57	2272.46	2252.5	2285.94	2435.76	1993.63	2109.26	2521.72	2712.94	2170.65	2236.67	1576.45	2518.5	2881.2	3160.6	2447.3	2197.96	2998.57	1302.71	1787.22	2533.94	2492.47	1224.99
pos-M153T115	153.017	1.91023	0	0	-	Unknown	-	-	-	0	-	-	0	-	-	3363.14	3245.07	3251.62	3668.47	3546.42	3527.67	1534.28	1683.15	1657.2	1585.52	1543.31	1163.07	907.783	1005.43	782.045	766.51	938.522	1420.17	1933.4	1763.19	1481.97	2228.06	1919.24	1851.84	828.955	759.179	819.902	816.407	1044.92	913.862	5995.89	5823.32	5798.34	5492.35
pos-M153T39	153.032	0.645475	1	0	-	Unknown	-	-	-	18	Delta-Hexanolactone;Gamma-Caprolactone;trans-Hex-2-enoic acid;Allyl propionate;2-Methyl-4-pentenoic acid;2,3-Hexanedione;3,4-Hexanedione;3-Hexenoic acid;4-Methyl-2,3-pentanedione;2-Methyl-2-pentenoic acid;4-Methyl-2-pentenoic acid;2-Methyl-3-pentenoic acid;Prenyl formate;5-Oxohexanal;Ethyl crotonate;Methyl 4-pentenoate;epsilon-Caprolactone;Dihydro-4,4-dimethyl-2(3H)-furanone	HMDB0000453;HMDB0003843;HMDB0010719;HMDB0029487;HMDB0031158;HMDB0031491;HMDB0031492;HMDB0031501;HMDB0031559;HMDB0031560;HMDB0031561;HMDB0031562;HMDB0032490;HMDB0033568;HMDB0039581;HMDB0040328;HMDB0060476;HMDB0061929	5	4-Fluorocyclohexadiene-cis,cis-1,2-diol;1-Fluorocyclohexadiene-cis,cis-1,2-diol;2-Hydroxycyclohexan-1-one;epsilon-Caprolactone;3-Hydroxycyclohexanone	C16483;C16484;C01147;C01880;C03228	1137.78	1584.96	1598.16	1226.02	1160.88	1440.4	1410.91	1315.01	1457.75	1701.81	1504.88	1134.08	8677.29	9706.1	9825.59	1694.63	12982.6	3098.85	2633.29	1771.48	1351.49	1589	1622.13	1775.03	1410.8	3045.63	2962.19	1162.84	1707.26	1475.51	1860.77	1790.06	1717.15	2551.98
pos-M153T95	153.04	1.57905	1	1	Oxypurinol	Organoheterocyclic compounds	Imidazopyrimidines	HMDB0000786	C07599	1	Xanthosine	HMDB0000299	1	Xanthosine	C01762	2147.45	2246.4	2092.24	1681.75	2014.75	1796.54	42650.4	42391.8	47158.9	47439.4	47009.6	44835.3	2910.87	2685.75	3014.36	2743.71	3174.1	3298.03	947.148	804.797	944.739	1353.18	973.245	774.057	12443	10797.2	12565.4	11616.6	12563	12927.2	6030.06	5799.75	5651.55	6058.8
pos-M153T50	153.055	0.839967	1	0	-	Unknown	-	-	-	3	D-Galactopyranosyl-(1->3)-D-galactopyranosyl-(1->3)-L-arabinose;alpha-D-Xylopyranosyl-(1->6)-beta-D-glucopyranosyl-(1->4)-D-glucose;a-L-Arabinofuranosyl-(1->2)-[a-D-mannopyranosyl-(1->6)]-D-mannose	HMDB0038862;HMDB0039705;HMDB0039818	0	-	-	3008.37	2961.77	2430.2	3766.94	3467.1	3840.39	7940.78	8170.22	7849.51	1228.55	8046.88	7926.7	950.908	5470.05	1022.51	2417.44	2738.54	871.424	1633.79	2436.52	2688.62	1584.49	1875.99	2089.63	4998.29	4008	6670.91	6188.82	1555.84	2470.36	2273.16	3604.35	3679.02	2608.03
pos-M153T159	153.053	2.64718	1	0	-	Unknown	-	-	-	48	2-hydroxy-2-phenylacetic acid;5-ethenylbenzene-1,2,3-triol;4-[(E)-2-hydroxyethenyl]benzene-1,2-diol;p-Hydroxyphenylacetic acid;3-Hydroxyphenylacetic acid;Ortho-Hydroxyphenylacetic acid;Mandelic acid;p-Anisic acid;3-Cresotinic acid;3,4-Dihydroxyphenylacetaldehyde;4-Hydroxy-3-methylbenzoic acid;Vanillin;2,4'-Dihydroxyacetophenone;2',3'-Dihydroxyacetophenone;2',4'-Dihydroxyacetophenone;2',6'-Dihydro…	HMDB0124926;HMDB0125528;HMDB0137457;HMDB0000020;HMDB0000440;HMDB0000669;HMDB0000703;HMDB0001101;HMDB0002390;HMDB0003791;HMDB0004815;HMDB0012308;HMDB0029657;HMDB0029658;HMDB0029659;HMDB0029660;HMDB0029661;HMDB0029662;HMDB0031609;HMDB0032399;HMDB0032572;HMDB0032594;HMDB0032604;HMDB0032606;HMDB0032629;HMDB0032919;HMDB0033003;HMDB0034172;HMDB0036907;HMDB0041283;HMDB0060390;HMDB0062635;HMDB0041602;HMD…	37	4-Hydroxyphenylacetate;4-Hydroxy-3-methoxy-benzaldehyde;(R)-Mandelate;(S)-Mandelate;Phenoxyacetate;4-Methoxybenzoate;3-Methoxytropolone;6-Methylsalicylate;2',4'-Dihydroxyacetophenone;3,4-Dihydroxyphenylacetaldehyde;3-Hydroxyphenylacetate;2-Hydroxyphenylacetate;3',4'-Dihydroxyacetophenone;2-(Hydroxymethyl)benzoic_acid;Resorcinol_monoacetate;Methyl_salicylate;4-Hydroxyphenacyl_alcohol;4-Hydroxyphen…	C00642;C00755;C01983;C01984;C02181;C02519;C02639;C02657;C03663;C04043;C05593;C05852;C10675;C10804;C12064;C12305;C13635;C13636;C14088;C14103;C14108;C17900;C21167;C00233;C00671;C00902;C01012;C02122;C02129;C03241;C03465;C03467;C03500;C06008;C06102;C12314;C14530	1784.35	5694.4	5570.07	6331.87	6250.45	5802.34	3589.53	2601.23	1947.63	3597.34	1826.98	1867.19	2493.95	4907.56	2114.62	1975.03	2516.6	4029.16	3219.4	4744.56	2830.14	3028.66	2643.4	3123.24	2885.32	2990.71	3019.74	2777.02	1727.11	3104.82	2484.86	2767.92	1741.58	2544.49
pos-M153T74	153.059	1.23291	1	1	Xanthine	Organoheterocyclic compounds	Imidazopyrimidines	HMDB0000292	C00385	0	-	-	0	-	-	1993.64	704.529	1241.77	841.957	1120.91	2053.44	11029.8	11615.1	10272.6	11243.3	10988.3	9676.15	2074.36	2154.6	1868.37	2495.22	2167.82	2283.18	2021.08	2110.02	2071.66	1974	1760.81	1802.21	6038.54	6008.98	3666.36	6299.59	7231.1	6694.57	2532.2	2929.4	3073.88	2511.41
pos-M153T51	153.074	0.857533	0	0	-	Unknown	-	-	-	0	-	-	0	-	-	1582.32	2319.31	1856.52	3092.74	2573.74	2711.18	2996.56	7820.22	7503.19	7553.2	2162.93	2327.86	5895.39	4796.74	5386.4	4835.98	5967.15	4922.16	2264.95	2397.92	2110.92	2125.95	1405.81	986.101	6760.81	5429.7	6768.79	6074.53	1792.68	3043.44	2693.02	1821.48	2753.55	4564.8
pos-M153T210	153.126	3.49528	1	1	xi-p-Mentha-3,8-dien-1-ol	Lipids and lipid-like molecules	Prenol lipids	HMDB0037302	null	79	(-)-trans-Carveol;Alpha-Pinene-oxide;p-Menth-3-en-9-al;Isocitral;3-Methyl-5-propyl-2-cyclohexen-1-one;2,6-Dimethyl-1,7-octadien-3-one;(E)-3,7-Dimethyl-1,5,7-octatrien-3-ol;2-(trans-2-Pentenyl)cyclopentanone;p-Mentha-1(6),8-dien-3-ol;cis-2-Thujen-4-ol;(R)-Campholenic aldehyde;(R)-Carvotanacetone;Piperitone;(+)-Fenchone;(1S,4R)-p-Mentha-2,8-dien-1-ol;(1R,4R)-p-Mentha-2,8-dien-1-ol;Dehydrolinalool;D…	HMDB0003450;HMDB0003667;HMDB0030892;HMDB0030893;HMDB0031854;HMDB0032120;HMDB0032242;HMDB0032536;HMDB0034715;HMDB0034916;HMDB0034973;HMDB0034974;HMDB0034975;HMDB0034985;HMDB0035054;HMDB0035077;HMDB0035120;HMDB0035125;HMDB0035158;HMDB0035203;HMDB0035241;HMDB0035277;HMDB0035280;HMDB0035600;HMDB0035604;HMDB0035622;HMDB0035656;HMDB0035706;HMDB0035737;HMDB0035738;HMDB0035741;HMDB0035743;HMDB0035744;HMD…	34	(+)-Camphor;(-)-Camphor;(-)-trans-Carveol;(-)-trans-Isopiperitenol;Geranial;(+)-cis-Sabinol;Perillyl_alcohol;alpha-Pinene-oxide;(Z)-2-Methyl-5-isopropylhexa-2,5-dienal;Limonene-1,2-epoxide;cis-Citral;Fenchone;(+)-Piperitone;Pulegone;Thujone;(1S,4R)-(+)-Fenchone;(4R,6R)-cis-Carveol;(1R,4R)-Dihydrocarvone;(1S,4R)-Iso-dihydrocarvone;(4S,6S)-cis-Carveol;(+)-trans-Carveol;(1R,4S)-Iso-dihydrocarvone;(1…	C00808;C00809;C00964;C01123;C01499;C02213;C02452;C02759;C04435;C07271;C09847;C09859;C09885;C09893;C09906;C11387;C11395;C11398;C11401;C11408;C11409;C11412;C11415;C11938;C11941;C11942;C11951;C17623;C18018;C18369;C19081;C20260;C20425;C20943	26691.6	29503.2	29883.7	28769.1	29919.2	29364.7	8013.96	4500.69	6182.66	5400.12	5680.81	8624.2	8917.59	4610.87	5105.04	4400.35	5388.33	4658.77	2909.47	3821.06	3103.42	2709.59	3666.77	3590.38	3339.54	2924.23	3194	3133.36	3432.08	3687.88	36372.6	31647	31260.2	30518.6
pos-M153T186	153.126	3.10239	1	1	xi-p-Mentha-3,8-dien-1-ol	Lipids and lipid-like molecules	Prenol lipids	HMDB0037302	null	79	(-)-trans-Carveol;Alpha-Pinene-oxide;p-Menth-3-en-9-al;Isocitral;3-Methyl-5-propyl-2-cyclohexen-1-one;2,6-Dimethyl-1,7-octadien-3-one;(E)-3,7-Dimethyl-1,5,7-octatrien-3-ol;2-(trans-2-Pentenyl)cyclopentanone;p-Mentha-1(6),8-dien-3-ol;cis-2-Thujen-4-ol;(R)-Campholenic aldehyde;(R)-Carvotanacetone;Piperitone;(+)-Fenchone;(1S,4R)-p-Mentha-2,8-dien-1-ol;(1R,4R)-p-Mentha-2,8-dien-1-ol;Dehydrolinalool;D…	HMDB0003450;HMDB0003667;HMDB0030892;HMDB0030893;HMDB0031854;HMDB0032120;HMDB0032242;HMDB0032536;HMDB0034715;HMDB0034916;HMDB0034973;HMDB0034974;HMDB0034975;HMDB0034985;HMDB0035054;HMDB0035077;HMDB0035120;HMDB0035125;HMDB0035158;HMDB0035203;HMDB0035241;HMDB0035277;HMDB0035280;HMDB0035600;HMDB0035604;HMDB0035622;HMDB0035656;HMDB0035706;HMDB0035737;HMDB0035738;HMDB0035741;HMDB0035743;HMDB0035744;HMD…	34	(+)-Camphor;(-)-Camphor;(-)-trans-Carveol;(-)-trans-Isopiperitenol;Geranial;(+)-cis-Sabinol;Perillyl_alcohol;alpha-Pinene-oxide;(Z)-2-Methyl-5-isopropylhexa-2,5-dienal;Limonene-1,2-epoxide;cis-Citral;Fenchone;(+)-Piperitone;Pulegone;Thujone;(1S,4R)-(+)-Fenchone;(4R,6R)-cis-Carveol;(1R,4R)-Dihydrocarvone;(1S,4R)-Iso-dihydrocarvone;(4S,6S)-cis-Carveol;(+)-trans-Carveol;(1R,4S)-Iso-dihydrocarvone;(1…	C00808;C00809;C00964;C01123;C01499;C02213;C02452;C02759;C04435;C07271;C09847;C09859;C09885;C09893;C09906;C11387;C11395;C11398;C11401;C11408;C11409;C11412;C11415;C11938;C11941;C11942;C11951;C17623;C18018;C18369;C19081;C20260;C20425;C20943	9272.94	10661	10651.5	11033.7	10881.5	11172.4	4278.73	4557.35	8354.42	4596.03	5400.63	3736.27	3654.5	3526.04	2907.41	3585.38	3822.78	3509.69	2412.43	2692.33	2718.43	3047.58	2469.79	2880.99	2905.83	2901.25	2600.52	2612.69	2803.98	2922.23	46823.9	33819.3	34466.4	34306.7
pos-M153T230	153.126	3.83275	1	1	xi-p-Mentha-3,8-dien-1-ol	Lipids and lipid-like molecules	Prenol lipids	HMDB0037302	null	79	(-)-trans-Carveol;Alpha-Pinene-oxide;p-Menth-3-en-9-al;Isocitral;3-Methyl-5-propyl-2-cyclohexen-1-one;2,6-Dimethyl-1,7-octadien-3-one;(E)-3,7-Dimethyl-1,5,7-octatrien-3-ol;2-(trans-2-Pentenyl)cyclopentanone;p-Mentha-1(6),8-dien-3-ol;cis-2-Thujen-4-ol;(R)-Campholenic aldehyde;(R)-Carvotanacetone;Piperitone;(+)-Fenchone;(1S,4R)-p-Mentha-2,8-dien-1-ol;(1R,4R)-p-Mentha-2,8-dien-1-ol;Dehydrolinalool;D…	HMDB0003450;HMDB0003667;HMDB0030892;HMDB0030893;HMDB0031854;HMDB0032120;HMDB0032242;HMDB0032536;HMDB0034715;HMDB0034916;HMDB0034973;HMDB0034974;HMDB0034975;HMDB0034985;HMDB0035054;HMDB0035077;HMDB0035120;HMDB0035125;HMDB0035158;HMDB0035203;HMDB0035241;HMDB0035277;HMDB0035280;HMDB0035600;HMDB0035604;HMDB0035622;HMDB0035656;HMDB0035706;HMDB0035737;HMDB0035738;HMDB0035741;HMDB0035743;HMDB0035744;HMD…	34	(+)-Camphor;(-)-Camphor;(-)-trans-Carveol;(-)-trans-Isopiperitenol;Geranial;(+)-cis-Sabinol;Perillyl_alcohol;alpha-Pinene-oxide;(Z)-2-Methyl-5-isopropylhexa-2,5-dienal;Limonene-1,2-epoxide;cis-Citral;Fenchone;(+)-Piperitone;Pulegone;Thujone;(1S,4R)-(+)-Fenchone;(4R,6R)-cis-Carveol;(1R,4R)-Dihydrocarvone;(1S,4R)-Iso-dihydrocarvone;(4S,6S)-cis-Carveol;(+)-trans-Carveol;(1R,4S)-Iso-dihydrocarvone;(1…	C00808;C00809;C00964;C01123;C01499;C02213;C02452;C02759;C04435;C07271;C09847;C09859;C09885;C09893;C09906;C11387;C11395;C11398;C11401;C11408;C11409;C11412;C11415;C11938;C11941;C11942;C11951;C17623;C18018;C18369;C19081;C20260;C20425;C20943	6031.3	6097.83	8494.08	6044.77	6777.61	6793.73	6624.08	6002.82	4721.01	6608.17	6875.04	6562.79	4462.02	4995.8	4804.77	3772.27	5582.31	3210.85	3718.42	5172.39	4045.53	4456.6	3969.2	4254.59	4563.66	4079.91	4328.65	4182.2	4803.52	4254.99	14388.2	15952.2	15553.4	16490.4
pos-M154T40	153.947	0.66615	0	0	-	Unknown	-	-	-	0	-	-	0	-	-	2744.24	2475.29	3057.68	2248.33	2497.07	2426.89	4160.54	3748.66	3530.76	3520.31	3334.75	3478.38	50667.3	54018.6	54689.2	49845.7	55388.9	55836.5	8283.79	10438.4	9421.8	10494.7	9269.24	8574.13	17189	12972.2	14868.4	12836	14724.9	13547.1	1729.14	1337.64	1715.17	1743.25
pos-M154T545	153.958	9.08983	0	0	-	Unknown	-	-	-	0	-	-	0	-	-	1549.81	1377.59	2367.3	1014.67	1437.71	1587.66	1389.52	3071.02	1505.89	2106.38	1775.14	2192.94	1861.99	1803.66	2317.64	1402.47	1979.56	1587.36	1535.62	2423.47	2017.17	1784.21	2557.64	850.814	2007.2	1028.21	1651.27	1732.15	1993	2362.53	1334.1	1793.3	1319.7	2785.26
pos-M154T547	153.978	9.1217	0	0	-	Unknown	-	-	-	0	-	-	0	-	-	775.735	2364.03	2277.83	1680.76	1023.84	1926.23	2180.72	2063.19	1625.19	1349.53	1106.19	1776.69	2139.66	1338.55	2047.46	2033.22	1994.19	642.181	1725.02	1384.97	2085.99	1988.47	1644.98	942.715	1546.64	667.977	1244.16	1514.09	713.054	1944.54	1806.27	964.033	1118.95	1380.63
pos-M154T70	154.049	1.15988	1	1	3-Aminosalicylic acid	Benzenoids	Benzene and substituted derivatives	HMDB0001972	null	6	3-Hydroxyanthranilic acid;3-Aminosalicylic acid;Aminosalicylic Acid;Mesalazine;6-Methoxy-pyridine-3-carboxylic acid;2-Nitro-p-cresol	HMDB0001476;HMDB0001972;HMDB0014378;HMDB0014389;HMDB0059749;HMDB0059811	10	3-Hydroxyanthranilate;3-Hydroxy-2-methylpyridine-5-carboxylate;4-Aminosalicylate;(5R)-Carbapen-2-em-3-carboxylate;4-Nitroanisole;Salicylhydroxamic_acid;3-Amino-5-hydroxybenzoate;3-Amino-4-hydroxybenzoate;o-Hydroxylaminobenzoate;2-Nitroanisole	C00632;C01270;C02518;C06669;C07555;C11343;C12107;C12115;C16235;C19270	1664.94	1436.82	674.47	2261.67	1849.26	1247.66	4019.96	2882.98	4441.76	3188.65	3395.16	4219	2850.2	2564.82	2502.41	3060.85	3271.64	2566.07	2897.27	3151.8	2707.47	2639.51	3321.35	2867.41	726.693	1606.94	1860.68	1544.1	898.827	700.36	2691.95	3025.3	3618.03	3087.52
pos-M154T54	154.049	0.894583	1	0	-	Unknown	-	-	-	15	2-Oxo-5,11(13)-eudesmadien-12,8-olide;Methyl (2E,4Z,6E,8E,10E)-4,8-dimethyl-12-oxo-2,4,6,8,10-dodecapentaenoate;5-Hydroxy-2-(1-hydroxy-5-methyl-4-hexenyl)benzofuran;Enokipodin B;Lacinilene C;8-Epixanthatin;Annuolide C;Zederone;3-Oxo-1,4,11(13)-eudesmatrien-12-oic acid;Annuolide A;Curcolone;Zedoarol;Glandulone A;Ipomeabisfuran;Loxoprofen	HMDB0030911;HMDB0031900;HMDB0031916;HMDB0035902;HMDB0036455;HMDB0036473;HMDB0036488;HMDB0036767;HMDB0037558;HMDB0037801;HMDB0038188;HMDB0038202;HMDB0038547;HMDB0040903;HMDB0041920	14	Crimidine;alpha-Santonin;Achillin;Ambrosin;Aromaticin;Desacetoxymatricarin;7alpha-Hydroxydehydrocostus_lactone;beta-Santonin;Xanthatin;Xerantholide;Zaluzanin_C;Zederone;Zedoarol;Isozaluzanin_C	C19138;C02206;C09287;C09292;C09300;C09394;C09476;C09545;C09601;C09605;C09606;C17085;C17490;C17912	2709.38	2204.63	2711.48	2356.52	2290.44	2734.6	5296.9	3801.44	3702.62	4241.06	4970.65	4596.06	6389.03	3460.66	2439.16	3153.04	3471.78	3488.43	2973.03	3570.47	2639.05	3408.83	2886.42	1436.07	2148.58	2293.64	1429.93	1929.4	1953.48	2140.91	5691.67	3938.34	2787.82	3974.34
pos-M155T39	154.966	0.643667	0	0	-	Unknown	-	-	-	0	-	-	0	-	-	2763.41	3182.97	2773.3	3149.81	3279.48	2971.5	2766.55	2530.09	2899.69	3045.88	2831.57	2818.72	3087.48	3272.09	3184.09	3151.11	3700.34	2974.61	3836.81	4058.27	3596.3	4127.76	3910.22	3507.25	3475.77	3271.57	3382.53	2719.15	2977.09	3590.32	4227.22	4363.85	4451.21	4693.34
pos-M155T546_1	154.966	9.10157	0	0	-	Unknown	-	-	-	0	-	-	0	-	-	12426	12218.1	14685.1	9300.69	10550.4	9076.26	14443.7	11792.3	10921.5	11122.9	10805.4	8678.69	14109.7	12154	10949.4	11899.7	9571.56	9964.13	11981.9	11597.4	9873.51	9660.65	11094.8	9638.41	13916.5	11543.5	9722.46	11367.9	10943.3	9836.81	10967.2	11022	9769.89	10624.1
pos-M155T199	155.105	3.31358	1	0	-	Unknown	-	-	-	14	Methyl 2-octynoate;2,4-Hexadienyl propionate;2-Nonenoic acid gamma-lactone;(E)-2,6-Dimethyl-2,5-heptadienoic acid;3,5,5-Trimethyl-1,2-cyclohexanedione;Enol-3,5,5-Trimethyl-1,2-cyclohexanedione;Octahydro-2H-1-benzopyran-2-one;Allyl hexenoate;xi-2,2,6-Trimethyl-1,4-cyclohexanedione;Anapear;4-Oxo-2-nonenal;xi-1-Butoxy-1-methoxyethane;1-Methylnicotinamide;Pralidoxime	HMDB0031302;HMDB0032314;HMDB0032442;HMDB0035135;HMDB0036177;HMDB0036239;HMDB0037276;HMDB0038268;HMDB0038697;HMDB0040285;HMDB0060285;HMDB0037636;HMDB0000699;HMDB0014871	4	Boschnialactone;1-tert-Butoxy-2-propanol;1-Methylnicotinamide;Pralidoxime	C09772;C19356;C02918;C07400	5179.5	1488.9	4144.98	3687.41	2690.85	2634.57	1091.87	3409.93	2350.4	2341.76	2654.57	2806.22	4337.36	1848.47	2445.69	3282.44	2696.09	3038.78	3146.78	3886.04	2604.59	3088.86	3459.39	3801.76	3985.36	3159.09	3353.05	2192.13	2739.2	1346.17	3851.37	3360.2	2698.89	2929.63
pos-M156T546_1	155.973	9.10147	0	0	-	Unknown	-	-	-	0	-	-	0	-	-	13294.3	13874.6	13465.3	13949.1	13091.6	10804.6	14665.4	11902.9	15894.5	12716.6	12122	10352.9	11691.7	12967	14242.8	11023.4	11980.8	14212.3	14789.1	15927.3	12960.3	12843.3	12020.6	13542.4	12643.6	14473.5	12841.4	12819.9	12630.4	11680.8	12897.7	12051.9	11071	10967.1
pos-M156T579	155.973	9.6474	0	0	-	Unknown	-	-	-	0	-	-	0	-	-	1312.63	744.299	1482.82	1773.84	1661.55	1429.69	1012.54	1116.81	4154.66	1871.5	1248.14	1417.54	1135.59	1331.29	1462.03	1271.8	4032.65	1499.7	632.054	1530	1388.81	1281.54	1623.86	1307.36	1269.51	3184.95	1415.95	2746.65	2097.52	1093.19	1258.39	1739.97	1470.9	903.012
pos-M156T546_2	156.01	9.10158	0	0	-	Unknown	-	-	-	0	-	-	0	-	-	5613.04	7560.82	4658.63	4905.03	5120.32	3759.91	6414.97	6365.93	4560.6	4849.21	5605.24	4755.78	5400.62	6094.22	5890.63	4835.02	5692.28	5417.97	6921.94	4964.25	5779.43	4537.87	5762.36	6139.88	6699.26	5373.31	5496.61	4815.42	4929.25	3860.56	5499.24	4071.04	4969.15	4206.92
pos-M156T43	156.076	0.709067	1	1	Histidine	Organic acids and derivatives	Carboxylic acids and derivatives	HMDB0000177	C00135	7	L-Histidine;L-2-Amino-3-(1-pyrazolyl)propanoic acid;Urocanic acid;Nicotinamide N-oxide;5-Oxo-2(5H)-isoxazolepropanenitrile;(E)-Urocanic acid;2-Aminonicotinic acid	HMDB0000177;HMDB0034267;HMDB0000301;HMDB0002730;HMDB0031338;HMDB0034174;HMDB0061680	7	L-Histidine;Histidine;3-(Pyrazol-1-yl)-L-alanine;D-Histidine;Urocanate;4-Nitroaniline;para-Benzoquinone_dioxime	C00135;C00768;C01162;C06419;C00785;C02126;C19345	35953.3	31920.4	36651.3	31603	37625.9	35262.2	29112.1	33589.7	34264.5	31684.3	33819.4	32912.1	49505.4	46693.9	43639.1	48798.9	42576.8	51665.1	29732.4	43257.8	29992	28065.9	34069.9	34326.6	9202.63	9647.96	8881.73	9793.63	10939.4	10238.2	59802.3	62296.3	59614.6	62908.8
pos-M157T55	157.012	0.916958	1	0	-	Unknown	-	-	-	4	2,5-Furandicarboxylic acid;3,3-Dimethyl-1,2-dithiolane;Tetrahydro-2-methyl-2-thiophenethiol;Tetrahydro-2-methyl-3-thiophenethiol	HMDB0004812;HMDB0038974;HMDB0039789;HMDB0039790	1	2,5-Furandicarboxylate	C20450	2987.18	4197.55	1948.91	3500.81	2428.64	4905.64	13680.7	12905.2	14211.2	13173.6	13342.7	13400.9	21567	22740	22939.4	22698.7	23722.4	23354.8	6170.99	4624.9	6325.78	6134.42	9024.26	5378.86	11663.5	9989.13	12194	11196.9	12202.5	11847.6	3721.1	4696.75	3971.92	4305.31
pos-M157T70	157.012	1.171	0	0	-	Unknown	-	-	-	0	-	-	0	-	-	3994.3	7921.52	3226.9	3703.83	4068.86	3825.03	8050.59	8003.02	8741.3	7847.81	8684.51	8658.89	10765.2	10406.1	10637.4	10394.2	10927.3	10683.8	4892.84	6632.89	5461.12	4679.65	5457.79	6232.22	8998.08	9355.01	9315.25	9211.02	10009.4	8773.19	2930.38	2863.05	2619.56	2838.65
pos-M157T39	157.034	0.644017	0	0	-	Unknown	-	-	-	0	-	-	0	-	-	1672.98	1274.85	1526.58	2053.22	1192.86	1233.55	1577.42	2121.03	1930.57	1968.06	1536.06	1903.89	1744.13	1479.88	1356.72	2128.34	1526.63	1694.37	1831.87	1701.7	1458.67	2438	1689.8	1537.18	1881.1	1309.42	1357.51	1644.66	1465.88	1268.33	1941.29	1967.44	1437.08	1947.04
pos-M157T140	157.083	2.33088	1	0	-	Unknown	-	-	-	1	Polypropylene glycol (m w 1,200-3,000)	HMDB0032478	1	1,2,6-Hexanetriol	C20334	2243.54	3715.88	1908.41	3503.52	3151.54	3477.04	1031.68	1209.57	2759.29	1130.67	2679.26	2862.59	8093.86	7917.86	7489.49	8108.89	8289.24	8019.83	2836.12	2557.14	2796.17	2993.76	2560.79	2559.65	3342.42	3581.55	3739.44	3006	3383.21	3602.96	2848.13	2838.63	2429	2223.66
pos-M157T44	157.108	0.726425	1	0	-	Unknown	-	-	-	1	Histidinal	HMDB0012234	2	4-Amino-5-hydroxymethyl-2-methylpyrimidine;L-Histidinal	C01279;C01929	6873.35	7141.84	6183.08	6606.13	8183.71	7699.18	7109.03	7471.22	8100.33	7413.57	8003.91	6933.11	4485.85	4482.2	7038.96	5229.02	4425.81	6244.87	7851.4	8363.84	9091.92	5412.25	8799.95	9205.09	4217.61	4103.36	3604.28	3341.52	6161.63	2767.01	11588.4	12653.1	10461	12271.7
pos-M158T545	157.973	9.08112	0	0	-	Unknown	-	-	-	0	-	-	0	-	-	2335.37	1453.08	1276	2337.13	3704.43	2450.01	1510.94	1736.91	2070.93	3172.42	2995.53	2885.35	3945	2319.61	3627.69	1424.31	1008.33	2655.56	1380.86	3941.57	3757.1	2288.38	1556.46	3508.6	1591.1	4111.5	3932.59	620.442	1135.78	3583.21	1781.81	3036.49	1502.44	3084.09
pos-M158T39	158.011	0.652067	1	0	-	Unknown	-	-	-	1	(2-oxoethoxy)sulfonic acid	HMDB0142001	1	Sulfoacetate	C14179	1951.79	1559.05	1192.87	1520.39	1521.27	1951.33	3378.88	3705.38	4208.69	3824.95	3846.96	3777.61	2630.6	3198.09	3233.98	3829.72	3816.71	4461.99	1721.65	2046.72	1643.56	1719.78	1998.5	1866.88	1769.87	1786.74	1983.72	2355.95	2670.54	2322.91	2367.13	1617.49	1608.01	1681.95
pos-M158T54_1	158.044	0.906917	1	0	-	Unknown	-	-	-	5	2-Aminomuconic acid;(+)-threo-2-Amino-3,4-dihydroxybutanoic acid;Adenine;cis-4-Carboxymethylenebut-2-en-4-olide;trans-4-Carboxymethylenebut-2-en-4-olide	HMDB0001241;HMDB0029389;HMDB0000034;HMDB0060459;HMDB0060518	9	2-Aminomuconate;5-Nitro-2-furfuryl_methyl_ether;Clavam-2-carboxylate;2-Hydroxymethylserine;4-Hydroxy-L-threonine;Adenine;cis-4-Carboxymethylenebut-2-en-4-olide;trans-4-Carboxymethylenebut-2-en-4-olide;5-Formyl-2-furoate	C02220;C14293;C17358;C03059;C06056;C00147;C04431;C12838;C20449	848.633	1351.57	531.45	990.665	1493.4	1026.83	1688.98	1662.25	1430.86	1263.99	1739.44	1147	2402.57	2315.89	2640.08	1912.22	2351.15	1569.78	1627.5	848.687	961.77	1831.28	1506.06	1314.79	1791.02	1530.48	1368.9	1415.01	1183.77	1447.15	1278.74	1406.73	1459.42	1896.42
pos-M158T43	158.092	0.7151	1	0	-	Unknown	-	-	-	4	1,3-Dimethyluracil;Imidazolepropionic acid;Methylimidazoleacetic acid;Pi-Methylimidazoleacetic acid	HMDB0002144;HMDB0002271;HMDB0002820;HMDB0004988	3	Methylimidazoleacetic_acid;4,5,6,7-Tetrahydroisoxazolo(5,4-c)pyridin-3-ol;Dihydrourocanate	C05828;C13693;C20522	33710.1	36686.8	33648	36422.6	21605.5	37247.9	25289.2	39586.1	40953.1	39906.3	37844.3	44479.1	20094.6	19564.5	24156.8	22877.2	20723.8	23887.5	44565.4	40286.7	44769	37252.6	49752.4	40234.6	19777.2	23746	19146.5	21495.2	22689.9	23201.4	62109.5	37643.7	58105.7	66973.3
pos-M158T54_2	158.117	0.8984	1	0	-	Unknown	-	-	-	1	1',2'-Dihydro-1,1'-dimethyl-2'-oxo-4,4'-bipyridinium(1+)	HMDB0035170	1	L-Dihydroanticapsin	C20940	1614.62	1282.15	4977.77	3889.26	3773.03	2109.98	3549.78	2652.4	4005.67	2931.07	3515.7	3198.24	26472.3	27730.6	25816.5	26320.3	25920.9	25436.9	2018.14	2117.24	3573.43	1842.63	5089.21	2590.51	2170.17	3630.5	3690.85	1852.11	2345.69	3507.77	8337.02	5853.16	7280.46	7464.92
pos-M158T313	158.153	5.21793	1	0	-	Unknown	-	-	-	23	(3Z,6Z)-3,6-Nonadien-1-ol;(Z)-6-Nonenal;2,6-Nonadien-1-ol;2-Nonenal;(卤)-2,6-Dimethyl-5-heptenal;trans-4-Nonenal;2-Methyl-2-octenal;(卤)-2,2,6-Trimethylcyclohexanone;8-Nonen-3-one;5-Nonen-2-one;3-Nonen-2-one;2,4-Nonadien-1-ol;(E)-2-Nonen-4-one;8-Nonen-2-one;1-Nonen-4-one;Santene hydrate;2-Ethyl-2-heptenal;3-Methylene-2-octanone;(3E,6Z)-3,6-Nonadien-1-ol;(2xi,4xi)-2,4-Nonadien-1-ol;7-Methyl-3-octen-…	HMDB0030957;HMDB0030958;HMDB0031262;HMDB0031269;HMDB0031834;HMDB0032535;HMDB0033554;HMDB0033794;HMDB0034758;HMDB0034761;HMDB0034764;HMDB0034845;HMDB0035916;HMDB0035926;HMDB0035927;HMDB0037001;HMDB0037150;HMDB0037170;HMDB0038067;HMDB0038400;HMDB0039461;HMDB0059828;HMDB0062671	0	-	-	18007.4	20344.2	19009.7	21176.3	20972.9	20338.8	58136.5	58166.7	61874.8	60310.2	62401.3	58307.4	23461.8	24920	24175.1	23533.8	25805.3	26093.2	19274.9	21752.2	21136.1	20357.5	20993.6	21676.3	19020.4	20408.8	20269.3	21631.9	21102.3	21651.7	17593.3	19525.4	18611.7	19608.6
pos-M159T40	158.926	0.666275	0	0	-	Unknown	-	-	-	0	-	-	0	-	-	1272.06	710.285	581.5	732.424	825.221	618.685	2621.2	2512.62	2401.92	2979.75	3189.29	2608.32	2408.17	2326.4	2561.97	2152.47	2866.25	2276.08	1093.51	1131.24	697.612	834.883	977.886	919.95	1000.32	1157.22	1052.58	904.77	1370.22	1083.56	809.004	615.569	488.744	740.224
pos-M159T546	158.973	9.10143	0	0	-	Unknown	-	-	-	0	-	-	0	-	-	5978.13	5721.31	6146.74	7823.35	5480.42	5278.93	7933.21	6073.19	6080.03	5956.06	4842.19	6408.46	6601.14	6820.46	6511.05	5321.86	4810.93	5873.38	6246.08	4016.76	5531.8	4900.2	5540.97	5519.97	6864.97	6402.77	5531.61	5441.08	5974.48	4098.94	5612.48	5504.92	5255.76	5426.44
pos-M159T64	158.986	1.06824	1	0	-	Unknown	-	-	-	0	-	-	1	5-Chloro-2-hydroxy-p-benzoquinone	C21105	1669.55	1688.01	1071.79	1502.46	950.861	1411.68	2651.08	2174.17	2596.56	1703.08	1169.44	960.215	1157.31	1102.29	1863.99	988.376	2201.16	1155.09	1711.19	2019.71	2197.84	1851.8	1622.47	2054.31	1298.95	1616.17	1463.29	2177.08	1781.47	2191.87	1785.13	1605.75	1972.83	1190.95
pos-M159T545	159.018	9.081	0	0	-	Unknown	-	-	-	0	-	-	0	-	-	2740.43	8209.68	2576.44	2356.62	1306.14	2460.45	2152.96	2379.31	836.712	2668.04	2570.59	2569.95	2086.58	2664.38	2025.78	2114.6	1905.76	1862.58	1528.74	2964.76	2649.65	2105.01	1874.59	2229.85	1867.74	1464.84	1573.48	1443.93	1697.49	6919.51	1087.14	1314.44	2560.39	2114.58
pos-M159T39_1	159.014	0.644783	0	0	-	Unknown	-	-	-	0	-	-	0	-	-	755.148	1170.38	1067.05	986.003	1668.25	785.284	640.537	1011.17	1958.3	1931.77	1623.49	839.17	1682.04	1693.66	1749.52	1344.6	1841.9	1308.49	1767.84	1210.77	772.83	1084.41	1242.46	983.011	1811.42	1823.41	2069.94	1634.17	2103.25	1793.58	1100.7	1903.41	1464.47	1793.47
pos-M159T181	159.043	3.01467	1	1	1,4-Naphthoquinone	Benzenoids	Naphthalenes	NA	C02617	0	-	-	2	1,4-Naphthoquinone;1,2-Naphthoquinone	C02617;C14783	2681.07	2264.11	2863.19	2835.54	2587.55	2662.07	5132.72	5205.62	4999.06	4811.11	5314.01	4791.43	967.239	903.286	1202.69	1005.83	972.988	906.059	2271.62	2600.19	2050.39	2334.19	2226.86	2969.77	1340.57	1012.81	1201.51	1596.5	1490.5	1551.44	2736.87	2968.27	2771.74	3324.36
pos-M159T313	159.157	5.21803	0	0	-	Unknown	-	-	-	0	-	-	0	-	-	1716.22	1879.95	2109.51	2044.17	3050.53	2404.42	5666.29	5937.89	5679.16	5130.21	5868.91	5885.95	2720.25	2691.33	2646	2563.11	2493.11	2879.21	2009.33	2118.67	2431.86	2088.04	2079	2334.75	2550.6	3837.41	2594.19	2408.39	2947.01	2971	4756.36	2178.86	1959.3	2527.98
pos-M160T545	159.968	9.08112	0	0	-	Unknown	-	-	-	0	-	-	0	-	-	8805.82	12010.9	11724.4	9621.68	7920.47	7499.58	8148.54	10055.5	9604.76	7366.48	10709.3	7244.04	8099.97	9370.59	9942.78	8323.41	9188.26	6333.93	7405.44	9430.34	7813.08	10234.1	9264.75	7463.32	10907.8	8468.25	8796.17	9518.96	7652.53	8771.18	7395.76	8544.12	6969.42	7880.17
pos-M160T103	160.042	1.71496	1	0	-	Unknown	-	-	-	3	Methyl thiophene-2-carboxylate;S-(2-Furanylmethyl) methanethioate;Methyl 2-thiofuroate	HMDB0029719;HMDB0037731;HMDB0037762	1	Thien-2-ylacetate	C02595	1568.99	1608.75	1985.13	1714.77	1675.41	1846.41	1943.73	2051.2	2076.01	1920.14	2251.31	1533.19	975.916	982.81	976.968	1136.77	1189.31	1155.9	1840.05	2726.08	1791.68	2270.97	2138.04	2367.99	988.651	997.557	720.958	640.675	775.309	1079.75	2323.31	2294.94	2503.94	2283.3
pos-M160T144_1	160.075	2.40043	1	1	Indole-3-acetaldehyde	Organoheterocyclic compounds	Indoles and derivatives	HMDB0001190	C00637	2	6-Chloro-N-(1-methylethyl)-1,3,5-triazine-2,4-diamine;Indoleacrylic acid	HMDB0033249;HMDB0000734	2	Deethylatrazine;3-Indoleacrylate	C06559;C21283	4010.04	3921.97	3991.06	4049.02	5044.8	3562.85	3972.4	3380.49	4149.49	4055.68	3513.42	4875.26	2715.09	2381.69	2734.62	2234.76	2041.91	1997.32	1272.93	1442.32	1050.52	1293.18	1487.7	1187.08	2252.94	2356.8	2803.6	2604.93	2438.32	3062.56	5274.35	5345.42	4904.5	6189.51
pos-M160T52	160.096	0.861042	1	0	-	Unknown	-	-	-	19	2-Methylbutyrylglycine;Isovalerylglycine;Valerylglycine;N-Acetylvaline;3-Dehydrocarnitine;5-Acetamidovalerate;4-Hydroxystachydrine;Turicine;Betonicine;Calystegine A6;Calystegine A7;Calystegin A3;Medicanine;Methyl 5-(hydroxymethyl)pyrrolidine-3-carboxylate;5-Ethyl-3-hydroxy-4-methyl-2(5H)-furanone;Homofureanol;Mesifurane;Erinapyrone A;Erinapyrone B	HMDB0000339;HMDB0000678;HMDB0000927;HMDB0011757;HMDB0012154;HMDB0012175;HMDB0029230;HMDB0029409;HMDB0029412;HMDB0031345;HMDB0036384;HMDB0038593;HMDB0038625;HMDB0061678;HMDB0033551;HMDB0033736;HMDB0034230;HMDB0041426;HMDB0041427	5	5-Acetamidopentanoate;(-)-Betonicine;3-Hydroxystachydrine;Calystegin_A3;4-Oxocyclohexanecarboxylate	C03087;C08269;C10151;C10850;C03767	8786.76	8089.75	8499.31	9138.47	9353.4	8609.53	11418.8	10930.1	10593.4	11115.9	11379.7	12212.4	10413.7	10569.2	10577.8	11168	10177.1	11163.6	11203.2	9247.92	11215	12950.8	9918.42	10552.1	7146.9	7302.82	6929.87	8422.77	8555.35	8226.8	9402.85	8333.37	8435.2	7806.37
pos-M160T144_2	160.094	2.39463	1	1	Indole-3-acetaldehyde	Organoheterocyclic compounds	Indoles and derivatives	HMDB0001190	C00637	0	-	-	0	-	-	3885.28	4425.73	4839.24	3955.67	4564.93	4147.76	3361.63	3929.5	4022.86	4058.28	3802.48	4590.96	2467.43	2595.26	2307.1	2033.2	2591.72	2049.39	929.015	1461.4	1200.29	822.805	1039.58	1099.03	1371.35	1338.05	1447.53	1449.59	1269.91	1405.66	5571.76	6285.37	5763.64	5722.72
pos-M160T68	160.096	1.13334	1	0	-	Unknown	-	-	-	19	2-Methylbutyrylglycine;Isovalerylglycine;Valerylglycine;N-Acetylvaline;3-Dehydrocarnitine;5-Acetamidovalerate;4-Hydroxystachydrine;Turicine;Betonicine;Calystegine A6;Calystegine A7;Calystegin A3;Medicanine;Methyl 5-(hydroxymethyl)pyrrolidine-3-carboxylate;5-Ethyl-3-hydroxy-4-methyl-2(5H)-furanone;Homofureanol;Mesifurane;Erinapyrone A;Erinapyrone B	HMDB0000339;HMDB0000678;HMDB0000927;HMDB0011757;HMDB0012154;HMDB0012175;HMDB0029230;HMDB0029409;HMDB0029412;HMDB0031345;HMDB0036384;HMDB0038593;HMDB0038625;HMDB0061678;HMDB0033551;HMDB0033736;HMDB0034230;HMDB0041426;HMDB0041427	5	5-Acetamidopentanoate;(-)-Betonicine;3-Hydroxystachydrine;Calystegin_A3;4-Oxocyclohexanecarboxylate	C03087;C08269;C10151;C10850;C03767	3686.75	3860.48	2463.78	4218.17	3908.8	3656.43	2958.16	3795.88	3197.45	3435.95	3498.07	2954.61	2708.62	2776.2	2939.57	3099.75	3466.69	3405.15	3978.06	4595.71	4753.46	5487.3	5220.14	6259.16	2177.53	2386.44	2514.47	2271.04	2826.17	2398.21	3243.54	2694.78	3163.2	2740.52
pos-M161T545_1	160.951	9.08103	1	0	-	Unknown	-	-	-	2	1,3,5-Trithiane;1,2,3-Trithiane	HMDB0036573;HMDB0040452	0	-	-	7146.54	6914.46	6346.52	7541.18	5379.97	5692.86	6684.33	3047.41	5046.8	7461.55	6222.07	5210.72	5018.59	5708.99	6027.55	6267.92	6094.57	4081.07	6490.57	6125.48	4961.82	5078.87	4629.84	5550.91	5707.74	11214.6	5365.4	6536.31	5710.48	7372.96	5647.75	5420.39	7078.08	4918.46
pos-M161T546	160.989	9.1016	0	0	-	Unknown	-	-	-	0	-	-	0	-	-	10425.9	10506.6	8806.65	10236.8	8596.3	6642.25	13415.2	11165.6	11750.5	9029.59	10943.1	7083.09	9663.35	10579.7	9511.95	11138	8154.06	8609.03	13844.9	9017.16	8003.92	7339.08	8534.97	7142.5	10372.6	12324.3	7701.04	8968.23	8289.53	8388.83	10923.1	10143.5	7146.48	7127.1
pos-M161T39_1	160.991	0.644017	0	0	-	Unknown	-	-	-	0	-	-	0	-	-	1852.73	1890.99	1674.77	2185.07	2064.43	2136.34	2160.55	2238.29	2038.46	1600.47	1648.1	3543.44	1901.13	2092.59	2447.38	2940.41	2564.37	3169.35	2257.5	2973.07	2317.74	2963.13	1936.07	2619.58	2547.06	1899.5	1924.1	2003.83	2392.83	2843.01	2503.33	2625.16	2081.77	2820.39
pos-M161T39_2	161.011	0.644017	1	0	-	Unknown	-	-	-	2	Niacinamide;2-Acetylpyrazine	HMDB0001406;HMDB0031861	3	Nicotinamide;Picolinamide;Isonicotineamide	C00153;C01950;C02421	2059.07	1686.23	1868.98	1474.6	1809.99	1832.16	3690.79	2975.53	3446.74	3314.91	3480.45	3197.62	2370.3	3041.77	2994.62	2524.88	3076.47	2515.07	1863.88	2389.58	1798.69	2422.54	1972.43	2009.73	2614.01	2308.18	1998.82	1909.79	2540.79	3203.06	1302.07	1652.32	1643.7	2076.97
pos-M161T545_2	161.013	9.08092	0	0	-	Unknown	-	-	-	0	-	-	0	-	-	1806.65	1707.86	8324.94	1815.02	834.745	5962.68	1474.93	8556.26	9274.66	823.692	5962.84	5567.77	8586.15	1140.65	1272.05	1249.89	1198.52	1004.14	9221.12	1121.11	7536.03	7008.31	6807.22	6699.19	2247.34	9573.03	7968.97	952.125	929.328	8101.61	8709.02	7787.24	1093.62	6982.68
pos-M161T52	161.043	0.861	0	0	-	Unknown	-	-	-	0	-	-	0	-	-	1771.61	1603.01	1110.34	1754.31	2250.01	2205.2	2223.12	1906.27	1786.46	1431.62	2180.39	1641.84	2682.97	1885.45	2732.91	1617.22	3264.4	2682.59	1874.03	2183.59	2567.65	2759.23	2067.93	1623.46	1850.75	2481.5	1099.91	2194.32	1669.33	1785.94	1497.42	1701.15	2093.58	1608.63
pos-M161T111	161.044	1.85732	1	0	-	Unknown	-	-	-	5	Oxoadipic acid;3-Oxoadipic acid;2-Methyl-4-oxopentanedioic acid;3-Methyl-3-hydroxypentanedioate;8-Hydroxypurine	HMDB0000225;HMDB0000398;HMDB0039447;HMDB0059737;HMDB0012182	6	2-Oxoadipate;3-Oxoadipate;3D-3,5/4-Trihydroxycyclohexane-1,2-dione;D-2,3-Diketo_4-deoxy-epi-inositol;2-Formylglutarate;2,4-Diketo-3-deoxy-L-fuconate	C00322;C00846;C04287;C06891;C16159;C20781	685.214	731.926	955.334	936.568	1116.36	898.342	1187.13	1802.44	1370.33	1640.86	1742.5	1479.5	1292.76	2593.35	1611.58	1843.57	1902.64	2002.94	829.868	831.92	906.127	1258.81	1462.95	1907.15	1626.39	905.52	1171.24	1413.53	1573.22	1805.64	819.05	895.911	943.194	849.661
pos-M161T468	161.059	7.8022	1	1	4-Methoxycinnamic acid	Phenylpropanoids and polyketides	Cinnamic acids and derivatives	HMDB0002040		21	6-Methylcoumarin;Viburtinal;7-Methyl-2-benzofurancarboxaldehyde;Naphthalene-1,2-diol;2-Phenoxyethanol;5-ethylbenzene-1,3-diol;4-ethylbenzene-1,3-diol;Tyrosol;3-Acetyl-2,5-dimethylfuran;1,4-Dimethoxybenzene;1,3-Dimethoxybenzene;4-Ethoxyphenol;2-Methoxy-4-methylphenol;2,6-Dimethyl-1,4-benzenediol;1,2-Dimethoxybenzene;2-Acetyl-3,5-dimethylfuran;1-(2-Furyl)butan-3-one;4-Methoxybenzyl alcohol;1-(2-Fur…	HMDB0032394;HMDB0036073;HMDB0041009;HMDB0060497;HMDB0041607;HMDB0125590;HMDB0126388;HMDB0004284;HMDB0029563;HMDB0029671;HMDB0029672;HMDB0032036;HMDB0032136;HMDB0032137;HMDB0032139;HMDB0032159;HMDB0032290;HMDB0034241;HMDB0039802;HMDB0040174;HMDB0040177	12	Naphthalene-1,2-diol;2-Formyl-1-indanone;1-Formyl-2-indanone;1,4-Dihydroxynaphthalene;2,3-Dihydroxynaphthalene;3-Methoxybenzyl_alcohol;4-Hydroxyphenylethanol;3-Ethylcatechol;Styrene-cis-2,3-dihydrodiol;2-Methyl-6-oxohepta-2,4-dienal;1-(4'-Hydroxyphenyl)ethanol;(2E,4E,6E)-7-Hydroxy-4-methylhepta-2,4,6-trienal	C03012;C07719;C07726;C14785;C16213;C03352;C06044;C06728;C07084;C11480;C13638;C20694	7226.85	6339.31	6812.46	6419.04	8133.42	6326.34	6364.05	7324.2	6618.1	6344.06	5818.96	7359.94	6157.81	6441.15	6058.23	7115.51	7430.52	5606.29	6086.79	6721.94	6435.73	6821.81	7330.36	5869.38	7047.21	7979.97	7713.27	6577.44	6079.84	6693.67	5046.84	7115.35	5712.03	7931.23
pos-M161T145	161.078	2.41186	1	0	-	Unknown	-	-	-	0	-	-	3	Pentylenetetrazole;4-Amino-5-aminomethyl-2-methylpyrimidine;5-Tetrazolyl-glycine	C13692;C20267;C13738	961.745	1001.47	1129.08	1016.04	958.711	737.454	1149.06	1224.53	795.004	755.893	741.368	4149.3	877.331	791.066	833.926	3087.02	3523.15	733.215	3418.5	3504.13	3210.55	3392.1	3460.5	3775.45	3052.89	3933.6	3516.85	3498.57	3531.36	4020.3	1103.23	1126.74	997.126	3324.97
pos-M162T546	161.869	9.10163	0	0	-	Unknown	-	-	-	0	-	-	0	-	-	2040.51	2566.09	2264.34	2445.25	1502.25	1772.68	2016.96	2058.83	1832.03	2057.16	842.784	1552.58	1621.91	1880.27	1705.66	2642.68	1489.49	1740.54	2818.33	1486.67	2055.72	2310.86	2072.43	1768.62	2109.04	2094.68	1841.04	1956.04	2242.91	1994.81	2157.12	2346.45	1806.88	1867.74
pos-M162T39	161.979	0.645408	0	0	-	Unknown	-	-	-	0	-	-	0	-	-	1176.22	2008.5	1443.5	1886.61	1612.3	1657.07	850.983	1169.96	994.608	1374.56	968.893	1333.18	1053.81	1307.72	1563.87	1575.05	1229.66	1318.18	1222.84	1565.51	1119.13	1373.86	1690.67	1701.04	1965.33	1330.19	1374.64	1172.07	1349.12	1635.65	1402.22	1245.5	1891.25	1858.2
pos-M162T142	162.054	2.37387	1	0	-	Unknown	-	-	-	5	2-Indolecarboxylic acid;Indole-3-carboxylic acid;4,6-Dihydroxyquinoline;3-Formyl-6-hydroxyindole;Quinoline-4,8-diol	HMDB0002285;HMDB0003320;HMDB0004077;HMDB0031172;HMDB0060289	7	4,8-Dihydroxyquinoline;4,6-Dihydroxyquinoline;Quinoline-3,4-diol;Quinolin-2,8-diol;3-Hydroxy-1H-quinolin-4-one;4-Hydroxy-2-quinolone;Indole-3-carboxylate	C05637;C05639;C06330;C06342;C11503;C16716;C19837	1187.45	1191.38	1163.83	1542.42	1301.03	1360.73	1267.38	953.108	1252.55	1116.67	1147.76	985.332	1319.59	1416.2	1307.62	1358.44	1487.2	1354.94	2179.67	1367.01	1675.6	1052.94	1063	1728.35	752.878	776.473	1101.96	972.597	880.616	861.435	4950.57	3887.46	4046.98	3980.72
pos-M162T52	162.075	0.860317	1	0	-	Unknown	-	-	-	1	Gliclazide	HMDB0015252	0	-	-	12117.9	13093	9424.3	15163.1	15552.9	14783.1	10694.8	13165.5	12321.4	13394.6	14216.9	14732.6	11897.4	12698.3	13520.9	13054	13329.8	12997.8	9672.38	7026.46	9309.62	10469	10014.6	6500.06	13475.1	12403.6	13643.7	13664.7	14568.8	15579.3	10574	9987.76	10483.1	10586.2
pos-M162T180	162.075	2.99417	1	1	N-Acetylthreonine	Organic acids and derivatives	Carboxylic acids and derivatives	HMDB0062557	null	15	hydroxybutyrylglycine;Aminoadipic acid;Acetylhomoserine;(卤)-2,2'-Iminobispropanoic acid;Glutamate, gamma-methyl ester;N-Acetylthreonine;N-methyl-L-glutamic Acid;3-Hexenedioic acid;3-Methylglutaconic acid;(E)-2-Methylglutaconic acid;trans-2-Hexenedioic acid;3-Hydroxyadipic acid 3,6-lactone;Dimethyl fumarate;Maleic acid homopolymer;Ethyl hydrogen fumarate	HMDB0094716;HMDB0000510;HMDB0029423;HMDB0033747;HMDB0061715;HMDB0062557;HMDB0062660;HMDB0000393;HMDB0000522;HMDB0002266;HMDB0013311;HMDB0029171;HMDB0031257;HMDB0036232;HMDB0040207	16	L-2-Aminoadipate;N-Methyl-L-glutamate;O-Acetyl-L-homoserine;beta-Alanopine;Alanopine;L-Glutamate_methylester;4-Methyl-L-glutamate;3-Amino-2,3-dideoxy-scyllo-inosose;D-Alanyl-(R)-lactate;2,3-Dimethylmaleate;Triacetate;Methylitaconate;2-Methyleneglutarate;2-Hydroxy-2-(hydroxymethyl)-2H-pyran-3(6H)-one;1,5-Anhydro-4-deoxy-D-glycero-hex-3-en-2-ulose;1,5-Anhydro-4-deoxy-D-glycero-hex-1-en-3-ulose	C00956;C01046;C01077;C02207;C03210;C05016;C06234;C17581;C19694;C00922;C01757;C02295;C02930;C19821;C19822;C19826	1294.54	1535.51	1348.93	1983.12	1642.81	1477.95	4398.6	4105.12	4076.59	4329.05	4426.89	5683.41	930.472	1318.36	1109.76	1033.52	1268.37	1367.11	1506.78	1656.74	1641.24	1586.51	1842.8	2520.4	1658.85	1401.77	1617.81	1646.95	1445.63	2258.86	3691.73	3101.91	3199.09	3232.92
pos-M162T72	162.075	1.19495	1	0	-	Unknown	-	-	-	15	hydroxybutyrylglycine;Aminoadipic acid;Acetylhomoserine;(卤)-2,2'-Iminobispropanoic acid;Glutamate, gamma-methyl ester;N-Acetylthreonine;N-methyl-L-glutamic Acid;3-Hexenedioic acid;3-Methylglutaconic acid;(E)-2-Methylglutaconic acid;trans-2-Hexenedioic acid;3-Hydroxyadipic acid 3,6-lactone;Dimethyl fumarate;Maleic acid homopolymer;Ethyl hydrogen fumarate	HMDB0094716;HMDB0000510;HMDB0029423;HMDB0033747;HMDB0061715;HMDB0062557;HMDB0062660;HMDB0000393;HMDB0000522;HMDB0002266;HMDB0013311;HMDB0029171;HMDB0031257;HMDB0036232;HMDB0040207	16	L-2-Aminoadipate;N-Methyl-L-glutamate;O-Acetyl-L-homoserine;beta-Alanopine;Alanopine;L-Glutamate_methylester;4-Methyl-L-glutamate;3-Amino-2,3-dideoxy-scyllo-inosose;D-Alanyl-(R)-lactate;2,3-Dimethylmaleate;Triacetate;Methylitaconate;2-Methyleneglutarate;2-Hydroxy-2-(hydroxymethyl)-2H-pyran-3(6H)-one;1,5-Anhydro-4-deoxy-D-glycero-hex-3-en-2-ulose;1,5-Anhydro-4-deoxy-D-glycero-hex-1-en-3-ulose	C00956;C01046;C01077;C02207;C03210;C05016;C06234;C17581;C19694;C00922;C01757;C02295;C02930;C19821;C19822;C19826	2165.45	2351.47	1738.67	2396.25	2581.27	2390.71	1683.06	3687.69	1551.31	1718.49	1329.74	1570.23	2622.57	2702.06	2711.51	2556.32	1406.68	2196.42	1850.85	2115.83	2365.92	2460.35	2742.57	2216.06	1676.24	1564.63	2275.21	1835.06	2171.25	1865.76	2321.78	1958.38	2143.17	1916.38
pos-M162T47	162.112	0.790283	1	0	-	Unknown	-	-	-	7	L-Carnitine;Malonyl-Carnitin;4-Hydroxycyclohexylcarboxylic acid;Tetrahydrofurfuryl acetate;Botryodiplodin;Methyl (R)-3-methyl-2-oxopentanoate;Ethyl levulinate	HMDB0000062;HMDB0062496;HMDB0001988;HMDB0031176;HMDB0036594;HMDB0037114;HMDB0040433	4	L-Carnitine;(S)-Carnitine;trans-4-Hydroxycyclohexanecarboxylate;7-Oxoheptanoic_acid	C00318;C15025;C04404;C16590	7063.16	8646.29	7029.68	8516.83	8642.09	8296.84	2212.25	6631.96	7204.66	6581.64	6561.8	7461.56	6383.42	6138.01	6615.6	5932.09	7216.97	6579.42	7832.74	7670.69	9016.82	7160.01	7985.19	5499.92	7718.44	15353.6	6102.89	8583.7	8375.26	8049.75	7264.68	5236.17	6433.43	6977.21
pos-M163T51	162.559	0.842333	0	0	-	Unknown	-	-	-	0	-	-	0	-	-	2300.94	2787.37	3194.33	4389.54	3271.61	4219.29	1353.74	3243.15	2512.91	2567.08	2555.32	2369.18	1472.86	1267.22	1286.51	1838.44	1139.33	1683.94	2283.75	2299.71	2550.05	2249.75	1901.14	1605.36	2609.25	3628.3	1912.38	3302.93	1957.72	1963.62	2691.7	1949.28	839.738	3456.35
pos-M163T547	162.876	9.12233	0	0	-	Unknown	-	-	-	0	-	-	0	-	-	3053.31	1796.37	1579.2	1375.68	1475.4	1890.46	1992.76	1814.13	1289.8	1394.54	1973.6	1353.97	1426.93	1994.31	1398.82	1487.52	1065.36	2800.82	1552.19	1967.6	775.971	1145.05	1624.62	2148.43	1150.26	2140.05	1660.18	1741.3	1162.71	1453.57	1303.62	1746.75	2092.11	1085.45
pos-M163T50	163.059	0.825533	1	1	3-Hydroxyadipic acid	Organic acids and derivatives	Hydroxy acids and derivatives	HMDB0000345	null	10	2-Hydroxyadipic acid;3-Hydroxyadipic acid;3-Hydroxymethylglutaric acid;2(R)-Hydroxyadipic acid;Levoglucosan;D-1-Deoxy-erythro-hexo-2,3-diulose;Diethyl dicarbonate;D-1,5-Anhydrofructose;2-Hydroxy-2-ethylsuccinic acid;(-)-1-Methylpropyl 1-propenyl disulfide	HMDB0000321;HMDB0000345;HMDB0000355;HMDB0000368;HMDB0000640;HMDB0029934;HMDB0032873;HMDB0041561;HMDB0059758;HMDB0034426	20	Lichenin;(R)-3,3-Dimethylmalate;3-Ethylmalate;2-Hydroxyadipate;(R)-2-Ethylmalate;L-Rhamnono-1,4-lactone;(2R,3S)-2,3-Dimethylmalate;3-Hydroxy-3-methylglutarate;2-Dehydro-3-deoxy-L-fuconate;2-Dehydro-3-deoxy-L-rhamnonate;D-Fucono-1,4-lactone;2-Dehydro-3-deoxy-D-fuconate;3,6-Anhydrogalactose;3,6-Anhydroglucose;1,5-Anhydro-D-fructose;Diethyl_pyrocarbonate;(S)-2-(Hydroxymethyl)glutarate;2-Deoxy-scyllo…	C00478;C01088;C01989;C02360;C02488;C02991;C03652;C03761;C03827;C03979;C06158;C06159;C06474;C06478;C06485;C11592;C16390;C17209;C18028;C20902	509429	504765	322314	522683	523719	533823	289320	290522	303991	296879	291342	288287	163266	167987	169926	158915	169803	166146	390523	115778	395524	343844	310186	182109	401753	395489	399334	403039	402655	405917	308762	319838	326079	324520
pos-M163T227	163.132	3.77612	1	0	-	Unknown	-	-	-	1	(3R,7R)-1,3,7-Octanetriol	HMDB0033625	0	-	-	3122.19	1859.43	3839.05	3405.91	5528.99	3688.59	2688.83	3167.01	3544.16	5039.47	2543.9	3390.64	2889.81	2426.93	2268.09	2605.7	2434.36	3322.72	3285.26	5534.65	5051.87	2042.18	3542.56	5044.58	2392.38	2253.25	3425.12	2542.54	2997.12	2522.49	3213.85	3478.1	3449.15	2639.09
pos-M163T268	163.147	4.4641	1	0	-	Unknown	-	-	-	3	1,3-Diisopropylbenzene;Pregeijerene;Hexylbenzene	HMDB0013806;HMDB0036759;HMDB0061815	0	-	-	3459.26	1859.64	3390.21	1347.35	1457.25	1441.23	3074.49	3185.89	1269.66	3117.37	3593.86	1679.02	2964.33	1378.62	3314.86	2236	1190.96	1170.84	1108.06	1122.5	1162.43	3334.53	3620.04	1300.12	1640.18	1284.95	3387.45	3575.97	3286.9	2955.18	3299.65	3064.13	1542.57	1757.04
pos-M163T546	163.422	9.10167	0	0	-	Unknown	-	-	-	0	-	-	0	-	-	1185.06	1719.5	1607.07	1536.57	1457.62	861.11	1436.36	1494.61	1723.61	1408.96	1266.48	1424.08	1484.76	1053.41	1425.84	1075.88	1427.9	1271.76	1734.16	1667.01	1068.04	1380.78	1169.98	1059.19	1678.51	1624.04	1713.27	1390.89	1309.14	1023.3	902.272	932.193	1363.2	1059.57
pos-M164T545	163.99	9.08121	1	0	-	Unknown	-	-	-	1	(卤)-Methamidophos	HMDB0031803	1	Methamidophos	C18667	3073.93	3300.19	3262.72	2418.28	2598.66	2415.6	3140.71	2596.88	2947.98	3155.11	2588.56	2313.57	3326.86	3185.17	2803.99	2416.15	2386.67	2512.01	2239.93	2283.81	3209.1	3582.59	2879.51	2834.24	2760.99	5844.94	2585.75	2575.85	3074.13	2740.29	2363.04	2882.39	2263.7	2386.84
pos-M164T50	164.063	0.825575	0	0	-	Unknown	-	-	-	0	-	-	0	-	-	29380	31339.5	21115.1	31123.8	33202	31584.8	18094.4	17694	20032.5	18307.6	18573	18455.1	10349.2	10462.7	10802.6	10795.8	10389.1	9588.54	24204.6	8370.12	24686.6	22172.3	21394.8	14704.8	23708.3	24562.4	23799.4	22944.3	24398.6	26115.1	17945.4	21165.9	19509.2	19436.9
pos-M164T106	164.092	1.76678	1	1	6-Dimethylaminopurine	Organoheterocyclic compounds	Imidazopyrimidines	HMDB0000473	null	13	Bicine;2-Amino-4-ethoxy-3-hydroxybutanoic acid;1-Deoxynojirimycin;6-Dimethylaminopurine;2-Methylglutaric acid;Adipic acid;Methylglutaric acid;Monomethyl glutaric acid;2,2-Dimethylsuccinic acid;Solerol;(S)-2-Aceto-2-hydroxybutanoic acid;Dimethyl succinate;4-Ethoxy-4-oxobutanoic acid	HMDB0011727;HMDB0032862;HMDB0035359;HMDB0000473;HMDB0000422;HMDB0000448;HMDB0000752;HMDB0000858;HMDB0002074;HMDB0002173;HMDB0006900;HMDB0033837;HMDB0061930	17	Deoxymannojirimycin;DMDP;D-Fucosamine;D-Quinovosamine;Deoxynojirimycin;2-Deoxy-scyllo-inosamine;N,N-Dihydroxy-L-isoleucine;2-Aceto-2-hydroxybutanoate;Mevaldate;2-Dehydropantoate;(R)-4-Dehydropantoate;3-Hydroxy-3-methyl-2-oxopentanoic_acid;(S)-2-Aceto-2-hydroxybutanoate;Adipate;4-Hydroxy-2-oxohexanoic_acid;(R)-3-Hydroxy-3-methyl-2-oxopentanoate;3-Hydroxy-5-oxohexanoate	C10141;C10143;C15478;C15479;C16843;C17580;C20311;C00659;C00772;C00966;C01053;C04237;C06006;C06104;C06762;C14463;C16272	1706.89	1585.12	1802.27	1836.47	2006.07	1631.83	539.111	1044.25	818.714	990.029	1362.91	702.04	899.917	833.937	835.642	1126.87	1000.47	850.317	964.7	1064.88	971.007	1226.31	1060.68	1405.21	1414.78	1047.25	1374.33	1116.84	1334.1	1227.08	1035.89	980.799	1016.34	854.087
pos-M165T156	165.054	2.60472	1	1	Enol-phenylpyruvate	Benzenoids	Benzene and substituted derivatives	HMDB0012225	C02763	22	3,4,5-trihydroxy-6-[(3-phenylpropanoyl)oxy]oxane-2-carboxylic acid;6-(4-ethenyl-2-methoxyphenoxy)-3,4,5-trihydroxyoxane-2-carboxylic acid;6-(3-ethenyl-5-methoxyphenoxy)-3,4,5-trihydroxyoxane-2-carboxylic acid;3,4,5-trihydroxy-6-[2-(3-oxopropyl)phenoxy]oxane-2-carboxylic acid;3,4,5-trihydroxy-6-[2-(3-hydroxyprop-1-en-1-yl)phenoxy]oxane-2-carboxylic acid;3,4,5-trihydroxy-6-[2-hydroxy-4-(prop-2-en-1…	HMDB0125172;HMDB0127979;HMDB0128020;HMDB0134046;HMDB0134047;HMDB0135256;HMDB0135294;HMDB0135296;HMDB0135298;HMDB0135300;HMDB0135302;HMDB0135305;HMDB0135308;HMDB0135655;HMDB0141878;HMDB0033581;HMDB0036735;HMDB0036936;HMDB0039167;HMDB0039169;HMDB0039509;HMDB0060077	6	4-O-beta-D-Glucosyl-4-hydroxycinnamate;trans-beta-D-Glucosyl-2-hydroxycinnamate;cis-beta-D-Glucosyl-2-hydroxycinnamate;4'-O-beta-D-Glucosyl-cis-p-coumarate;Bilobalide;p-Coumaroyl-D-glucose	C04415;C05158;C05839;C06739;C07605;C16827	8727.67	8506.06	8776.74	9385.65	9612.46	8752.05	3420.1	3562.17	5565.55	3567.97	2919.89	3682.82	11460.8	11015.9	11000.6	11973.1	11834.8	10940.3	4493.82	6522.58	4299.06	4071.8	4806.19	4784.06	3741.09	5346.98	3049.7	3455.98	2968.12	3730.14	4786.11	3953.14	4128.54	4291.69
pos-M165T71	165.054	1.18182	1	1	2-Hydroxycinnamic acid	Phenylpropanoids and polyketides	Cinnamic acids and derivatives	HMDB0002641	C01772	18	Methyl Phenylglyoxalate;3-(3-hydroxyphenyl)prop-2-enoic acid;3-phenyloxirane-2-carboxylic acid;3-(4-hydroxyphenyl)prop-2-enoic acid;4-methoxy-1-benzofuran-6-ol;3-(2-hydroxyphenyl)prop-2-enoic acid;3-(2,3-dihydroxyphenyl)prop-2-enal;3-(2,5-dihydroxyphenyl)prop-2-enal;3-(2-hydroxyphenyl)oxirane-2-carbaldehyde;(2E)-3-(3,4-dihydroxyphenyl)prop-2-enal;3-(4-hydroxyphenyl)oxirane-2-carbaldehyde;Phenylpy…	HMDB0062605;HMDB0125104;HMDB0126545;HMDB0128076;HMDB0129375;HMDB0134028;HMDB0134029;HMDB0134030;HMDB0134031;HMDB0141767;HMDB0141768;HMDB0000205;HMDB0001713;HMDB0002035;HMDB0002641;HMDB0012225;HMDB0030677;HMDB0041592	9	Phenylpyruvate;4-Coumarate;trans-2-Hydroxycinnamate;2-Hydroxy-3-phenylpropenoate;cis-2-Hydroxycinnamate;cis-p-Coumarate;3-Oxo-3-phenylpropanoate;Caffeic_aldehyde;trans-3-Hydroxycinnamate	C00166;C00811;C01772;C02763;C05838;C06738;C07114;C10945;C12621	64697.6	67163.8	44949.3	69133	70237.8	69553.2	122503	134260	132659	127233	126874	129395	96954.8	87731	92870.7	95851.9	104479	102196	56697.2	63758.7	60228.6	59427.8	60723.7	66378.3	41106.9	37232.2	39904.7	38460.4	38534.7	40202.6	162256	157530	155188	164456
pos-M165T54	165.055	0.897483	1	1	2-Coumaric acid	Phenylpropanoids and polyketides	Cinnamic acids and derivatives	HMDB0002641	C01772	18	Methyl Phenylglyoxalate;3-(3-hydroxyphenyl)prop-2-enoic acid;3-phenyloxirane-2-carboxylic acid;3-(4-hydroxyphenyl)prop-2-enoic acid;4-methoxy-1-benzofuran-6-ol;3-(2-hydroxyphenyl)prop-2-enoic acid;3-(2,3-dihydroxyphenyl)prop-2-enal;3-(2,5-dihydroxyphenyl)prop-2-enal;3-(2-hydroxyphenyl)oxirane-2-carbaldehyde;(2E)-3-(3,4-dihydroxyphenyl)prop-2-enal;3-(4-hydroxyphenyl)oxirane-2-carbaldehyde;Phenylpy…	HMDB0062605;HMDB0125104;HMDB0126545;HMDB0128076;HMDB0129375;HMDB0134028;HMDB0134029;HMDB0134030;HMDB0134031;HMDB0141767;HMDB0141768;HMDB0000205;HMDB0001713;HMDB0002035;HMDB0002641;HMDB0012225;HMDB0030677;HMDB0041592	9	Phenylpyruvate;4-Coumarate;trans-2-Hydroxycinnamate;2-Hydroxy-3-phenylpropenoate;cis-2-Hydroxycinnamate;cis-p-Coumarate;3-Oxo-3-phenylpropanoate;Caffeic_aldehyde;trans-3-Hydroxycinnamate	C00166;C00811;C01772;C02763;C05838;C06738;C07114;C10945;C12621	65387.1	71696	30774.6	67454.1	104196	76057.5	94479.5	94396.1	2882.68	88126.4	2922.49	2740.57	71297.8	1584.82	68573.5	69721.4	2414.89	1983.7	3869.68	23419.1	42838.9	3310.72	36758.9	33064	31934.2	33262.5	4476.17	3086.14	32342.7	3655.36	2695.61	110301	107451	111409
pos-M165T191	165.075	3.17903	1	0	-	Unknown	-	-	-	15	2-Deoxyglucose;L-Fucose-1P;6-methyloxane-2,3,4,5-tetrol;L-Fucose;Rhamnose;1,5-Anhydrosorbitol;Beta-D-Fucose;3-Deoxyfructose;L-Rhamnulose;2-Deoxygalactopyranose;D-Fucose;2-O-Methyl-D-xylose;Alpha-L-fucose;beta-L-fucose;L-Fuculose	HMDB0062477;HMDB0062489;HMDB0124735;HMDB0000174;HMDB0000849;HMDB0002712;HMDB0003081;HMDB0005876;HMDB0010207;HMDB0012327;HMDB0029196;HMDB0033821;HMDB0059624;HMDB0059625;HMDB0060267	22	L-Rhamnose;2-Deoxy-D-glucose;L-Rhamnulose;6-Deoxy-D-galactose;6-Deoxy-L-galactose;D-Rhamnose;L-Fuculose;beta-D-Fucose;beta-L-Rhamnose;L-Rhamnofuranose;alpha-L-Rhamnose;6-Deoxy-D-glucose;2-Deoxy-D-galactose;1,5-Anhydro-D-glucitol;(+)-Quercitol;(-)-Viburnitol;Quinovose;1,5-Anhydro-D-mannitol;alpha-L-Fucopyranose;beta-L-Fucopyranose;6-Deoxy-L-altrose;6-Deoxy-D-talose	C00507;C00586;C00861;C01018;C01019;C01684;C01721;C02095;C02338;C02431;C02476;C02522;C02781;C07326;C08258;C08259;C08352;C16538;C20835;C20836;C21033;C21058	9659.69	11113.5	12946.1	13272.2	14012.6	14054.7	11025.2	12265.7	12533.9	14395.3	14161.1	15734.8	11063.3	10336	12457.2	12755.9	14126.2	14307.4	10361	12348.5	11573.7	13169	13527.1	14500.1	10618.2	10621.5	13112.3	13029.9	13775.5	13491.4	9813.87	11606.4	12724.9	13099.5
pos-M165T211	165.075	3.51395	1	1	L-Fucose	Organic oxygen compounds	Organooxygen compounds	HMDB0000174	C01019	15	2-Deoxyglucose;L-Fucose-1P;6-methyloxane-2,3,4,5-tetrol;L-Fucose;Rhamnose;1,5-Anhydrosorbitol;Beta-D-Fucose;3-Deoxyfructose;L-Rhamnulose;2-Deoxygalactopyranose;D-Fucose;2-O-Methyl-D-xylose;Alpha-L-fucose;beta-L-fucose;L-Fuculose	HMDB0062477;HMDB0062489;HMDB0124735;HMDB0000174;HMDB0000849;HMDB0002712;HMDB0003081;HMDB0005876;HMDB0010207;HMDB0012327;HMDB0029196;HMDB0033821;HMDB0059624;HMDB0059625;HMDB0060267	22	L-Rhamnose;2-Deoxy-D-glucose;L-Rhamnulose;6-Deoxy-D-galactose;6-Deoxy-L-galactose;D-Rhamnose;L-Fuculose;beta-D-Fucose;beta-L-Rhamnose;L-Rhamnofuranose;alpha-L-Rhamnose;6-Deoxy-D-glucose;2-Deoxy-D-galactose;1,5-Anhydro-D-glucitol;(+)-Quercitol;(-)-Viburnitol;Quinovose;1,5-Anhydro-D-mannitol;alpha-L-Fucopyranose;beta-L-Fucopyranose;6-Deoxy-L-altrose;6-Deoxy-D-talose	C00507;C00586;C00861;C01018;C01019;C01684;C01721;C02095;C02338;C02431;C02476;C02522;C02781;C07326;C08258;C08259;C08352;C16538;C20835;C20836;C21033;C21058	6120.74	6894.97	5053.6	6370.6	6178.92	7310.91	5103.04	10063.8	7599.8	7091.88	5253.02	10846.3	14190	11370.8	12428.2	11850.5	12520.9	16349.7	5071.32	6525.72	6330.28	6299.75	6105.59	7390.99	9041.49	8288.02	10346.6	9957.23	10190.6	9092.08	3640.57	5463.02	6192.83	7225.17
pos-M165T433	165.111	7.22216	1	0	-	Unknown	-	-	-	1	Tsangane L 3-glucoside	HMDB0040824	0	-	-	1125.32	4009.57	2098.15	1972.45	4211.02	2599.95	4360.03	1495.81	1786.7	3769.52	1452.38	1756.94	3832.01	1624.18	4257.52	3810.81	4573.4	4506.52	3959.04	2247.58	2006.5	3347	4228.9	4577.49	4590.66	2104.06	4125.9	2255.42	4500.9	4233.62	3525.78	4129.93	1670.9	4596.53
pos-M166T123_1	165.576	2.05406	0	0	-	Unknown	-	-	-	0	-	-	0	-	-	515.328	474.516	668.092	512.191	605.483	663.167	2091.69	2267.03	1928.89	2841.53	2437.14	2361.75	1655.25	1362.16	1847.08	1487.88	1696.96	1791.41	2078.87	2488.19	2255.1	2564.23	2276.55	2249.2	1391.19	1089.84	1774.58	1229.95	1467.02	1626.39	2500.89	2927.96	2108.02	2413.02
pos-M166T549	165.982	9.14273	1	0	-	Unknown	-	-	-	0	-	-	1	4-Chloroaniline	C14450	1349.41	1802.66	1677.52	1473.24	897.236	1475.71	1840.75	1361.85	1339.43	964.789	1959.8	1742.07	2037.25	1491.33	2015.18	2307.5	1117.24	1036.76	1040.39	1478.49	1267.91	1336.57	1480.69	1678.76	1515.75	1427.93	1262.29	1571.98	1021.16	1687.8	1739.96	970.512	1795.46	1029.33
pos-M166T92	166.07	1.54007	1	0	-	Unknown	-	-	-	7	Citramalic acid;3-Hydroxyglutaric acid;D-2-Hydroxyglutaric acid;L-2-Hydroxyglutaric acid;Ribonolactone;D-Xylono-1,5-lactone;2-Hydroxyglutarate	HMDB0000426;HMDB0000428;HMDB0000606;HMDB0000694;HMDB0001900;HMDB0011676;HMDB0059655	17	D-Arabinono-1,4-lactone;2-Dehydro-3-deoxy-L-arabinonate;Citramalate;(R)-2-Hydroxyglutarate;L-Arabinono-1,4-lactone;D-Xylonolactone;(R)-2-Methylmalate;(S)-2-Methylmalate;2-Hydroxyglutarate;D-Xylono-1,4-lactone;L-Xylono-1,4-lactone;(S)-2-Hydroxyglutarate;2-Dehydro-3-deoxy-D-xylonate;L-Arabinono-1,5-lactone;L-threo-3-Methylmalate;D-threo-3-Methylmalate;D-erythro-3-Methylmalate	C00652;C00684;C00815;C01087;C01114;C02266;C02612;C02614;C02630;C02753;C02994;C03196;C03826;C05405;C06029;C06031;C06032	919.882	974.394	1415.92	1127.11	1146.8	1360.68	3477.05	3781.28	2361.43	2393.11	2222.41	2424.45	2062.65	2063.41	2049.09	2178.28	2206.05	2175.46	1008.36	1176.43	1340.71	940.68	1595.92	1318.96	1809.26	1457.19	2049.83	1265.78	1830.73	1834.42	948.591	818.333	1034.21	1155.48
pos-M166T123_2	166.086	2.05417	1	1	Phenylalanine	Organic acids and derivatives	Carboxylic acids and derivatives	HMDB0000159	C00079	23	5-(3-Pyridyl)-2-hydroxytetrahydrofuran;L-Phenylalanine;3-Pyridinebutanoic acid;Benzocaine;Norsalsolinol;Gentiatibetine;Ethyl 2-aminobenzoate;Methyl N-methylanthranilate;Benzyl glycinate;4-Hydroxy-1-(3-pyridinyl)-1-butanone;3-phenylprop-2-enoic acid;3-(2-hydroxyphenyl)prop-2-enal;(2Z)-2-hydroxy-3-phenylprop-2-enal;(2E)-3-(3-hydroxyphenyl)prop-2-enal;3-phenyloxirane-2-carbaldehyde;3-(4-hydroxypheny…	HMDB0062407;HMDB0000159;HMDB0001007;HMDB0004992;HMDB0006044;HMDB0033485;HMDB0033589;HMDB0034169;HMDB0059934;HMDB0062402;HMDB0128078;HMDB0134039;HMDB0135273;HMDB0135274;HMDB0135275;HMDB0135648;HMDB0000567;HMDB0000930;HMDB0031725;HMDB0032947;HMDB0035243;HMDB0036626;HMDB0040986	17	L-Phenylalanine;Phenylalanine;D-Phenylalanine;Benzocaine;Tricaine;Metolcarb;4-Hydroxy-1-(3-pyridinyl)-1-butanone;5-(3-Pyridyl)-2-hydroxytetrahydrofuran;L-beta-Phenylalanine;D-beta-Phenylalanine;trans-Cinnamate;Dihydrocoumarin;4-Hydroxycinnamyl_aldehyde;3-Hydroxy-1-indanone;3-Isochromanone;Cinnamic_acid;Pyruvophenone	C00079;C02057;C02265;C07527;C18090;C18747;C19565;C19578;C20487;C20488;C00423;C02274;C05608;C07720;C07728;C10438;C17268	80735.9	81649.8	83742.1	81836.4	85155.1	87145.3	426997	448811	444056	433304	443156	449417	312371	311283	302515	311605	316465	311977	423673	465963	446756	433432	449243	464534	258341	204689	254592	242392	263886	255175	461707	461157	468792	495075
pos-M166T544	166.086	9.06052	0	0	-	Unknown	-	-	-	0	-	-	0	-	-	2169.2	4026.97	2244.1	3700.73	4680.06	2721.49	3082.94	2938.65	4211.03	3740.84	2160.94	3776.48	2655.32	3200.91	5033.35	2819.02	4794.63	3351.05	2411.97	2104.71	3021.34	3145.78	2634.9	4153.41	1973.53	3543.32	6196.12	3499.69	3586.6	3190.21	507.516	2581.16	969.851	2936.2
pos-M166T536	166.122	8.93118	1	0	-	Unknown	-	-	-	26	Pseudoephedrine;Hordenine;Ephedrine;Perilla sugar;Nepetalactam;5-Ethyl-1,2,3,4,5,6-hexahydro-7H-cyclopenta[b]pyridin-7-one;6-Ethyl-1,2,3,4,5,6-hexahydro-7H-cyclopenta[b]pyridin-7-one;3-Methyl-2-(1-pyrrolidinyl)-2-cyclopenten-1-one;5-Methyl-2-(1-pyrrolidinyl)-2-cyclopenten-1-one;2,3,4,5,6,7-Hexahydro-7-methylcyclopent[b]azepin-8(1H)-one;2-(5-Methyl-2-furanyl)piperidine;1-[(5-Methyl-2-furanyl)methy…	HMDB0001943;HMDB0004366;HMDB0015451;HMDB0035652;HMDB0038597;HMDB0039665;HMDB0039666;HMDB0039678;HMDB0039679;HMDB0039682;HMDB0039836;HMDB0040049;HMDB0060767;HMDB0002214;HMDB0030837;HMDB0031616;HMDB0032014;HMDB0032015;HMDB0032016;HMDB0032017;HMDB0032140;HMDB0033382;HMDB0034121;HMDB0059845;HMDB0133593;HMDB0133746	12	Ephedrine;(+)-Pseudoephedrine;Hordenine;Anatoxin_a;(-)-Hygroline;Pseudoconhydrine;Conhydrine;4-Isopropylbenzaldehyde;Anethole;Estragole;5,6,7,8-Tetrahydro-2-naphthol;trans-Lachnophyllol	C01575;C02765;C06199;C10841;C10152;C10168;C19983;C06577;C10428;C10452;C14309;C17965	4179.31	10247.4	4373.82	4666.54	2102.9	4233.44	3954.16	1861.68	2058.03	4396.25	4076.56	4585.12	1566.88	1422.87	3962.25	1453.75	1396.28	4408.49	1969.63	2880.41	2121.75	4370.04	4509.26	2332.68	1141.1	1334.67	3913.75	4542.52	3776.87	2099.32	4909.87	3787.57	2248	4028.78
pos-M167T49	167.033	0.824058	1	0	-	Unknown	-	-	-	4	Phthalic acid;Benzoquinoneacetic acid;Terephthalic acid;3,4-Methylenedioxybenzoic acid	HMDB0002107;HMDB0002334;HMDB0002428;HMDB0032613	5	Phthalate;4-Hydroxyphenylglyoxylate;Terephthalate;3-Formylsalicylic_acid;4-Formylsalicylic_acid	C01606;C03590;C06337;C14096;C14100	2654.57	4546.49	1691.22	3038.01	4068.03	4058.95	3415.94	3225.66	2071.84	3370.2	2897.81	3210.86	4146.95	4661.57	5656.16	4428.43	6305.79	4153.45	3623.03	4654.96	4503.67	3400.25	2211.5	2683.51	3158.92	1661.59	1812.68	4198.7	3675.11	1831.66	2148.67	2128.09	903.282	4927.15
pos-M167T529	167.033	8.81122	1	1	Phthalic acid	Benzenoids	Benzene and substituted derivatives	HMDB0002107	C01606	12	Phthalic acid;Benzoquinoneacetic acid;Terephthalic acid;3,4-Methylenedioxybenzoic acid;3-Hexenedioic acid;3-Methylglutaconic acid;(E)-2-Methylglutaconic acid;trans-2-Hexenedioic acid;3-Hydroxyadipic acid 3,6-lactone;Dimethyl fumarate;Maleic acid homopolymer;Ethyl hydrogen fumarate	HMDB0002107;HMDB0002334;HMDB0002428;HMDB0032613;HMDB0000393;HMDB0000522;HMDB0002266;HMDB0013311;HMDB0029171;HMDB0031257;HMDB0036232;HMDB0040207	12	Phthalate;4-Hydroxyphenylglyoxylate;Terephthalate;3-Formylsalicylic_acid;4-Formylsalicylic_acid;2,3-Dimethylmaleate;Triacetate;Methylitaconate;2-Methyleneglutarate;2-Hydroxy-2-(hydroxymethyl)-2H-pyran-3(6H)-one;1,5-Anhydro-4-deoxy-D-glycero-hex-3-en-2-ulose;1,5-Anhydro-4-deoxy-D-glycero-hex-1-en-3-ulose	C01606;C03590;C06337;C14096;C14100;C00922;C01757;C02295;C02930;C19821;C19822;C19826	1328.39	2037.49	2383.84	2571.87	1956.86	2585.89	2023.06	3182.89	1716.2	1914.8	4027.96	1875.67	1587.54	2413.36	2211.62	2049.31	1990.62	2493.43	1856.71	1827.11	1872.38	2253.19	2151.14	2263.01	2582.05	2113.19	2626.53	2170.81	3659.78	1970.27	1682.38	1820.25	1957.99	2193.15
pos-M167T39	167.054	0.645467	1	0	-	Unknown	-	-	-	6	Arabinonic acid;Ribonic acid;2,3,4,5-Tetrahydroxypentanoic acid;L-Lyxonate;L-Xylonate;N,N'-dinitrosopiperazine	HMDB0000539;HMDB0000867;HMDB0059750;HMDB0060255;HMDB0060256;HMDB0041941	6	D-Xylonate;L-Arabinonate;D-Arabinonate;D-Ribonate;L-Xylonate;L-Lyxonate	C00502;C00545;C00878;C01685;C05411;C05412	845.336	1660.59	719.479	2024.16	779.45	1674.55	1762.07	742.245	857.753	924.755	593.365	1653.69	873.823	782.878	1955.67	794.998	1932.39	1437.37	1915.68	1034.42	1582.74	1709.51	1028.69	849.683	2030.8	846.36	2101.26	1840.7	923.655	1351.49	1128.64	823.99	1823.38	888.598
pos-M167T419	167.054	6.98213	1	0	-	Unknown	-	-	-	7	Arabinonic acid;Ribonic acid;2,3,4,5-Tetrahydroxypentanoic acid;L-Lyxonate;L-Xylonate;S-Propyl 1-propanesulfinothioate;N,N'-dinitrosopiperazine	HMDB0000539;HMDB0000867;HMDB0059750;HMDB0060255;HMDB0060256;HMDB0034394;HMDB0041941	6	D-Xylonate;L-Arabinonate;D-Arabinonate;D-Ribonate;L-Xylonate;L-Lyxonate	C00502;C00545;C00878;C01685;C05411;C05412	1258.29	1657.05	1367.97	1463.11	1102.23	1363.12	1434.6	1121.57	2780.02	3176.92	1158.25	1174.16	1355.07	1230.35	1026.1	1163.81	1313.43	1196.64	2954.08	1030.1	1163.63	1365.84	1375.57	1432.66	1235.42	1338.46	1119.44	2024.24	1466.4	1332.17	1176.66	1175.19	3351.01	2498.79
pos-M167T457	167.054	7.61295	1	0	-	Unknown	-	-	-	7	Arabinonic acid;Ribonic acid;2,3,4,5-Tetrahydroxypentanoic acid;L-Lyxonate;L-Xylonate;S-Propyl 1-propanesulfinothioate;N,N'-dinitrosopiperazine	HMDB0000539;HMDB0000867;HMDB0059750;HMDB0060255;HMDB0060256;HMDB0034394;HMDB0041941	6	D-Xylonate;L-Arabinonate;D-Arabinonate;D-Ribonate;L-Xylonate;L-Lyxonate	C00502;C00545;C00878;C01685;C05411;C05412	1724.51	1842.81	2046.57	4159.85	1664.99	1534.3	1512.98	1820.5	1898.69	1912.51	1326.06	1883.67	1755.66	1838.26	1525.51	1682.87	1814.27	1466.11	1588.92	1662.5	1234.29	1713.25	1459.9	1587.92	4033.08	2567.02	1680.24	4016.17	4074.88	1550.35	2283.48	2055.57	1414.19	1471.82
pos-M167T361	167.07	6.00882	1	1	4-Ethoxybenzoic acid	Benzenoids	Benzene and substituted derivatives	NA	NA	41	Ethyl 2-furanacrylate;3,5-Dimethoxybenzaldehyde;3-hydroxy-3-phenylpropanoic acid;4-ethenyl-6-methoxybenzene-1,3-diol;5-ethenyl-3-methoxybenzene-1,2-diol;4-ethenyl-2-methoxybenzene-1,3-diol;3-(2,3-dihydroxyphenyl)propanal;3-(2,5-dihydroxyphenyl)propanal;2-hydroxy-3-(2-hydroxyphenyl)propanal;3-hydroxy-3-(2-hydroxyphenyl)propanal;3-(3-hydroxyprop-1-en-1-yl)benzene-1,2-diol;2-[3-(hydroxymethyl)oxiran…	HMDB0041611;HMDB0062348;HMDB0124925;HMDB0125519;HMDB0125525;HMDB0125539;HMDB0134032;HMDB0134033;HMDB0134034;HMDB0134035;HMDB0134036;HMDB0134037;HMDB0134038;HMDB0137472;HMDB0141765;HMDB0141766;HMDB0142136;HMDB0000375;HMDB0000563;HMDB0000748;HMDB0000779;HMDB0002072;HMDB0002199;HMDB0002229;HMDB0005175;HMDB0029665;HMDB0029817;HMDB0031132;HMDB0032030;HMDB0032138;HMDB0032573;HMDB0032605;HMDB0032639;HMD…	12	3-(2-Hydroxyphenyl)propanoate;Tropate;Phloretate;Veratraldehyde;3-Ethoxybenzoate;4-Hydroxyhydratropate;3-Methoxy-4-hydroxyphenylacetaldehyde;Phenyllactate;Paeonol;Apocynin;3-(3-Hydroxyphenyl)propanoic_acid;Caffeyl_alcohol	C01198;C01456;C01744;C02201;C02363;C03080;C05581;C05607;C10712;C11380;C11457;C12206	18240	18100.3	20577.4	23373.4	16553.8	16115.9	15744.7	19627.7	20529.5	15586.1	14795.3	18704.7	16594.3	15689.6	17804.8	17616.8	19726.6	16707.6	17077.2	20702.2	21866.9	18580.5	19397.3	18400.9	15153.7	16046	18473.5	17594.8	18957.3	17363.9	16323	14116	18415.8	20536.3
pos-M167T133	167.069	2.20928	1	0	-	Unknown	-	-	-	46	Ethyl 2-furanacrylate;3,5-Dimethoxybenzaldehyde;3-hydroxy-3-phenylpropanoic acid;4-ethenyl-6-methoxybenzene-1,3-diol;5-ethenyl-3-methoxybenzene-1,2-diol;4-ethenyl-2-methoxybenzene-1,3-diol;3-(2,3-dihydroxyphenyl)propanal;3-(2,5-dihydroxyphenyl)propanal;2-hydroxy-3-(2-hydroxyphenyl)propanal;3-hydroxy-3-(2-hydroxyphenyl)propanal;3-(3-hydroxyprop-1-en-1-yl)benzene-1,2-diol;2-[3-(hydroxymethyl)oxiran…	HMDB0041611;HMDB0062348;HMDB0124925;HMDB0125519;HMDB0125525;HMDB0125539;HMDB0134032;HMDB0134033;HMDB0134034;HMDB0134035;HMDB0134036;HMDB0134037;HMDB0134038;HMDB0137472;HMDB0141765;HMDB0141766;HMDB0142136;HMDB0000375;HMDB0000563;HMDB0000748;HMDB0000779;HMDB0002072;HMDB0002199;HMDB0002229;HMDB0005175;HMDB0029665;HMDB0029817;HMDB0031132;HMDB0032030;HMDB0032138;HMDB0032573;HMDB0032605;HMDB0032639;HMD…	12	3-(2-Hydroxyphenyl)propanoate;Tropate;Phloretate;Veratraldehyde;3-Ethoxybenzoate;4-Hydroxyhydratropate;3-Methoxy-4-hydroxyphenylacetaldehyde;Phenyllactate;Paeonol;Apocynin;3-(3-Hydroxyphenyl)propanoic_acid;Caffeyl_alcohol	C01198;C01456;C01744;C02201;C02363;C03080;C05581;C05607;C10712;C11380;C11457;C12206	6403.74	2583.64	2321.43	5981	6129.17	4947.75	2421.14	16256.3	2610.6	4016.73	2693.45	13620.7	2428.18	6507.51	2338.68	5929.82	2692.35	12286.4	2591.53	1887.29	2930.15	20690.9	3132.74	2762.53	2228.87	4529.83	3622.38	10587.7	2095.18	1933.8	2902.81	3530.43	2579.89	2775.5
pos-M167T123	167.089	2.05307	1	0	-	Unknown	-	-	-	1	3-(4-Methyl-3-pentenyl)thiophene	HMDB0038183	1	4-Guanidinobutanamide	C03078	7330.68	7853.53	8880.54	8123.89	8208.56	7839.96	35733.7	37436.1	36414.9	38352.9	37028.3	37882.7	26993	26055.6	26023	27191.6	27692.9	27290.2	35995.1	39623.6	37977.9	38418.9	41538.7	39423.3	20935.4	16732.3	22038.9	20633.6	22460.4	22248	39250.2	40399.6	37573.6	41531.1
pos-M167T186	167.106	3.09672	1	1	4-Ethyl-1,2-dimethoxybenzene	Benzenoids	Benzene and substituted derivatives	HMDB0040176	null	25	Perillic acid;3-Hydroxy-p-mentha-1,8-dien-7-al;2-(4-methoxyphenyl)propan-2-ol;1-ethyl-3,5-dimethoxybenzene;3-(4-methoxyphenyl)propan-1-ol;Wine lactone;6-Pentyl-2H-pyran-2-one;2-tert-Butyl-1,4-benzenediol;2-Methoxy-4-propylphenol;Pentyl 2-furyl ketone;1,1-Dimethoxy-2-phenylethane;alpha-Teresantalic acid;Epinepetalactone;2,4,7-Decatrienoic acid;Perilla ketone;Marmelolactone A;Isomintlactone;1,4-Epi…	HMDB0004586;HMDB0041584;HMDB0062603;HMDB0127496;HMDB0135742;HMDB0029691;HMDB0031085;HMDB0032062;HMDB0032135;HMDB0032462;HMDB0032615;HMDB0034922;HMDB0035063;HMDB0035235;HMDB0035328;HMDB0036042;HMDB0036084;HMDB0036878;HMDB0036879;HMDB0037011;HMDB0037012;HMDB0037044;HMDB0039382;HMDB0040176;HMDB0041000	17	(+)-Bornane-2,5-dione;Dolichodial;Nepetalactone_cis-trans-form;Nepetalactone_trans-cis-form;Carvone_oxide;Piquerol_A;Rotundifolone;Perillic_acid;Myrtenic_acid;4-Butoxyphenol;Camphorquinone;(6E)-8-Oxogeranial;4-(4-Hydroxyphenyl)-2-butanol;(+/-)-Asarinol_A;4-n-Butylresorcinol;Oxocamphor;Bornane-2,6-dione	C03037;C09777;C09791;C09792;C09841;C09887;C09896;C11924;C11940;C14351;C14515;C17622;C17690;C17824;C18343;C18352;C20320	18494.9	19581.5	20725.4	19897.1	24947.9	21895.4	8451.76	8144.55	8889.03	8757.31	8753.4	8625.47	11325.8	9303.31	11492.5	10268.7	11276.4	10417.2	4789.05	4921.08	4617.56	4479.38	4589.78	4875.81	4508.57	4038.85	4584.98	4527.76	4691.74	4455.74	19832.1	25497.9	33217.1	24114.9
pos-M168T62	167.973	1.03167	1	0	-	Unknown	-	-	-	4	3(S)-hydroxy-13-cis-docosenoyl-CoA;3(S)-hydroxy-13-cis-eicosenoyl-CoA;5,6-epoxy-13-cis-retinoate;5,8-epoxy-13-cis-retinoate	HMDB0062200;HMDB0062201;HMDB0062411;HMDB0062412	0	-	-	1764.84	2395.83	898.768	1231.3	1237.53	1178.8	1322.3	2544.79	2126.2	2375.87	2464.41	1822.04	3116.34	3234.82	4877.82	2728.72	2299.45	3126.46	2367.6	831.332	973.489	1151.23	1519.39	2102.13	1695.68	2664.86	2592.77	2102.34	1589.82	2279.28	1251.67	1179.8	1152.69	1306.3
pos-M168T548	167.973	9.14057	1	0	-	Unknown	-	-	-	4	3(S)-hydroxy-13-cis-docosenoyl-CoA;3(S)-hydroxy-13-cis-eicosenoyl-CoA;5,6-epoxy-13-cis-retinoate;5,8-epoxy-13-cis-retinoate	HMDB0062200;HMDB0062201;HMDB0062411;HMDB0062412	0	-	-	2056.07	2442	2825.62	2707.96	2407.9	2314.87	2082.93	1778.27	3187.26	2751.58	2087.61	2755.55	2193.94	2806.38	2306.36	2846.29	2426.71	1954.88	2552.66	2304.45	1575.98	2877	2578.92	1869.72	1308.42	3137.16	2337.33	1937.3	2120.57	1719.88	836.098	2740.86	2426.44	1439.78
pos-M168T50	168.065	0.827633	1	0	-	Unknown	-	-	-	8	3,4,5-trihydroxy-6-{3-[2-(3-hydroxyphenyl)ethyl]-5-methoxyphenoxy}oxane-2-carboxylic acid;3,4,5-trihydroxy-6-{3-[2-(3-hydroxy-5-methoxyphenyl)ethyl]phenoxy}oxane-2-carboxylic acid;3,4,5-trihydroxy-6-[4-hydroxy-2-(1-hydroxy-3-phenylpropyl)phenoxy]oxane-2-carboxylic acid;3,4,5-trihydroxy-6-[4-hydroxy-3-(1-hydroxy-3-phenylpropyl)phenoxy]oxane-2-carboxylic acid;3,4,5-trihydroxy-6-{3-[2-(2-hydroxyphen…	HMDB0129923;HMDB0129924;HMDB0135394;HMDB0135395;HMDB0135762;HMDB0135763;HMDB0037483;HMDB0037484	4	Melampodin_A;Glycyphyllin;Isorhapontin;Rhaponticin	C09500;C09754;C10266;C10288	10419.7	10684.7	7361.13	11305.1	12576.5	13002.1	4084.23	4343.83	4509.57	4121.08	4764.98	4247.53	7963.52	8221.68	8258.73	9153.7	8362.24	8893.03	4382.49	1913.4	5138.05	3799.76	3977.97	1772.2	3732.02	3739.18	4400.29	4096.7	3860.39	4351.18	6875.3	7752.1	6454.13	7139.88
pos-M168T361	168.073	6.01223	1	0	-	Unknown	-	-	-	1	4-Guanidinobutanoic acid	HMDB0003464	1	4-Guanidinobutanoate	C01035	1988.95	1747.14	2381.15	2504.04	1837.38	1667.23	1755.88	2141.88	2138.81	1533.25	1649.76	2578.68	1696.11	1453.9	1861.19	1849.69	2641.01	1966.04	2125.99	2382.06	2429.53	1915.65	1970.77	2551.48	1968.18	2130.07	2113.92	1937.91	2350.19	2548.35	1901.12	1935.18	2131.39	2182.61
pos-M168T123	168.091	2.05507	1	1	3-Methylphenylacetic acid	Benzenoids	Benzene and substituted derivatives	HMDB0002222	null	1	Aminochrome o-semiquinone	HMDB0060279	0	-	-	782.108	889.431	930.496	771.182	934.92	903.367	3293.6	3108.13	3828.63	2997.3	2839.09	2921.86	2310.44	2268.46	1960.27	2239.85	2351.28	2372.16	3180.84	3472.25	3108.01	3400.26	3050.96	2993.91	2041.87	1640.84	2207.65	2008.05	2032.34	1996.3	3131.81	3591.88	3252.62	4021.27
pos-M168T186	168.109	3.0972	0	0	-	Unknown	-	-	-	0	-	-	0	-	-	2111.54	2954.27	2711.04	2149.34	2438.38	2313.61	1237.93	1151.91	1428.23	1330.83	1612.43	1303.9	1431.16	1436.36	1473.11	1587.8	1584.99	1548.06	1011.3	1065.63	677.901	800.184	972.099	978.068	867.254	1179.11	914.754	1124.51	1202.18	848.137	2533.67	2933.92	4488.57	2590.9
pos-M169T175	169.049	2.9189	1	1	Homogentisic acid	Benzenoids	Benzene and substituted derivatives	HMDB0000130	C00544	17	Vanillic acid;3, 5-Dihydroxyphenylacetic acid;3-hydroxy-5-methoxybenzoic acid;3-hydroxy-2-methoxybenzoic acid;Homogentisic acid;3-Hydroxymandelic acid;p-Hydroxymandelic acid;3,4-Dihydroxybenzeneacetic acid;5-Methoxysalicylic acid;3,4-Dihydroxymandelaldehyde;2',4',6'-Trihydroxyacetophenone;2,6-Dimethoxy-1,4-benzoquinone;3-Acetyl-4-hydroxy-6-methyl-2H-pyran-2-one;Thermophillin;3-Methoxysalicylic ac…	HMDB0000484;HMDB0094709;HMDB0125536;HMDB0140902;HMDB0000130;HMDB0000750;HMDB0000822;HMDB0001336;HMDB0001868;HMDB0006242;HMDB0029644;HMDB0029673;HMDB0033129;HMDB0034335;HMDB0059713;HMDB0060003;HMDB0131176	14	Homogentisate;3,4-Dihydroxyphenylacetate;Orsellinate;(S)-4-Hydroxymandelate;4-Hydroxypheoxyacetate;(R)-4-Hydroxymandelate;3,4-Dihydroxymandelaldehyde;2,6-Dihydroxyphenylacetate;Vanillate;2-Hydroxy-6-oxoocta-2,4,7-trienoate;2,6-Dimethoxybenzoquinone;4-Hydroxymandelate;4-Hydroxymethylsalicylate;1,2-Dihydrophthalic_acid	C00544;C01161;C01839;C03198;C03235;C05343;C05577;C06207;C06672;C07087;C10331;C11527;C14109;C16215	5453.21	6681.29	5953.83	5779.7	6387.44	6010.84	2543.9	1617.65	2330.72	2346.75	1920.19	3109.13	4077.5	4177.76	4220.47	3983.02	4144.2	4664.17	5914.9	6238.73	5706.49	5462.11	5897.57	6574.96	2680.06	3019.02	1967.63	2038.06	2378.65	2177.98	2960.05	3001.88	2700.86	2790.6
pos-M169T141	169.048	2.35345	1	0	-	Unknown	-	-	-	26	Vanillic acid;3, 5-Dihydroxyphenylacetic acid;3-hydroxy-5-methoxybenzoic acid;3-hydroxy-2-methoxybenzoic acid;Homogentisic acid;3-Hydroxymandelic acid;p-Hydroxymandelic acid;3,4-Dihydroxybenzeneacetic acid;5-Methoxysalicylic acid;3,4-Dihydroxymandelaldehyde;2',4',6'-Trihydroxyacetophenone;2,6-Dimethoxy-1,4-benzoquinone;3-Acetyl-4-hydroxy-6-methyl-2H-pyran-2-one;Thermophillin;3-Methoxysalicylic ac…	HMDB0000484;HMDB0094709;HMDB0125536;HMDB0140902;HMDB0000130;HMDB0000750;HMDB0000822;HMDB0001336;HMDB0001868;HMDB0006242;HMDB0029644;HMDB0029673;HMDB0033129;HMDB0034335;HMDB0059713;HMDB0060003;HMDB0131176;HMDB0000422;HMDB0000448;HMDB0000752;HMDB0000858;HMDB0002074;HMDB0002173;HMDB0006900;HMDB0033837;HMDB0061930	24	Homogentisate;3,4-Dihydroxyphenylacetate;Orsellinate;(S)-4-Hydroxymandelate;4-Hydroxypheoxyacetate;(R)-4-Hydroxymandelate;3,4-Dihydroxymandelaldehyde;2,6-Dihydroxyphenylacetate;Vanillate;2-Hydroxy-6-oxoocta-2,4,7-trienoate;2,6-Dimethoxybenzoquinone;4-Hydroxymandelate;4-Hydroxymethylsalicylate;1,2-Dihydrophthalic_acid;2-Aceto-2-hydroxybutanoate;Mevaldate;2-Dehydropantoate;(R)-4-Dehydropantoate;3-H…	C00544;C01161;C01839;C03198;C03235;C05343;C05577;C06207;C06672;C07087;C10331;C11527;C14109;C16215;C00659;C00772;C00966;C01053;C04237;C06006;C06104;C06762;C14463;C16272	2058.35	2112.86	2654.32	2404.24	2137.57	1816.07	1206.15	2013.4	1340.12	1298.85	1416.07	1150.81	1672.58	1283.65	1469.45	1594.25	1626.8	1452.93	1796.17	2049.6	1563.4	1627.24	3829.52	1665.73	1066.93	1179.04	1008.66	712.777	2229.56	1862.04	1437.11	1345.22	1260.55	1352.46
pos-M169T49	169.048	0.821233	1	0	-	Unknown	-	-	-	26	Vanillic acid;3, 5-Dihydroxyphenylacetic acid;3-hydroxy-5-methoxybenzoic acid;3-hydroxy-2-methoxybenzoic acid;Homogentisic acid;3-Hydroxymandelic acid;p-Hydroxymandelic acid;3,4-Dihydroxybenzeneacetic acid;5-Methoxysalicylic acid;3,4-Dihydroxymandelaldehyde;2',4',6'-Trihydroxyacetophenone;2,6-Dimethoxy-1,4-benzoquinone;3-Acetyl-4-hydroxy-6-methyl-2H-pyran-2-one;Thermophillin;3-Methoxysalicylic ac…	HMDB0000484;HMDB0094709;HMDB0125536;HMDB0140902;HMDB0000130;HMDB0000750;HMDB0000822;HMDB0001336;HMDB0001868;HMDB0006242;HMDB0029644;HMDB0029673;HMDB0033129;HMDB0034335;HMDB0059713;HMDB0060003;HMDB0131176;HMDB0000422;HMDB0000448;HMDB0000752;HMDB0000858;HMDB0002074;HMDB0002173;HMDB0006900;HMDB0033837;HMDB0061930	24	Homogentisate;3,4-Dihydroxyphenylacetate;Orsellinate;(S)-4-Hydroxymandelate;4-Hydroxypheoxyacetate;(R)-4-Hydroxymandelate;3,4-Dihydroxymandelaldehyde;2,6-Dihydroxyphenylacetate;Vanillate;2-Hydroxy-6-oxoocta-2,4,7-trienoate;2,6-Dimethoxybenzoquinone;4-Hydroxymandelate;4-Hydroxymethylsalicylate;1,2-Dihydrophthalic_acid;2-Aceto-2-hydroxybutanoate;Mevaldate;2-Dehydropantoate;(R)-4-Dehydropantoate;3-H…	C00544;C01161;C01839;C03198;C03235;C05343;C05577;C06207;C06672;C07087;C10331;C11527;C14109;C16215;C00659;C00772;C00966;C01053;C04237;C06006;C06104;C06762;C14463;C16272	4703.82	4007.77	4297.84	3954.03	6385.07	4338.49	1907.89	2123.11	1931.97	2350.58	2299.41	3331.7	2768.18	3210.15	3538.02	3027.53	3323.19	2967.91	4403.74	2217.52	4661.37	4290.25	2442.98	1956.84	2583.43	4031.4	2505.74	8129.89	8268.91	2597.21	1902.43	14322.5	18319.7	2824.08
pos-M169T92	169.049	1.53504	1	0	-	Unknown	-	-	-	17	Vanillic acid;3, 5-Dihydroxyphenylacetic acid;3-hydroxy-5-methoxybenzoic acid;3-hydroxy-2-methoxybenzoic acid;Homogentisic acid;3-Hydroxymandelic acid;p-Hydroxymandelic acid;3,4-Dihydroxybenzeneacetic acid;5-Methoxysalicylic acid;3,4-Dihydroxymandelaldehyde;2',4',6'-Trihydroxyacetophenone;2,6-Dimethoxy-1,4-benzoquinone;3-Acetyl-4-hydroxy-6-methyl-2H-pyran-2-one;Thermophillin;3-Methoxysalicylic ac…	HMDB0000484;HMDB0094709;HMDB0125536;HMDB0140902;HMDB0000130;HMDB0000750;HMDB0000822;HMDB0001336;HMDB0001868;HMDB0006242;HMDB0029644;HMDB0029673;HMDB0033129;HMDB0034335;HMDB0059713;HMDB0060003;HMDB0131176	14	Homogentisate;3,4-Dihydroxyphenylacetate;Orsellinate;(S)-4-Hydroxymandelate;4-Hydroxypheoxyacetate;(R)-4-Hydroxymandelate;3,4-Dihydroxymandelaldehyde;2,6-Dihydroxyphenylacetate;Vanillate;2-Hydroxy-6-oxoocta-2,4,7-trienoate;2,6-Dimethoxybenzoquinone;4-Hydroxymandelate;4-Hydroxymethylsalicylate;1,2-Dihydrophthalic_acid	C00544;C01161;C01839;C03198;C03235;C05343;C05577;C06207;C06672;C07087;C10331;C11527;C14109;C16215	942.79	1723.46	1571.94	1069.26	2062.97	1803.09	1526.47	1827.7	790.341	660.557	1621.43	1696.83	912.983	1647.23	718.304	1143.65	1034.93	1726.56	1326.77	1472.69	1103.09	1939.12	1126.49	1659.68	923.089	1808.06	829.812	1959.41	784.701	753.663	1445.16	1508.2	1087.07	1714.47
pos-M169T39	169.07	0.650383	0	0	-	Unknown	-	-	-	0	-	-	0	-	-	1530.48	1819.36	2288.43	1177.85	2141.31	2447.9	2529.45	1986.49	1939.99	2291.37	2338.36	2288.35	1904.05	2622.88	2055.88	1839.77	1933.35	2416.43	2671.19	2981.34	2391.57	2473.69	2326.11	2617.67	2554.01	1508.5	2020.76	1949.43	2174.25	2022.98	2957.04	2731.35	2366.6	3364.48
pos-M169T196	169.121	3.26687	1	0	-	Unknown	-	-	-	23	trans-4,5-epoxy-2(E)-decenal;Ethyl (4Z)-4,7-octadienoate;Methyl octynecarboxylate;(+/-)-Dihydromintlactone;2,4-Hexadienyl butyrate;2,4-Hexadienyl isobutyrate;cis-3-Hexenyl crotonate;(+/-)-2-(5-Methyl-5-vinyltetrahydrofuran-2-yl)propionaldehyde;(-)-(Z)-Tetrahydro-6-(2-pentenyl)-2H-pyran-2-one;5,6-Dihydro-6-pentyl-2H-pyran-2-one;6-Hydroxy-2,6-dimethyl-2,7-octadien-4-one;Epoxyartemisia ketone;Ascari…	HMDB0013105;HMDB0031156;HMDB0031273;HMDB0032219;HMDB0032312;HMDB0032313;HMDB0032319;HMDB0032434;HMDB0033700;HMDB0034452;HMDB0034670;HMDB0035714;HMDB0035766;HMDB0035829;HMDB0036067;HMDB0036103;HMDB0037014;HMDB0037175;HMDB0037821;HMDB0040639;HMDB0029359;HMDB0037635;HMDB0038679	33	6-Oxocineole;1,2-Campholide;(+)-exo-5-Hydroxycamphor;Iridodial;(Z)-3,5-Hexadienyl_butyrate;Lilac_aldehyde;Tiglyl_tiglate;(+)-Iridodial;Iridomyrmecin;cis-trans-Nepetalactol;Ascaridole;Chrysanthemic_acid;Diosphenol;(4R,7R)-4-Isopropenyl-7-methyl-2-oxo-oxepanone;(3S,6R)-6-Isopropenyl-3-methyl-2-oxo-oxepanone;(4S,7R)-4-Isopropenyl-7-methyl-2-oxo-oxepanone;(3S,6S)-6-Isopropenyl-3-methyl-2-oxo-oxepanon…	C00848;C02108;C03448;C06069;C08489;C08498;C08546;C09785;C09786;C09804;C09836;C09842;C09854;C11402;C11403;C11414;C11418;C11651;C11937;C11943;C11944;C16461;C18019;C19083;C19731;C20221;C20222;C20223;C20322;C20323;C14218;C14271;C14273	5099.24	5593.85	5535.07	5616.44	5949.43	6444.48	5490.38	3148.84	3077.01	3324.53	3116.77	3032.67	3802.78	4905.64	3636.51	6181.94	5470.55	4368.38	2646.49	3710.61	2840.26	2966.43	2734.73	2606.4	2200.87	2686.2	2117.6	2392.58	2485.54	2436.51	4609.07	4627.65	4509.37	4289.38
pos-M170T127	170.026	2.12	1	0	-	Unknown	-	-	-	1	Thiomorpholine 3-carboxylate	HMDB0059611	2	Thiobenzamide_S,S-dioxide;Thiomorpholine_3-carboxylate	C16285;C03901	816.851	1242.17	966.048	931.352	752.697	737.128	766.448	784.105	911.115	868.965	1014.22	854.033	632.636	674.454	657.334	593.198	648.941	1012.33	1123.97	1698.39	1345.52	1140.74	1745.33	1521.1	637.627	547.165	683.028	893.809	712.192	526.075	1037.81	976.993	730.461	785.766
pos-M170T80	170.044	1.33493	1	0	-	Unknown	-	-	-	11	2-Furoylglycine;L-2,3-Dihydrodipicolinate;N-lactoyl-Glycine;L-Glutamic acid;N-Methyl-D-aspartic acid;N-Acetylserine;O-Acetylserine;D-Glutamic acid;L-4-Hydroxyglutamate semialdehyde;3-(Carboxymethylamino)propanoic acid;DL-Glutamate	HMDB0000439;HMDB0012247;HMDB0062183;HMDB0000148;HMDB0002393;HMDB0002931;HMDB0003011;HMDB0003339;HMDB0006556;HMDB0033550;HMDB0060475	16	L-2,3-Dihydrodipicolinate;3,5-Dihydroxyanthranilate;3-Methylpyrrole-2,4-dicarboxylic_acid;2-Methoxy-5-nitrophenol;2-Methoxy-4-nitrophenol;4-Methyl-5-nitrocatechol;L-Glutamate;D-Glutamate;Glutamate;O-Acetyl-L-serine;L-threo-3-Methylaspartate;N-(Carboxymethyl)-D-alanine;3-Aminopentanedioate;L-4-Hydroxyglutamate_semialdehyde;2-Oxo-4-hydroxy-5-aminovalerate;N-Methyl-D-aspartic_acid	C03340;C11465;C12477;C17385;C17386;C18315;C00025;C00217;C00302;C00979;C03618;C03790;C05574;C05938;C05941;C12269	1159.38	952.837	1274.44	998.573	975.89	1215.39	1855.73	1999.14	1958.38	1745.05	1938.18	2215.27	2779.21	2658.31	2321.11	2832.09	3105.92	2936.31	2097.84	1650.41	1970.71	2708.44	1914.45	2605.89	910.617	805.023	1187.63	832.123	1210.94	1214.15	1670.33	1701.58	1875.58	1801.09
pos-M170T144	170.059	2.39463	0	0	-	Unknown	-	-	-	0	-	-	0	-	-	22817.4	24766.3	22750.4	22768	23537.1	22133	19244	18953.4	19444.6	18840.5	19015.7	18747.2	11276	12442.9	10638.3	11709.6	11327.4	10768.1	5250.99	4071.4	3092.91	3619.59	3334.19	5595.15	7088.89	4965.41	5688.08	5659.37	5357.62	5887.41	27520.5	29831.2	30719.2	26585.4
pos-M170T39	170.066	0.644233	0	0	-	Unknown	-	-	-	0	-	-	0	-	-	23317.7	22550.1	24268.7	26370.7	20566.6	23052.7	22456.8	21406.6	24141.2	24671.2	22480.4	21598.8	23792.8	23855.8	19030.4	24749.5	21961.5	23647.6	33574	28057.8	27796	30095.2	29350.4	27942.7	28073.4	20822.2	23243.1	24282.4	23601.5	24746.4	36660.9	36316.8	34399.6	39077.1
pos-M170T95	170.08	1.59005	1	0	-	Unknown	-	-	-	38	Norepinephrine;Pyridoxine;6-Hydroxydopamine;5-Hydroxydopamine;6-Acetyl-2,3-dihydro-2-(hydroxymethyl)-4(1H)-pyridinone;xi-Norepinephrine;2-hydroxy-2-phenylacetic acid;5-ethenylbenzene-1,2,3-triol;4-[(E)-2-hydroxyethenyl]benzene-1,2-diol;p-Hydroxyphenylacetic acid;3-Hydroxyphenylacetic acid;Ortho-Hydroxyphenylacetic acid;Mandelic acid;p-Anisic acid;3-Cresotinic acid;3,4-Dihydroxyphenylacetaldehyde;…	HMDB0000216;HMDB0000239;HMDB0001537;HMDB0004817;HMDB0035178;HMDB0037685;HMDB0124926;HMDB0125528;HMDB0137457;HMDB0000020;HMDB0000440;HMDB0000669;HMDB0000703;HMDB0001101;HMDB0002390;HMDB0003791;HMDB0004815;HMDB0012308;HMDB0029657;HMDB0029658;HMDB0029659;HMDB0029660;HMDB0029661;HMDB0029662;HMDB0031609;HMDB0032399;HMDB0032572;HMDB0032594;HMDB0032604;HMDB0032606;HMDB0032629;HMDB0032919;HMDB0033003;HMD…	25	Pyridoxine;L-Noradrenaline;4-Hydroxyphenylacetate;4-Hydroxy-3-methoxy-benzaldehyde;(R)-Mandelate;(S)-Mandelate;Phenoxyacetate;4-Methoxybenzoate;3-Methoxytropolone;6-Methylsalicylate;2',4'-Dihydroxyacetophenone;3,4-Dihydroxyphenylacetaldehyde;3-Hydroxyphenylacetate;2-Hydroxyphenylacetate;3',4'-Dihydroxyacetophenone;2-(Hydroxymethyl)benzoic_acid;Resorcinol_monoacetate;Methyl_salicylate;4-Hydroxyphe…	C00314;C00547;C00642;C00755;C01983;C01984;C02181;C02519;C02639;C02657;C03663;C04043;C05593;C05852;C10675;C10804;C12064;C12305;C13635;C13636;C14088;C14103;C14108;C17900;C21167	5966.34	6061.95	6287.14	6017.76	7395.7	6960.47	6268.65	6967.57	6853.32	7034.2	6832.87	7162.42	4456.87	3810.74	5149.33	4156.55	4780.35	3968.28	12533.3	12487.9	12675.5	12622.4	13217.6	12886.1	4498.52	3109.44	5645.16	3686.16	4129.64	5808.28	9568.3	9867.27	9708.18	10066.7
pos-M170T52	170.08	0.863875	1	0	-	Unknown	-	-	-	38	Norepinephrine;Pyridoxine;6-Hydroxydopamine;5-Hydroxydopamine;6-Acetyl-2,3-dihydro-2-(hydroxymethyl)-4(1H)-pyridinone;xi-Norepinephrine;2-hydroxy-2-phenylacetic acid;5-ethenylbenzene-1,2,3-triol;4-[(E)-2-hydroxyethenyl]benzene-1,2-diol;p-Hydroxyphenylacetic acid;3-Hydroxyphenylacetic acid;Ortho-Hydroxyphenylacetic acid;Mandelic acid;p-Anisic acid;3-Cresotinic acid;3,4-Dihydroxyphenylacetaldehyde;…	HMDB0000216;HMDB0000239;HMDB0001537;HMDB0004817;HMDB0035178;HMDB0037685;HMDB0124926;HMDB0125528;HMDB0137457;HMDB0000020;HMDB0000440;HMDB0000669;HMDB0000703;HMDB0001101;HMDB0002390;HMDB0003791;HMDB0004815;HMDB0012308;HMDB0029657;HMDB0029658;HMDB0029659;HMDB0029660;HMDB0029661;HMDB0029662;HMDB0031609;HMDB0032399;HMDB0032572;HMDB0032594;HMDB0032604;HMDB0032606;HMDB0032629;HMDB0032919;HMDB0033003;HMD…	25	Pyridoxine;L-Noradrenaline;4-Hydroxyphenylacetate;4-Hydroxy-3-methoxy-benzaldehyde;(R)-Mandelate;(S)-Mandelate;Phenoxyacetate;4-Methoxybenzoate;3-Methoxytropolone;6-Methylsalicylate;2',4'-Dihydroxyacetophenone;3,4-Dihydroxyphenylacetaldehyde;3-Hydroxyphenylacetate;2-Hydroxyphenylacetate;3',4'-Dihydroxyacetophenone;2-(Hydroxymethyl)benzoic_acid;Resorcinol_monoacetate;Methyl_salicylate;4-Hydroxyphe…	C00314;C00547;C00642;C00755;C01983;C01984;C02181;C02519;C02639;C02657;C03663;C04043;C05593;C05852;C10675;C10804;C12064;C12305;C13635;C13636;C14088;C14103;C14108;C17900;C21167	17186.8	16634.8	15539.4	17178.6	18436.3	19422.1	5678.55	7489.07	7137.18	7246.08	7368.83	6990.23	8312.72	6534.71	7668.53	7430.82	6981.11	8317.96	8179.37	8609.74	9202.2	8661.06	8308.56	8837.96	7452.32	8825.8	7502.2	7531.23	8466.08	9846.45	7780.73	7699.54	8074.68	9133.75
pos-M170T363	170.096	6.05192	1	1	Diphenylamine	Benzenoids	Benzene and substituted derivatives	HMDB0032562	C11016	2	4-Aminobiphenyl;Diphenylamine	HMDB0013195;HMDB0032562	3	4-Aminobiphenyl;Diphenylamine;5-Aminoacenaphthene	C10998;C11016;C19319	14074.3	9319.63	10136.7	11639.2	8491.15	9866.12	12271.6	8527.44	8784.79	17687	9768.33	9371.62	10471.1	8363.21	8998.57	9509.27	8759.67	9151.84	13362.8	10459	12644.4	12904.1	9516.36	9464.06	9368.93	9932.36	17431.7	8491.63	13656.5	9147.19	9022.64	8244.38	7887.43	8765.06
pos-M170T182	170.117	3.04125	1	0	-	Unknown	-	-	-	14	Homoarecoline;3-ethyl-5-methoxyphenol;2-Isopropyl-1,4-benzenediol;3-(4-Hydroxyphenyl)-1-propanol;3-(5-Methyl-2-furanyl)butanal;2-Propenyl 2,4-hexadienoate;1-(2-Furanyl)-1-pentanone;4-(Ethoxymethyl)phenol;4-Ethyl-2-methoxyphenol;2,6,6-Trimethyl-2-cyclohexene-1,4-dione;2-(Ethoxymethyl)phenol;(Dimethoxymethyl)benzene;2-Isopropoxyphenol;3,5-Dimethoxytoluene	HMDB0038321;HMDB0125537;HMDB0032132;HMDB0032599;HMDB0036169;HMDB0036227;HMDB0039801;HMDB0039956;HMDB0040175;HMDB0040216;HMDB0040449;HMDB0041326;HMDB0041804;HMDB0059853	2	Piperidione;3-Isopropylcatechol	C17730;C01014	1684.63	1844.39	919.509	1845.16	1821.65	1944.56	1962.55	2012.84	2169.83	2427.1	2154.88	2120.34	4085.3	4226.8	2992.05	3468.71	3647.81	3528.83	2653.65	2668.25	1887.06	2017.26	2842.72	2374.03	2476.87	1981.89	2622.21	2362.55	2056.03	2222.2	2522.13	1684.63	2177.92	2508.95
pos-M171T545_1	170.866	9.08195	0	0	-	Unknown	-	-	-	0	-	-	0	-	-	2122.7	2443.23	2139.18	1863.26	2599.41	2236.6	2446.83	2140.12	2481.62	2330.5	2116.47	2290.09	2270.5	2346.13	2178.05	2124.88	1258.95	1331.64	2069.42	1768.05	2363.37	2286.22	1996.75	2211.66	2636.76	2420.02	2047.52	2590.73	2294.42	1752.37	2212.02	1873.43	2081.44	1612.56
pos-M171T39_1	170.944	0.650267	1	0	-	Unknown	-	-	-	1	1,2,4,6-Tetrathiepane	HMDB0031719	0	-	-	1187.88	954.359	1683.65	1531.78	1329.94	1537.9	2970.52	2958.33	3451.72	3294.34	2722.64	3313.87	2924.69	2768.04	2825.23	2430.7	2843.43	2485.38	1502.28	1897.22	2307.7	2103.91	1668.49	1751.6	1716.49	1556.02	1744.89	1500.53	1741.09	1470.43	1318.68	1654.07	1461.31	1402.42
pos-M171T545_2	170.983	9.08173	1	0	-	Unknown	-	-	-	1	2,4,6-Octatriynoic acid	HMDB0030967	0	-	-	1231.6	1253.26	1427.51	1026.21	1019.49	1349.13	623.793	1382.81	1068.73	1123.45	1371.42	584.581	1298.82	910.145	901.262	1382.05	991.105	1307.22	1302.21	1533.27	1850.3	860.557	2038.49	1075.04	833.036	626.287	1544.84	1672.77	711.757	1343.56	1313.43	1461.58	1116.43	1203.91
pos-M171T114	171.028	1.90598	1	1	Phloroglucinolcarboxylic acid	Benzenoids	Benzene and substituted derivatives	HMDB0029649	NA	15	Gallic acid;2,4,5-trihydroxybenzoic acid;2,3,4,6-tetrahydroxybenzaldehyde;2,4,6-Trihydroxybenzoic acid;2,3,4-Trihydroxybenzoic acid;Citramalic acid;3-Hydroxyglutaric acid;D-2-Hydroxyglutaric acid;L-2-Hydroxyglutaric acid;Ribonolactone;D-Xylono-1,5-lactone;2-Hydroxyglutarate;2-Propenyl propyl disulfide;Methyl 3-methyl-1-butenyl disulfide;1-Propenyl propyl disulfide	HMDB0005807;HMDB0126491;HMDB0130402;HMDB0029649;HMDB0059964;HMDB0000426;HMDB0000428;HMDB0000606;HMDB0000694;HMDB0001900;HMDB0011676;HMDB0059655;HMDB0033912;HMDB0038890;HMDB0041392	19	Gallate;D-Arabinono-1,4-lactone;2-Dehydro-3-deoxy-L-arabinonate;Citramalate;(R)-2-Hydroxyglutarate;L-Arabinono-1,4-lactone;D-Xylonolactone;(R)-2-Methylmalate;(S)-2-Methylmalate;2-Hydroxyglutarate;D-Xylono-1,4-lactone;L-Xylono-1,4-lactone;(S)-2-Hydroxyglutarate;2-Dehydro-3-deoxy-D-xylonate;L-Arabinono-1,5-lactone;L-threo-3-Methylmalate;D-threo-3-Methylmalate;D-erythro-3-Methylmalate;Methylenediurea	C01424;C00652;C00684;C00815;C01087;C01114;C02266;C02612;C02614;C02630;C02753;C02994;C03196;C03826;C05405;C06029;C06031;C06032;C06381	5528.48	5329.75	5791.28	6446.74	6002	5602.56	2308.51	2518.87	2661.24	2834.32	2436.5	2583.27	1671.06	1473.55	1673.99	1397.33	1867.75	1733.98	2785.92	2779.15	3067.68	2476.89	2883.66	2589.64	1491.59	917.314	1056.24	1689.38	1431.63	1132.05	8754.57	9175.47	9918.45	9737.84
pos-M171T92	171.026	1.53956	1	0	-	Unknown	-	-	-	11	Citramalic acid;3-Hydroxyglutaric acid;D-2-Hydroxyglutaric acid;L-2-Hydroxyglutaric acid;Ribonolactone;D-Xylono-1,5-lactone;2-Hydroxyglutarate;2-Propenyl propyl disulfide;Methyl 3-methyl-1-butenyl disulfide;1-Propenyl propyl disulfide;Thiocysteine	HMDB0000426;HMDB0000428;HMDB0000606;HMDB0000694;HMDB0001900;HMDB0011676;HMDB0059655;HMDB0033912;HMDB0038890;HMDB0041392;HMDB0003585	18	D-Arabinono-1,4-lactone;2-Dehydro-3-deoxy-L-arabinonate;Citramalate;(R)-2-Hydroxyglutarate;L-Arabinono-1,4-lactone;D-Xylonolactone;(R)-2-Methylmalate;(S)-2-Methylmalate;2-Hydroxyglutarate;D-Xylono-1,4-lactone;L-Xylono-1,4-lactone;(S)-2-Hydroxyglutarate;2-Dehydro-3-deoxy-D-xylonate;L-Arabinono-1,5-lactone;L-threo-3-Methylmalate;D-threo-3-Methylmalate;D-erythro-3-Methylmalate;Thiocysteine	C00652;C00684;C00815;C01087;C01114;C02266;C02612;C02614;C02630;C02753;C02994;C03196;C03826;C05405;C06029;C06031;C06032;C01962	577.02	466.324	706.187	475.523	500.062	582.671	4284.17	5086.78	5285.25	5255.17	5552.83	5414.3	5605.08	5399.44	5468.83	5507.24	6646.68	6484.21	891.224	1140.06	1236.11	1263.82	1435.32	1762.26	4886	4130.87	4540.09	5235.39	6131.34	4531.89	833.529	759.072	766.798	648.9
pos-M171T143	171.063	2.39114	1	0	-	Unknown	-	-	-	6	Mevalonic acid;(R) 2,3-Dihydroxy-3-methylvalerate;Glycerol 1-propanoate;(R)-mevalonate;(2-Methoxyethoxy)propanoic acid;(3-Aminopropoxy)guanidine	HMDB0000227;HMDB0012140;HMDB0031639;HMDB0059629;HMDB0059705;HMDB0039228	11	(R)-Mevalonate;(R)-Pantoate;(S)-Mevalonate;3,6-Dideoxy-L-galactose;2,3-Dihydroxy-3-methylpentanoate;(R)-2,3-Dihydroxy-3-methylpentanoate;Abequose;D-Digitoxose;Olivose;Paratose;Tyvelose	C00418;C00522;C02104;C03348;C04104;C06007;C06471;C21045;C21054;C21055;C21062	3835.15	3759.54	4123.52	3100.84	3986.4	3168.52	3182.08	3019.95	2651.22	2892.83	3167.27	3237.22	2226.34	2038.31	4181.29	2337.07	1937.8	2789.99	1501.46	1233.01	3974.63	897.383	1508.61	1085.36	1209.78	1122.35	1117.4	1343.67	3234.29	1881.29	3830.97	4315.02	3600.72	4073.38
pos-M171T39_2	171.067	0.650325	0	0	-	Unknown	-	-	-	0	-	-	0	-	-	4645.45	4885.92	2335.98	3617.99	4137.08	4400.02	4816.07	5246.73	3459.05	3817.95	4387.75	4275.67	4214.2	4196.8	3838.18	4171.31	5151.87	7924.55	6139.38	6496.88	5459.91	6085.47	2031.01	5498.53	5709.66	4142.69	4113.06	4556.26	4595.35	4091.6	7136.88	6322	7211.93	7154.02
pos-M172T545	171.864	9.08112	0	0	-	Unknown	-	-	-	0	-	-	0	-	-	2552.56	2267.94	2800.78	2204.16	2224.32	2338.93	2783.92	1691.1	2209.17	2463.79	2121.83	2714.35	1305.04	2762.78	2424.9	2985.09	1222.71	1838.69	2325.49	2113.77	3563.31	2582.99	2344.8	2100.93	1908.71	2124.61	1260.97	2444.05	2118.59	1955.7	2586.73	1846.72	1549.74	1482.46
pos-M172T70	172.06	1.16414	1	1	Tetrahydrodipicolinate	Organic acids and derivatives	Carboxylic acids and derivatives	HMDB0012289	C03972	0	-	-	6	N-Ethylmaleimide;N-Furfurylformamide;3-Hydroxyaminophenol;Aminohydroquinone;3,6-Dihydronicotinic_acid;4-Aminocatechol	C02441;C02854;C14602;C14604;C16671;C18351	9383.98	7723.17	5197.5	8710.61	8432.22	9362.76	25565.8	27808.5	29264.9	28941.9	26938.7	30694	21165.6	20150.6	22274.2	23289.1	24846.6	24899.2	6919.21	7492.71	7401.34	6638.6	8210.01	8524.78	4219.43	4559.06	4159.7	3604.05	4251.84	3984.49	13094.1	13625.7	12145.8	14601.5
pos-M172T54	172.06	0.898167	1	1	Tetrahydrodipicolinate	Organic acids and derivatives	Carboxylic acids and derivatives	HMDB0012289	C03972	0	-	-	1	Crimidine	C19138	5697.24	5969.1	3565	5996.62	6272.12	6439.95	23637.7	25827.8	23362.6	23115.8	25166.6	26698.7	19911.7	23584.8	19740.2	19160.5	21770.5	22725	6374.27	4371.68	7086.3	7412.27	3285.19	4955.85	2764.88	2520.7	3601.39	3007.11	2804.05	3587.31	11752.6	11086.9	10915	12311.7
pos-M172T53	172.096	0.886017	1	0	-	Unknown	-	-	-	14	Triethanolamine;5-ethylbenzene-1,2,3-triol;2,4-dimethylbenzene-1,3,5-triol;5-methoxy-4-methylbenzene-1,3-diol;5-methoxy-2-methylbenzene-1,3-diol;2,3-dimethoxyphenol;1-(4-hydroxyphenyl)ethane-1,2-diol;Hydroxytyrosol;Sylvopinol;4-Hydroxy-3-methoxybenzenemethanol;2,6-Dimethoxyphenol;Propyl 2-furoate;2-Furanylmethyl propanoate;3,5-Dimethoxyphenol	HMDB0032538;HMDB0125534;HMDB0126617;HMDB0131231;HMDB0131232;HMDB0131479;HMDB0135785;HMDB0005784;HMDB0030570;HMDB0032012;HMDB0034158;HMDB0037724;HMDB0037728;HMDB0059966	5	Crotanecine;N-Butyryl-L-homoserine_lactone;Triethanolamine;Vanillyl_alcohol;2,6-Dimethoxyphenol	C10284;C11837;C06771;C06317;C10787	2978.94	1919.26	1549.94	2242.75	6524.33	2041.63	1121.91	25426.6	3166.97	1730.2	1795.92	26131	774.095	20584.8	1540.34	1183.6	809.653	22269.6	1822	4246.98	1888.77	1462.5	1631.38	1553.92	1121.19	1380.83	1213.77	1296.44	1180.23	1299.05	3159.82	2803.51	2890.07	2953.06
pos-M172T199	172.132	3.3199	1	1	Gabapentin	Organic acids and derivatives	Carboxylic acids and derivatives	HMDB0005015	NA	12	Gabapentin;Methyl 2-octynoate;2,4-Hexadienyl propionate;2-Nonenoic acid gamma-lactone;(E)-2,6-Dimethyl-2,5-heptadienoic acid;3,5,5-Trimethyl-1,2-cyclohexanedione;Enol-3,5,5-Trimethyl-1,2-cyclohexanedione;Octahydro-2H-1-benzopyran-2-one;Allyl hexenoate;xi-2,2,6-Trimethyl-1,4-cyclohexanedione;Anapear;4-Oxo-2-nonenal	HMDB0005015;HMDB0031302;HMDB0032314;HMDB0032442;HMDB0035135;HMDB0036177;HMDB0036239;HMDB0037276;HMDB0038268;HMDB0038697;HMDB0040285;HMDB0060285	1	Boschnialactone	C09772	1684.49	2601.13	2428.63	1754.49	1481.21	2502.46	2482.66	2999.84	3127.49	2812.87	2798.34	3432.46	3913.29	2711.21	3183.26	2951.71	3042.43	2801.78	3369.56	5209.28	3335.62	3405.74	3021.8	3328.99	2238.38	2344.9	1857.52	2203.5	1737.43	2515.15	1828.47	4397.07	3882.75	3430.09
pos-M172T433	172.132	7.22173	1	1	Gabapentin	Organic acids and derivatives	Carboxylic acids and derivatives	HMDB0005015		12	Gabapentin;Methyl 2-octynoate;2,4-Hexadienyl propionate;2-Nonenoic acid gamma-lactone;(E)-2,6-Dimethyl-2,5-heptadienoic acid;3,5,5-Trimethyl-1,2-cyclohexanedione;Enol-3,5,5-Trimethyl-1,2-cyclohexanedione;Octahydro-2H-1-benzopyran-2-one;Allyl hexenoate;xi-2,2,6-Trimethyl-1,4-cyclohexanedione;Anapear;4-Oxo-2-nonenal	HMDB0005015;HMDB0031302;HMDB0032314;HMDB0032442;HMDB0035135;HMDB0036177;HMDB0036239;HMDB0037276;HMDB0038268;HMDB0038697;HMDB0040285;HMDB0060285	1	Boschnialactone	C09772	3155.91	1841.46	3408.06	3230.76	3022.36	3215.27	2370.53	1983.42	2604.77	2556.98	1782.54	3101.01	2277.66	2764.27	2517.57	2670.29	1871.39	2849.85	3061.21	6012.55	3274.15	2701.32	3088.19	2540.59	2256.87	3016.13	1703.31	3126.16	3128.26	2778.72	2456.05	2694.11	4775.22	3690.46
pos-M172T327	172.169	5.44793	1	0	-	Unknown	-	-	-	67	N,2,3-Trimethyl-2-(1-methylethyl)butanamide;Alpha-Terpineol;2-Decenal;3-Decen-2-one;2,6-Dimethyl-7-octen-3-one;Thujyl alcohol;9-Decenal;Fenchol;(-)-Carvomenthone;(+)-Isomenthone;(-)-Borneol;p-Menthan-2-one;(+)-Menthone;(+)-Isoborneol;(+)-Borneol;(-)-Isoborneol;(R)-Citronellal;(-)-Dihydrocarveol;Piperitol;(S)-Citronellal;trans-(-)-p-Menth-1-en-3-ol;(1R*,3R*,6S*)-3-Caranol;(1R*,2S*,3S*,6S*)-2-Caran…	HMDB0036195;HMDB0004043;HMDB0030999;HMDB0031410;HMDB0032118;HMDB0032530;HMDB0034848;HMDB0034932;HMDB0034969;HMDB0034972;HMDB0034976;HMDB0035272;HMDB0035783;HMDB0035815;HMDB0035818;HMDB0035819;HMDB0035820;HMDB0035825;HMDB0035838;HMDB0035842;HMDB0035861;HMDB0035954;HMDB0035955;HMDB0036041;HMDB0036068;HMDB0036077;HMDB0036078;HMDB0036086;HMDB0036096;HMDB0036097;HMDB0036101;HMDB0036102;HMDB0036107;HMD…	38	(-)-Menthone;Borneol;Geraniol;(+)-Borneol;(-)-Borneol;(-)-endo-Fenchol;Sabinene_hydrate;(+)-trans-Pulegol;(+)-trans-Piperitenol;3,7-Dimethylocta-1,6-dien-3-ol;1,8-Cineole;(R)-(+)-Citronellal;Nerol;(R)-(+)-alpha-Terpineol;(S)-(-)-Citronellal;(-)-Linalool;(+)-Linalool;(+)-Menthone;(-)-alpha-Terpineol;(1R,2R,4R)-Dihydrocarveol;(1R,2S,4R)-Neo-dihydrocarveol;(1S,2S,4R)-Iso-dihydrocarveol;(1S,2R,4R)-Ne…	C00843;C01411;C01500;C01765;C01766;C02344;C02462;C02484;C03039;C03985;C09844;C09848;C09871;C09902;C11384;C11388;C11389;C11390;C11393;C11396;C11397;C11399;C11400;C11410;C11411;C11413;C11416;C11952;C16772;C16909;C17073;C17125;C17384;C17517;C17518;C17611;C18017;C20261	4484.01	2592.94	3351.32	3521.86	4235.11	2997.19	2411.66	2584.54	2232.94	2225.51	2757.11	2610.04	2308.66	3162.62	2837.64	2406.2	2999.63	2547.4	3231.69	3634.76	3082.28	2617.27	2722.46	9316.25	4180.95	4676.5	2613.74	4972.27	3660.16	3540.39	2616.25	9068.62	3226.58	3287.73
pos-M173T545	172.861	9.08184	0	0	-	Unknown	-	-	-	0	-	-	0	-	-	15928	14971.4	16379.4	13948	14373.3	14746.8	15072.5	15295.6	16013.1	13289.8	12964	12560.7	14779.1	16893.2	14215.8	14440.4	12947.3	13313.3	16041	15644.6	15097.2	12828.9	12465	13062.5	16185.1	17208	14234	14412.6	16139.6	14869	16102.3	14593.4	12614.5	12087.1
pos-M173T546	172.955	9.10147	0	0	-	Unknown	-	-	-	0	-	-	0	-	-	1398.48	1217.56	1418.95	1825.23	1481.55	1689.01	1752.06	1399.61	1707.72	2008.1	1173.75	1549.92	1550.03	1344.66	941.742	1490.61	1054.69	1110.59	1714.78	2213.03	1453.43	1417.32	1623.46	2003.22	1358.79	1238.27	747.071	1950.43	1149.14	1668.47	937.802	1281.91	1512.54	1007.73
pos-M173T39	172.977	0.64395	0	0	-	Unknown	-	-	-	0	-	-	0	-	-	1308.84	1892.26	1283.29	1961.37	1494.81	1154.29	1235.15	1371.57	1461.3	1478.4	1349.82	1158.57	1267.6	1899.74	1538.49	5758.03	1444.02	1649.87	1697.53	1508.02	1960.96	1758.18	3411.77	1802.82	1584.39	2627.09	1416.4	1248.36	1451.99	1599.89	1636.99	1681.66	1902.23	1880.84
pos-M173T61	172.975	1.02249	0	0	-	Unknown	-	-	-	0	-	-	0	-	-	1976.74	1383.59	3152.07	1267.18	1203.42	1215.13	1878.73	2504.13	2544.83	2123.48	899.373	2048.15	2529.3	1849.05	2910.05	2354.53	2600.76	2375.65	1589.92	2008.26	1862.02	1198.44	1909.84	2621.26	2237.16	1666.36	1797.58	650.551	2227.41	757.944	1007.37	1560.06	1268.13	1588.21
pos-M173T547	172.989	9.11175	0	0	-	Unknown	-	-	-	0	-	-	0	-	-	2319.8	1942.7	2162.62	1605.09	2190.86	2739.14	1321.19	1938.91	2105.32	2309.13	1931.16	1433.43	1062.12	1907.63	2871.96	2072.91	1750.84	1688.42	2340.45	2614.93	1029.86	1544.54	1187.76	3262.17	2550.47	2509.06	1594.19	1695.37	2355.6	2446.04	1943.12	2335.56	1748.03	1889.52
pos-M173T48	173.019	0.80505	0	0	-	Unknown	-	-	-	0	-	-	0	-	-	939.393	884.152	727.837	1154.01	1421.92	1081.03	1889.61	1630.69	2491.02	2144.31	2057.73	2440.77	1421.28	2187.89	2056.27	1239.56	1371.47	1749.75	1075.24	3326.41	1647.44	912.315	2222.68	2147.56	2779.82	2813.51	2512.35	2177.36	2870.36	2609.84	734.488	868.778	568.772	1524.16
pos-M173T40	173.048	0.66755	1	0	-	Unknown	-	-	-	10	5,6,7,8-Tetrahydroquinoxaline;3,5-Dimethyl-2-vinylpyrazine;6,7-Dihydro-2-methyl-5H-cyclopenta[b]pyrazine;6,7-Dihydro-5-methyl-5H-cyclopenta[b]pyrazine;2-Methyl-6-(1-propenyl)pyrazine;2-Methyl-3-(1-propenyl)pyrazine;2-Methyl-6-(2-propenyl)pyrazine;2-Methyl-5-(2-propenyl)pyrazine;2-Methyl-3-(2-propenyl)pyrazine;2-Methyl-5-(1-propenyl)pyrazine	HMDB0033154;HMDB0034891;HMDB0037148;HMDB0037149;HMDB0039990;HMDB0039991;HMDB0039992;HMDB0039993;HMDB0039994;HMDB0039997	1	m-Chlorobenzamide	C11731	2051.35	1955.51	2120.78	1597.11	4952.45	1649.6	8081.13	7489.97	7016.19	5405.74	6597.38	5584.35	7429.24	6581.97	6003.13	6595.1	5987.63	5614.96	5222.71	3523.72	2739.7	2822.43	2843.66	2114.27	1263.62	2575.77	3086.65	4182.6	2791.17	2322.24	689.121	2469.34	1828.51	2447.34
pos-M174T546_1	173.868	9.10152	0	0	-	Unknown	-	-	-	0	-	-	0	-	-	1926.64	2213.78	1364.96	1995.45	1867.86	1210.67	1637.96	2017.45	1802.22	1621.06	1936.82	1260.18	2309.08	2046.74	2407.11	1423.68	2326.19	1622.79	1980.74	1555.32	1718.55	2074.98	1290.4	1095.52	2326.07	2197.11	2154.16	1305.08	1259.6	1763.06	1162.43	1647.27	1690.13	1663.86
pos-M174T546_2	173.984	9.10253	0	0	-	Unknown	-	-	-	0	-	-	0	-	-	5221.83	4702.36	5917.46	5195.96	4902.02	5158.85	4577.89	5018.31	4541.99	5303.26	4512.23	5184.41	3958.52	5650.25	5212.22	4811.33	4656.6	3945.66	5619.47	5345.01	5646.32	3695.57	5292.25	4304.34	5194.66	5612.75	5245.3	4749.57	4227.13	5667.4	3444.49	4173.03	4892.57	3433.57
pos-M174T52	174.075	0.86115	1	0	-	Unknown	-	-	-	7	N-Acetyl-L-glutamate 5-semialdehyde;4-methoxybenzene-1,2,3-triol;2-methoxybenzene-1,3,5-triol;6-methoxybenzene-1,2,4-triol;5-methoxybenzene-1,2,3-triol;Ascladiol;2,3-Methyleneglutaric acid	HMDB0006488;HMDB0125064;HMDB0125077;HMDB0140890;HMDB0140891;HMDB0029610;HMDB0059731	15	N-Acetyl-L-glutamate_5-semialdehyde;5-Deoxy-5-aminoshikimic_acid;(2S,5S)-trans-Carboxymethylproline;2-Aminovalienone;N3-Metyladenine;3-Methyl-cis,cis-hexadienedioate;(2S,3S)-2,3-Dihydro-2,3-dihydroxybenzoate;3-Methylmuconolactone;4-Methylmuconolactone;1,6-Dihydroxycyclohexa-2,4-diene-1-carboxylate;2-Hydroxy-6-keto-2,4-heptadienoate;(1R,6S)-1,6-Dihydroxycyclohexa-2,4-diene-1-carboxylate;2-Hydroxy-…	C01250;C12121;C17366;C21248;C05026;C04112;C04171;C04558;C04559;C04634;C06210;C06321;C06760;C18311;C20710	23625.5	24851.7	12215.1	22982.3	24284.1	24042.2	20607	25066.2	25849.4	23232.7	25815.4	22979.3	15130.1	15490.3	15222.4	15605.5	15767.3	15011.1	13295.7	6917.37	14229.9	12267	11324.3	9103.4	13853.2	14298.5	15423.2	12619.8	15638.1	14753.6	20441	20713.6	20977.1	20947
pos-M174T70	174.111	1.17298	1	0	-	Unknown	-	-	-	7	Hexanoylglycine;Isovalerylalanine;Isovalerylsarcosine;N-Acetylleucine;N-Acetylisoleucine;8-Hydroxy-5,6-octadienoic acid;2,5-Dimethyl-4-ethoxy-3(2H)-furanone	HMDB0000701;HMDB0000747;HMDB0002087;HMDB0011756;HMDB0061684;HMDB0031101;HMDB0032232	2	N-Acetyl-L-leucine;Swainsonine	C02710;C10173	2922.62	3249.23	2473.87	3031.95	3703.2	1089.15	1051.69	1519.86	1102.43	1438.83	1839.15	1680.01	1075.83	2419.26	2670.4	2533.06	2764.76	1158.82	1848.19	2654.94	2560.12	2294.62	2815.24	2476.81	2499.78	1746.82	674.505	1020.48	3150.71	2751.12	1489.34	2564.88	2415.59	1882.02
pos-M174T53	174.111	0.8829	1	0	-	Unknown	-	-	-	7	Hexanoylglycine;Isovalerylalanine;Isovalerylsarcosine;N-Acetylleucine;N-Acetylisoleucine;8-Hydroxy-5,6-octadienoic acid;2,5-Dimethyl-4-ethoxy-3(2H)-furanone	HMDB0000701;HMDB0000747;HMDB0002087;HMDB0011756;HMDB0061684;HMDB0031101;HMDB0032232	2	N-Acetyl-L-leucine;Swainsonine	C02710;C10173	3423.24	3270.06	2595.33	4398	4462.18	3425.32	2430.08	2428.09	2099.1	2173.81	2850.77	2387.67	2807.63	2085.35	2401.38	2445.93	2329.96	1927	4107.85	4249.87	3776.71	3498.62	4197.24	4429.97	2093.51	13620.3	1760.09	1888.73	1612.98	2521.38	3025.37	3678.79	5394.87	3642.34
pos-M174T216	174.184	3.5957	1	0	-	Unknown	-	-	-	23	Decanal;(E)-3-decen-1-ol;2-Decanone;cis-4-Decenol;3-Decanone;3,7-Dimethyloctanal;(+/-)-4-Ethyloctanal;2-DECENOL;Menthanol;D-Citronellol;L-Citronellol;p-Menthan-4-ol;(+)-Neomenthol;(-)-Neoisomenthol;p-Menthan-3-ol;p-Menthan-1-ol;alpha-Citronellol;(卤)-Carvomenthol;Dihydrocitronellal;1-Decen-3-ol;(+)-Neoisomenthol;9-Decenol;Menthol	HMDB0011623;HMDB0013810;HMDB0031409;HMDB0032206;HMDB0032212;HMDB0032241;HMDB0032274;HMDB0032532;HMDB0034717;HMDB0035093;HMDB0035094;HMDB0035726;HMDB0035763;HMDB0035764;HMDB0035765;HMDB0037020;HMDB0037171;HMDB0037223;HMDB0037806;HMDB0039854;HMDB0041628;HMDB0059861;HMDB0003352	5	(-)-Menthol;(+)-Neomenthol;beta-Citronellol;(-)-Citronellol;Decanal	C00400;C00553;C09849;C11386;C12307	2396.07	2441.85	2255.37	3406.14	4066.37	3141.94	1676.78	1812.18	1827.24	1523.04	1850.56	1851.53	2746.31	3163.06	2143.9	2567.88	2573.43	3249.05	2959.08	2218.64	1994.26	2096.4	2219.4	3788.43	1908.23	1354.61	1549.18	1415.49	1719.9	1498.8	2527.16	2887.7	2379.91	2098.41
pos-M175T44_1	174.581	0.727517	0	0	-	Unknown	-	-	-	0	-	-	0	-	-	5395.81	5817.78	5798.28	5091.79	5874.57	5633.31	5701.06	7444.45	6803.84	7160.29	6856.03	6735.61	3808.93	3499.58	4609.29	4469.81	4163.31	3096.9	6651.43	7546.84	6851.72	5183.9	8377.96	7257.9	3598.21	3843.15	4668.96	3306.29	3207.2	3549.07	8415.64	12131.9	9522.77	11063.9
pos-M175T546	174.874	9.10155	0	0	-	Unknown	-	-	-	0	-	-	0	-	-	1246.8	824.76	1073.51	1747.98	1836.31	1605.3	1770.15	1268.26	1523.42	1057.8	1749.01	1605.43	1297.99	1627.55	1627.72	2021.38	1361.6	1419.16	701.761	1178.22	863.056	674.911	1198.85	1023.35	840.98	2320.48	1311.16	1520.24	1292.33	1377.35	1022.91	1372.8	1936.81	1413.29
pos-M175T336	174.991	5.5979	1	0	-	Unknown	-	-	-	0	-	-	1	7-Chloroemodin	C10311	20539	23544.6	23317.2	23301.4	25407	22799.9	23154.1	23861.1	23127.1	24529.4	24725.2	26241.4	21039.9	24016.1	23816.5	21747.9	24002.6	24580.9	18681.6	23331.1	22404.5	25095.7	22444.9	25764.4	22889.6	29438.1	22143.7	23633	23243	23624.5	19996.9	21828.7	19755.5	22573.2
pos-M175T70	175.023	1.17059	1	0	-	Unknown	-	-	-	7	cis-Aconitic acid;trans-Aconitic acid;Dehydroascorbic acid;2,5-Dimethyl-3-(methyldithio)furan;Xanthine;Oxypurinol;6,8-Dihydroxypurine	HMDB0000072;HMDB0000958;HMDB0001264;HMDB0040200;HMDB0000292;HMDB0000786;HMDB0001182	6	Phenylmethanesulfonyl_fluoride;cis-Aconitate;trans-Aconitate;Dehydroascorbate;Xanthine;Alloxanthine	C06747;C00417;C02341;C05422;C00385;C07599	11603.1	11968.2	7073.47	11930.6	11938.4	12202.2	24469.9	25436.3	26124.7	26949.4	26830.5	23903.7	34788.5	37060.7	36012.4	33688.5	37111.6	36445.6	14701.3	21165	16341.1	16127.6	17436.2	17925.7	32733.3	32211.1	33982.8	35146.1	33197.4	32986.6	7798.84	7564.3	7908.15	7313.51
pos-M175T54	175.023	0.907242	1	0	-	Unknown	-	-	-	7	cis-Aconitic acid;trans-Aconitic acid;Dehydroascorbic acid;2,5-Dimethyl-3-(methyldithio)furan;Xanthine;Oxypurinol;6,8-Dihydroxypurine	HMDB0000072;HMDB0000958;HMDB0001264;HMDB0040200;HMDB0000292;HMDB0000786;HMDB0001182	6	Phenylmethanesulfonyl_fluoride;cis-Aconitate;trans-Aconitate;Dehydroascorbate;Xanthine;Alloxanthine	C06747;C00417;C02341;C05422;C00385;C07599	3946.72	4509.79	4412.28	4204.04	4597.09	4671.04	18486.6	17738.4	20646	20591.4	19801.5	17841.8	36799.4	37754.2	37679.8	38475.8	39809.4	38000.8	8285.71	6355.04	8797.57	8381.52	7618.86	6403.78	19229.3	16510.9	18677.6	18289.4	19243.7	18238.3	5171.22	7493.32	7932.59	5295.39
pos-M175T39	175.044	0.651975	0	0	-	Unknown	-	-	-	0	-	-	0	-	-	4608.84	2360.84	1048.98	1960.98	1482.31	958.547	1889.8	1790.26	2189.59	3345.06	1785.78	1676.11	4187.92	4671.9	4369.86	4378.03	2413.24	4076.61	783.932	3419.58	2360.08	2632.35	3101.16	5666.21	727.148	1186.64	2701.89	2126.99	1010.53	2047.65	3330.92	2208.37	5471.2	3159.71
pos-M175T95	175.086	1.58188	1	1	1-nitrosonaphthalene	Benzenoids	Naphthalenes	HMDB0062189	C14788	7	Demethylated antipyrine;1H-Indole-3-acetamide;2-Methoxy-(3 or 5 or 6)-isopropylpyrazine;2-Isopropyl-5-methoxypyrazine;2-Isopropyl-6-methoxypyrazine;2-Isopropyl-3-methoxypyrazine;1-nitrosonaphthalene	HMDB0006240;HMDB0029739;HMDB0032381;HMDB0040052;HMDB0040053;HMDB0040340;HMDB0062189	5	(Indol-3-yl)acetamide;Indole-3-acetaldehyde_oxime;Edaravone;4-(Hydroxylamino)-N,N-dimethylaniline;1-Nitrosonaphthalene	C02693;C02937;C13008;C19681;C14788	1696.55	1736.15	1570.61	1633.61	1917.43	2012.39	1276.94	1503.82	1358.34	1530.66	1550.25	2327.69	2733.73	2620.22	2619.89	2698.54	2982.42	2635.6	541.08	2808.95	983.416	1223.71	840.571	1095.62	739.766	1591.3	823.497	1552.64	698.845	1464.39	2826.53	2823.41	2908.93	3155.04
pos-M175T76	175.086	1.26228	1	1	Indole-3-acetamide	Organoheterocyclic compounds	Indoles and derivatives	HMDB0029739	C02693	3	Demethylated antipyrine;1H-Indole-3-acetamide;1-nitrosonaphthalene	HMDB0006240;HMDB0029739;HMDB0062189	4	(Indol-3-yl)acetamide;Indole-3-acetaldehyde_oxime;Edaravone;1-Nitrosonaphthalene	C02693;C02937;C13008;C14788	1263.25	1388.79	1772	2398.54	1405.3	1543.22	1418.76	2659.38	1175.32	2771.96	2035.04	1568.22	2445.39	2592.19	2462.32	2356.25	3182.93	2710.1	2954.29	1100.55	3177.74	711.879	3331.89	906.726	1556.49	1551.24	1656.88	1522.84	1691.37	1573.58	2658.04	2272.13	2630.08	2537.24
pos-M175T44_2	175.119	0.727958	1	1	Arginine	Organic acids and derivatives	Carboxylic acids and derivatives	HMDB0000517	C00062	2	L-Arginine;D-Arginine	HMDB0000517;HMDB0003416	3	L-Arginine;D-Arginine;Amino_acid(Arg-)	C00062;C00792;C02385	752401	948892	925356	945947	976580	810901	1.06166e+06	1.1019e+06	1.19206e+06	1.19398e+06	1.09999e+06	1.16974e+06	712955	687423	744567	739903	707153	747121	1.09107e+06	933206	1.31981e+06	826413	1.16986e+06	976038	583483	654958	610522	619304	600080	603355	1.49259e+06	1.60058e+06	1.54331e+06	1.23703e+06
pos-M175T149	175.147	2.48359	1	0	-	Unknown	-	-	-	6	5,7alpha-Dihydro-1,4,4,7a-tetramethyl-4H-indene;1,2,3,4,Tetrahydro-1,5,7-trimethylnapthalene;alpha-Ionene;1-Methyl-4-(1-methyl-2-propenyl)-benzene;1,4-Undecadiene;(Z)-1,5-Undecadiene	HMDB0036683;HMDB0059696;HMDB0059826;HMDB0061824;HMDB0032712;HMDB0041218	0	-	-	3416.79	3156.95	3373.55	3434.53	3439.36	3394.56	6037.78	5497.17	6118.53	6023.44	6157.11	6514.61	3100.55	2933.73	3101.2	2861.87	3600.55	3178.67	3937.64	3071.15	3080.56	3482.59	3899.73	3706.74	2753.33	2277.51	2251.01	2552.09	2032.51	2345.94	5718.39	5640.58	4640.82	4984.9
pos-M175T301	175.147	5.01464	1	0	-	Unknown	-	-	-	6	5,7alpha-Dihydro-1,4,4,7a-tetramethyl-4H-indene;1,2,3,4,Tetrahydro-1,5,7-trimethylnapthalene;alpha-Ionene;1-Methyl-4-(1-methyl-2-propenyl)-benzene;1,4-Undecadiene;(Z)-1,5-Undecadiene	HMDB0036683;HMDB0059696;HMDB0059826;HMDB0061824;HMDB0032712;HMDB0041218	0	-	-	5693.12	5576.61	6446.37	6001.58	6269.03	5574.09	5945.45	5568.54	6234.65	5569.31	6722.12	6340.17	5762.18	5885.95	5559.9	5837.48	6340.05	6118.86	5972.28	7182.96	5991.96	6380.7	6774.91	6705.36	5860.02	6364.32	5337.57	5372.03	6304.96	6762.5	5161.25	5662.46	5653.06	5789.12
pos-M175T167	175.147	2.78213	1	1	1-Methyl-4-(1-methyl-2-propenyl)-benzene	Lipids and lipid-like molecules	Prenol lipids	HMDB0061824	null	24	2,6-Diisopropyl-3-methylphenol;2,5-Diisopropyl-4-methylphenol;2,5-Diisopropyl-3-methylphenol;2,4-Diisopropyl-5-methylphenol;2,4-Diisopropyl-3-methylphenol;2,3-Diisopropyl-5-methylphenol;4-(4-Methyl-3-pentenyl)-3-cyclohexene-1-carboxaldehyde;Pseudoionone;4-(2,6,6-Trimethylcyclohex-1-enyl)but-2-en-4-one;(2E,4Z,7Z)-2,4,7-Tridecatrienal;(E)-5,8-Megastigmadien-4-one;Edulan I;gamma-Ionone;delta-Damasco…	HMDB0029820;HMDB0029821;HMDB0029822;HMDB0029823;HMDB0029824;HMDB0029825;HMDB0031733;HMDB0032498;HMDB0032541;HMDB0033545;HMDB0034671;HMDB0034959;HMDB0034979;HMDB0035682;HMDB0035753;HMDB0036022;HMDB0036027;HMDB0036144;HMDB0036565;HMDB0036684;HMDB0037139;HMDB0059883;HMDB0036818;HMDB0041615	3	alpha-Ionone;beta-Ionone;4-n-Heptylphenol	C12286;C12287;C14698	4073.11	4500.3	5665.11	4077.48	3854.56	3915.77	12128.3	12284.8	12494	13211.6	12388.3	12737.1	6699.53	7220.64	4629.29	6554.15	6069.09	7310.63	12341.3	7072.58	5408.3	4960.21	4677.02	4161.08	2557	2141.88	2349.66	3094.74	2273.46	2213.43	8551.62	10771.5	11848.7	10562.2
pos-M176T549	175.918	9.14198	0	0	-	Unknown	-	-	-	0	-	-	0	-	-	1551.2	2221.3	2282.28	1526.39	1971.65	1801.83	2246.48	3049.61	2248.31	1941.82	2789.97	2508.71	2162.79	1699.48	2633.97	1824	2322.01	2616.33	1877.83	1624.7	2963.01	1611.8	1953.78	2638.86	2539.51	2914.53	2332.6	2667.66	2352.46	1911.22	1544.73	2232.41	2705.71	1809.41
pos-M176T70	176.027	1.17375	0	0	-	Unknown	-	-	-	0	-	-	0	-	-	995.868	1282.39	1107.28	1209.21	1014.07	1058.32	1777.52	1841.22	1766.67	1844.66	1734.92	1879.43	2713.83	2435.18	2561.56	2286.45	2614.67	2357.8	1453.35	1913.25	1483.68	1255.17	1403.64	1702.14	2283.75	2210.5	2101.25	2593.89	2361.08	2011.09	1049.67	839.58	810.381	869.211
pos-M176T170	176.071	2.83915	1	1	Indoleacetic acid	Organoheterocyclic compounds	Indoles and derivatives	HMDB0000197	C00954	4	Indoleacetic acid;5-Hydroxyindoleacetaldehyde;Hydroxymethyl indol-3-yl ketone;1-Methoxy-1H-indole-3-carboxaldehyde	HMDB0000197;HMDB0004073;HMDB0038628;HMDB0040972	11	Indole-3-acetate;NH2Mec;N-Acetylindoxyl;(Indol-3-yl)glycolaldehyde;5-Hydroxyindoleacetaldehyde;2-Methylquinoline-3,4-diol;3-Methyl-quinolin-2,8-diol;Gentianine;3-Hydroxy-2-methyl-1H-quinolin-4-one;1,4-Naphthoquinone;1,2-Naphthoquinone	C00954;C01386;C02298;C03230;C05634;C06331;C06344;C06525;C11504;C02617;C14783	2711.95	1107.25	1607.31	1517.15	1858.16	1479.57	1984.31	1397.57	1950.73	3299.15	2235.65	1848.26	3921.8	3634.57	5088.79	3223.2	4837.66	3167.83	1138.61	1431.1	869.42	689.785	834.507	823.384	1181.88	2375.11	1394.57	1546.65	1082.5	1578.16	22847.8	20869.2	19314.5	19052.8
pos-M176T76	176.091	1.26997	1	0	-	Unknown	-	-	-	9	hydroxyvalerylglycine;N-Carboxyethyl-g-aminobutyric acid;2-Aminoheptanedioic acid;Calystegine B5;Calystegine B2;Succinylacetone;Isopropylmaleate;xi-2,3-Dihydro-3,5-dihydroxy-6-methyl-4H-pyran-4-one;Ethyl 5-oxotetrahydro-2-furancarboxylate	HMDB0094717;HMDB0002201;HMDB0034252;HMDB0036383;HMDB0038594;HMDB0000635;HMDB0012241;HMDB0036380;HMDB0059815	6	Calystegin_B2;N-Guanylhistamine;2-Isopropylmaleate;(1S,4S)-4-Hydroxy-3-oxocyclohexane-1-carboxylate;5-D-(5/6)-5-C-(Hydroxymethyl)-2,6-dihydroxycyclohex-2-en-1-one;Dimethyl_citraconate	C10851;C07454;C02631;C04670;C04815;C05126	8425.9	8247.09	7746.33	8437.55	8085.82	8458.93	7114.77	7393.64	7143.07	7204.04	7326.94	7203.64	8173.76	8939.28	9019.34	8273.01	8649.69	9652.72	6345.02	7053.78	6543.28	8591.41	7905.64	7000.41	5035.8	4043.16	5308.07	4972.48	4725.67	4766.72	6661.43	6787.93	6481.44	9567.54
pos-M176T44	176.121	0.7254	1	1	Citrulline	Organic acids and derivatives	Carboxylic acids and derivatives	HMDB0000904	C00327	0	-	-	0	-	-	59795.3	61574.5	60993	62834.6	64649	61800.4	66101.8	72209	75725.7	68074.1	62038.3	70121.3	40522.8	38547.4	43975.7	39230.8	40609.8	44938.1	72296.9	63375.5	82481.4	60038.2	68453.9	63549.1	32262.3	34920.5	34658.6	37514	36523.9	38732.9	79831.6	102941	94470.3	120457
pos-M176T301	176.15	5.01737	0	0	-	Unknown	-	-	-	0	-	-	0	-	-	1072.97	923.478	1213.4	1110.36	1131.43	1396.88	1051.01	1357.33	1069.99	1264.99	1167.36	1319.26	1009.61	889.935	1168.56	1117.16	1141.08	940.914	1094.66	1176.74	1336.85	1378.43	1233.3	1264.93	1256.41	1256.19	1495.68	1280.92	1568.92	1225.88	831.676	1382.64	1113.35	986.501
pos-M177T336	176.988	5.59778	0	0	-	Unknown	-	-	-	0	-	-	0	-	-	6925.15	7390.52	7720.28	8037.31	8956.85	8332.28	7096.13	9374.19	8279.84	8977.61	8314.29	9952.51	9246.72	8264.03	11680.6	9532.79	8823.8	8570.69	6509.13	8648.23	6465.5	7447.15	8035.11	8611.57	7195.33	7559.14	7659.53	8380.59	7420.97	8438.23	6855.78	6635.82	6745.17	7494
pos-M177T53	177.039	0.879825	1	0	-	Unknown	-	-	-	3	Ascorbic acid;D-Glucurono-6,3-lactone;1,2,3-Propanetricarboxylic acid	HMDB0000044;HMDB0006355;HMDB0031193	13	Ascorbate;D-Glucuronolactone;2-Hydroxy-3-oxoadipate;L-xylo-Hexulonolactone;D-Glucurono-6,2-lactone;5-Dehydro-4-deoxy-D-glucuronate;(4S)-4,6-Dihydroxy-2,5-dioxohexanoate;(4S,5S)-4,5-Dihydroxy-2,6-dioxohexanoate;Parapyruvate;D-Galacturonolactone;2-Dehydro-D-glucono-1,5-lactone;Propane-1,2,3-tricarboxylate;Erythorbic_acid	C00072;C02670;C03217;C03289;C03387;C04053;C04349;C04471;C06033;C06430;C06440;C19806;C20364	9210.85	10021.9	3732.15	11473.2	5262.13	5981.97	2798.21	4455.35	3743.78	3319.51	4171.28	4237.9	3940.54	4230.54	3789.76	4655.97	4516.35	4079.82	3816.82	2860.36	3449.52	3159.19	2776.17	3010.31	2296.38	3642.05	2752.01	2083.11	3232.84	2371.74	3126.47	3423.44	3809.36	3569.71
pos-M177T167	177.054	2.77957	1	0	-	Unknown	-	-	-	14	Herniarin;3-(hydroxymethyl)-1H-isochromen-1-one;1-(4-hydroxy-1-benzofuran-5-yl)ethan-1-one;6-(hydroxymethyl)-2H-chromen-2-one;8-hydroxy-6-methyl-2H-chromen-2-one;5-hydroxy-6-methyl-2H-chromen-2-one;3-hydroxy-6-methyl-2H-chromen-2-one;10-Hydroxy-2,8-decadiene-4,6-diynoic acid;1,4,5-Naphthalenetriol;7-Hydroxy-6-methyl-2H-1-benzopyran-2-one;3-(3,4-Methylenedioxyphenyl)propenal;4-Methylumbelliferone;…	HMDB0029758;HMDB0128615;HMDB0129369;HMDB0135530;HMDB0135531;HMDB0135532;HMDB0135533;HMDB0031054;HMDB0032883;HMDB0032990;HMDB0033813;HMDB0059622;HMDB0062626;HMDB0062629	5	1,3,8-Naphthalenertriol;4-Methylumbelliferone;Herniarin;Pentylenetetrazole;4-Amino-5-aminomethyl-2-methylpyrimidine	C01173;C03081;C09268;C13692;C20267	41052.5	42911	45155.2	41615	43832.9	46175.9	55538.3	55244.5	58996.4	57099.9	55767.5	54468.6	50350.8	52433.3	52050.2	52474.8	53264	55729.8	36139.9	44861.4	37087.6	38676.5	38550.7	41172.4	47471.7	37182.4	49379.3	45387	49224.4	50487	47736.4	47525.2	47185.8	50627.3
pos-M177T329	177.054	5.48857	1	0	-	Unknown	-	-	-	27	Herniarin;3-(hydroxymethyl)-1H-isochromen-1-one;1-(4-hydroxy-1-benzofuran-5-yl)ethan-1-one;6-(hydroxymethyl)-2H-chromen-2-one;8-hydroxy-6-methyl-2H-chromen-2-one;5-hydroxy-6-methyl-2H-chromen-2-one;3-hydroxy-6-methyl-2H-chromen-2-one;10-Hydroxy-2,8-decadiene-4,6-diynoic acid;1,4,5-Naphthalenetriol;7-Hydroxy-6-methyl-2H-1-benzopyran-2-one;3-(3,4-Methylenedioxyphenyl)propenal;4-Methylumbelliferone;…	HMDB0029758;HMDB0128615;HMDB0129369;HMDB0135530;HMDB0135531;HMDB0135532;HMDB0135533;HMDB0031054;HMDB0032883;HMDB0032990;HMDB0033813;HMDB0059622;HMDB0125534;HMDB0126617;HMDB0131231;HMDB0131232;HMDB0131479;HMDB0135785;HMDB0005784;HMDB0030570;HMDB0032012;HMDB0034158;HMDB0037724;HMDB0037728;HMDB0059966;HMDB0062626;HMDB0062629	7	1,3,8-Naphthalenertriol;4-Methylumbelliferone;Herniarin;Vanillyl_alcohol;2,6-Dimethoxyphenol;Pentylenetetrazole;4-Amino-5-aminomethyl-2-methylpyrimidine	C01173;C03081;C09268;C06317;C10787;C13692;C20267	10340.3	10442	12436.6	12378	11564.1	11526.9	10768.5	10801.6	9793.78	12162.4	9890.01	10011.9	9874.82	10209.3	9797.14	9782.83	10884.8	8959.47	9772.01	10107.7	9210.63	9799.88	9908.04	9443.88	10876.5	10664.6	11515.4	10793.2	10120	10528.3	9997.97	9541.01	9145.46	8941.41
pos-M177T148	177.054	2.4652	1	0	-	Unknown	-	-	-	27	Herniarin;3-(hydroxymethyl)-1H-isochromen-1-one;1-(4-hydroxy-1-benzofuran-5-yl)ethan-1-one;6-(hydroxymethyl)-2H-chromen-2-one;8-hydroxy-6-methyl-2H-chromen-2-one;5-hydroxy-6-methyl-2H-chromen-2-one;3-hydroxy-6-methyl-2H-chromen-2-one;10-Hydroxy-2,8-decadiene-4,6-diynoic acid;1,4,5-Naphthalenetriol;7-Hydroxy-6-methyl-2H-1-benzopyran-2-one;3-(3,4-Methylenedioxyphenyl)propenal;4-Methylumbelliferone;…	HMDB0029758;HMDB0128615;HMDB0129369;HMDB0135530;HMDB0135531;HMDB0135532;HMDB0135533;HMDB0031054;HMDB0032883;HMDB0032990;HMDB0033813;HMDB0059622;HMDB0125534;HMDB0126617;HMDB0131231;HMDB0131232;HMDB0131479;HMDB0135785;HMDB0005784;HMDB0030570;HMDB0032012;HMDB0034158;HMDB0037724;HMDB0037728;HMDB0059966;HMDB0062626;HMDB0062629	7	1,3,8-Naphthalenertriol;4-Methylumbelliferone;Herniarin;Vanillyl_alcohol;2,6-Dimethoxyphenol;Pentylenetetrazole;4-Amino-5-aminomethyl-2-methylpyrimidine	C01173;C03081;C09268;C06317;C10787;C13692;C20267	4364.27	4251.11	3966.52	4868.92	3648.55	3651.49	3655.54	3752.05	3646.91	3084.44	3112.23	3502.59	4220.98	3723.76	4402.09	4287.11	3643.31	4579.45	3897.07	3442.34	3778.9	3660.75	3321.71	5963.85	5891.76	5651.69	5729.07	5656.39	5712.27	6154.94	4118.63	3763.32	3655.67	3800.89
pos-M177T428	177.09	7.13903	1	0	-	Unknown	-	-	-	15	2,2-dimethyl-2H-chromen-5-ol;2-[(1E)-3-methylbuta-1,3-dien-1-yl]benzene-1,3-diol;5-benzyloxolan-2-one;(1E)-1-(4-hydroxyphenyl)pent-1-en-3-one;4-(3-methoxyphenyl)but-3-en-2-one;1-hydroxy-3-methyl-4-phenylbut-3-en-2-one;3-(hydroxymethyl)-4-phenylbut-3-en-2-one;4-(3-hydroxyphenyl)-3-methylbut-3-en-2-one;4-(4-hydroxyphenyl)-3-methylbut-3-en-2-one;1-(2-methyl-3-phenyloxiran-2-yl)ethan-1-one;Cinnamyl a…	HMDB0126379;HMDB0126467;HMDB0132267;HMDB0132973;HMDB0133466;HMDB0133677;HMDB0133678;HMDB0133679;HMDB0133680;HMDB0133681;HMDB0029699;HMDB0033834;HMDB0036905;HMDB0037142;HMDB0037145	7	Ethyl_cinnamate;Lachnophyllum_ester;Prenylbenzoquinone;Cinnamyl_acetate;cis-1,2-Dihydroxy-1,2-dihydro-8-methylnaphthalene;cis-1,2-Dihydroxy-1,2-dihydro-7-methylnaphthalene;5,6,7,8-Tetrahydro-2-naphthoic_acid	C06359;C08453;C10389;C12299;C14083;C14102;C14111	4156.09	7176.65	4993.36	3209.48	3452.12	4094.88	3119.81	2756.25	6698.05	4362.9	3196.45	5567.42	3257.79	5121.31	3146.62	4701.93	4480.51	3474.9	3597.53	7611.03	4282.91	4512.61	4086.56	4397.77	2689.42	3342.36	4215.65	6049.28	3577.88	2659.95	4098.93	3322.02	3211.96	2870.05
pos-M177T44	177.123	0.727333	1	0	-	Unknown	-	-	-	14	2-Methylbutyrylglycine;Isovalerylglycine;Valerylglycine;N-Acetylvaline;3-Dehydrocarnitine;5-Acetamidovalerate;4-Hydroxystachydrine;Turicine;Betonicine;Calystegine A6;Calystegine A7;Calystegin A3;Medicanine;Methyl 5-(hydroxymethyl)pyrrolidine-3-carboxylate	HMDB0000339;HMDB0000678;HMDB0000927;HMDB0011757;HMDB0012154;HMDB0012175;HMDB0029230;HMDB0029409;HMDB0029412;HMDB0031345;HMDB0036384;HMDB0038593;HMDB0038625;HMDB0061678	4	5-Acetamidopentanoate;(-)-Betonicine;3-Hydroxystachydrine;Calystegin_A3	C03087;C08269;C10151;C10850	6816.49	7112.15	5286.48	2473.35	6382.5	6616.61	7293.29	7719.53	6136.69	7333.93	7355.31	6221.02	4956.8	4821.77	4799.55	4347.13	4552.86	4363.76	8759.07	6345.28	9090.92	7896.65	8348.35	7450.88	5879.1	6975.7	3406.14	2770.89	3957.68	4780.84	11831	12156.1	10414.7	8431.75
pos-M178T546	177.864	9.10163	1	0	-	Unknown	-	-	-	0	-	-	1	Arsenate_ion	C11215	1730.28	1869.33	1824.03	1763.44	2268.3	1588.95	2260.11	1196.24	2122.17	1415.45	1466.14	2536.72	1607.69	1432.24	1943.75	1705.77	1559.22	1423.22	1849.22	2212.07	1772.7	1430.17	1403.47	1596.85	2036.03	1375.08	2323.14	1467.87	1545.29	2121.42	1956.33	1368.06	1789.11	1423.06
pos-M178T167	178.057	2.78107	1	0	-	Unknown	-	-	-	2	L-Histidine;L-2-Amino-3-(1-pyrazolyl)propanoic acid	HMDB0000177;HMDB0034267	4	L-Histidine;Histidine;3-(Pyrazol-1-yl)-L-alanine;D-Histidine	C00135;C00768;C01162;C06419	4423.54	4728.53	5093.36	4806.01	5082.82	4949.19	5369.8	6180.73	7128.33	6215.15	5858.94	6216.82	6099.18	5739.67	5583.85	6188.81	5552.03	5568.89	3973.97	4619.08	4674.26	4304.66	4514.78	4676.02	5236.15	4478.73	5375.05	5006.91	5159.45	5094.88	4336.15	5187.79	5208.02	5094.06
pos-M178T329	178.057	5.48844	0	0	-	Unknown	-	-	-	0	-	-	0	-	-	1157.61	1204.82	1282.89	1665.87	1344.62	1692.05	1208.64	1724.98	1614.24	1753.17	1567.06	1128.87	1276.29	1110.58	1457.3	1152.92	2042.35	1657.84	718.054	1334.87	962.823	894.832	1487.68	1596.15	1092.95	1554.21	1574.55	1383.8	1223.57	1242.39	1306.64	896.16	1053.01	1024.07
pos-M178T49	178.07	0.821167	1	0	-	Unknown	-	-	-	6	1-Isothiocyanato-3-phenylpropane;2-Naphthalenethiol;Oxoadipic acid;3-Oxoadipic acid;2-Methyl-4-oxopentanedioic acid;3-Methyl-3-hydroxypentanedioate	HMDB0038444;HMDB0029689;HMDB0000225;HMDB0000398;HMDB0039447;HMDB0059737	11	4-Hydroxy-4-methylglutamate;3-Keto-scyllo-inosamine;(2Z,4S,5R)-2-Amino-4,5,6-trihydroxyhex-2-enoate;(4S,5R)-4,5,6-Trihydroxy-2-iminohexanoate;Deisopropylhydroxyatrazine;2-Oxoadipate;3-Oxoadipate;3D-3,5/4-Trihydroxycyclohexane-1,2-dione;D-2,3-Diketo_4-deoxy-epi-inositol;2-Formylglutarate;2,4-Diketo-3-deoxy-L-fuconate	C06034;C17576;C20844;C20845;C06557;C00322;C00846;C04287;C06891;C16159;C20781	2206.58	2889.73	1740.3	3045.17	2461.79	2211.55	1945.28	1760.03	2052.08	2235.42	2170.77	1350.21	2194.33	1737.89	1853.28	2089.68	3666.71	1925.97	2141.83	2252.27	2550.34	1093.68	2046.16	1936.79	2315.98	2824.59	1471.57	3079.61	1265.69	1000.91	2784.81	3226.68	1220.4	2812.05
pos-M178T52	178.106	0.858475	1	0	-	Unknown	-	-	-	3	Pantothenic acid;(R)-pantothenic Acid;Cis-zeatin	HMDB0000210;HMDB0062717;HMDB0012204	3	Pantothenate;Zeatin;cis-Zeatin	C00864;C00371;C15545	1107.29	1755.51	1008.27	2038.6	809.425	2787.5	1823.68	1151.57	1119.17	1129.34	3340.36	1642.61	2635.36	2575.45	2543.76	2127.97	1165.32	2988.53	2689.34	1947.91	1119.5	773.233	527.632	1210.21	1718.25	2514.46	1991.69	3003.8	1804.56	2380.73	982.412	1905.45	1781.22	2758.18
pos-M179T549	178.92	9.1434	0	0	-	Unknown	-	-	-	0	-	-	0	-	-	2248.82	1415.84	2131.82	2040.61	1265.35	1996.52	1773.92	1574.45	1698.7	1968.85	2890.09	1927.54	1444.67	1683.56	1635.45	2249.09	1586.27	1878.52	2611.97	1175.55	1289.44	1846.34	1880.05	2006.67	1868.97	2323.57	1561.57	2328.56	2217.36	2262.05	1990.94	2534.74	2853.26	1083.01
pos-M179T546	178.989	9.10203	1	0	-	Unknown	-	-	-	0	-	-	3	2-Fluorobenzoate;3-Fluorobenzoate;4-Fluorobenzoate	C02359;C02364;C02371	1840.47	2929.23	1405.52	2010.94	1124.95	1759.62	2070.59	2450.04	1271.6	1201.31	2272.84	2431.33	2032.22	1663.21	1908.32	2106.18	1262.16	1723.47	2079.62	2471.66	1377.85	2109.37	1384.9	1570.29	1647.85	704.525	2267.6	742.444	2150.4	1339.14	1440.73	1771.85	769.995	2300.13
pos-M179T98	179.069	1.62888	1	0	-	Unknown	-	-	-	27	1,2-Dihydroxy-3,4-epoxy-1,2,3,4-tetrahydronaphthalene;Ethyl Phenylglyoxylate;3-(3-methoxyphenyl)prop-2-enoic acid;(2E)-3-(3-methoxyphenyl)prop-2-enoic acid;methyl (2E)-3-(4-hydroxyphenyl)prop-2-enoate;4-(3,4-dihydroxyphenyl)but-3-en-2-one;(2Z)-2-(hydroxymethyl)-3-phenylprop-2-enoic acid;(2E)-3-(3-hydroxyphenyl)-2-methylprop-2-enoic acid;(2E)-3-(4-hydroxyphenyl)-2-methylprop-2-enoic acid;2-methyl-…	HMDB0062273;HMDB0062729;HMDB0125103;HMDB0125518;HMDB0131168;HMDB0133457;HMDB0133611;HMDB0133612;HMDB0133613;HMDB0133614;HMDB0133615;HMDB0134055;HMDB0135647;HMDB0135649;HMDB0135650;HMDB0135651;HMDB0141076;HMDB0141077;HMDB0141078;HMDB0002040;HMDB0030903;HMDB0031055;HMDB0033248;HMDB0038712;HMDB0038965;HMDB0039471;HMDB0141782	6	Vermelone;Coniferyl_aldehyde;3-Acetyl-6-methoxybenzaldehyde;1,2-Dihydroxy-3,4-epoxy-1,2,3,4-tetrahydronaphthalene;2-Oxo-4-phenylbutyric_acid;(3S)-2-Oxo-3-phenylbutanoate	C01624;C02666;C10667;C14784;C20327;C20646	2056.92	2264.07	1898.23	3808.78	2177.64	1500.26	938.563	1535.03	1424.56	1749.75	1693.77	1680.72	2298.5	1603.42	2517.13	2749.04	3669.78	2244.64	1723.24	1752.21	3528.54	3390.22	1700.73	1618.89	1042.42	4259.8	1143.01	775.655	3776.95	971.367	4161.43	1936.35	3523.6	1930.84
pos-M179T468	179.069	7.8022	1	1	4-Methoxycinnamic acid	Phenylpropanoids and polyketides	Cinnamic acids and derivatives	HMDB0002040	null	30	1,2-Dihydroxy-3,4-epoxy-1,2,3,4-tetrahydronaphthalene;Ethyl Phenylglyoxylate;3-(3-methoxyphenyl)prop-2-enoic acid;(2E)-3-(3-methoxyphenyl)prop-2-enoic acid;methyl (2E)-3-(4-hydroxyphenyl)prop-2-enoate;4-(3,4-dihydroxyphenyl)but-3-en-2-one;(2Z)-2-(hydroxymethyl)-3-phenylprop-2-enoic acid;(2E)-3-(3-hydroxyphenyl)-2-methylprop-2-enoic acid;(2E)-3-(4-hydroxyphenyl)-2-methylprop-2-enoic acid;2-methyl-…	HMDB0062273;HMDB0062729;HMDB0125103;HMDB0125518;HMDB0131168;HMDB0133457;HMDB0133611;HMDB0133612;HMDB0133613;HMDB0133614;HMDB0133615;HMDB0134055;HMDB0135647;HMDB0135649;HMDB0135650;HMDB0135651;HMDB0141076;HMDB0141077;HMDB0141078;HMDB0002040;HMDB0030903;HMDB0031055;HMDB0033248;HMDB0038712;HMDB0038965;HMDB0039471;HMDB0141782;HMDB0031101;HMDB0032232;HMDB0029598	6	Vermelone;Coniferyl_aldehyde;3-Acetyl-6-methoxybenzaldehyde;1,2-Dihydroxy-3,4-epoxy-1,2,3,4-tetrahydronaphthalene;2-Oxo-4-phenylbutyric_acid;(3S)-2-Oxo-3-phenylbutanoate	C01624;C02666;C10667;C14784;C20327;C20646	4087.89	3690.4	5435.68	5678.45	5026.53	4712.49	4744.27	3884.38	6788.44	4749.48	4915.23	5806.37	4716.41	5386.03	6625.2	7011.14	4508.07	4740.62	4401.13	5363.13	4498.25	4688.85	5540.72	4025.33	5288.68	4321.58	5845.74	5262.79	4168.3	4982.61	5140.61	3852.97	4681.57	4685.65
pos-M179T336	179.106	5.59873	1	1	Hydrocinnamic acid ethyl ester	Unknown	-	NA	NA	59	2-(3-methylbut-2-en-1-yl)benzene-1,3-diol;2-[(1E)-3-methylbut-1-en-1-yl]benzene-1,3-diol;1-(4-hydroxyphenyl)pentan-3-one;4-(3-methylbut-2-en-1-yl)benzene-1,3-diol;4-(3-methoxyphenyl)butan-2-one;3-hydroxy-3-methyl-4-phenylbutan-2-one;4-hydroxy-3-methyl-4-phenylbutan-2-one;4-(3-hydroxyphenyl)-3-methylbutan-2-one;4-(4-hydroxyphenyl)-3-methylbutan-2-one;3-benzyl-4-hydroxybutan-2-one;1-hydroxy-3-methy…	HMDB0126149;HMDB0126449;HMDB0132981;HMDB0133181;HMDB0133469;HMDB0133682;HMDB0133683;HMDB0133684;HMDB0133685;HMDB0133686;HMDB0133687;HMDB0002043;HMDB0031250;HMDB0031864;HMDB0033376;HMDB0033386;HMDB0033597;HMDB0035013;HMDB0036235;HMDB0036385;HMDB0037680;HMDB0037708;HMDB0038179;HMDB0040287;HMDB0040356;HMDB0040411;HMDB0040425;HMDB0040426;HMDB0040583;HMDB0040800;HMDB0041553;HMDB0004362;HMDB0031263;HMD…	11	Methyleugenol;Methylisoeugenol;4-t-Butylbenzoic_acid;1,1-Dimethylethyl_benzoate;3-Phenylpropyl_acetate;2-Phenylpropyl_acetate;1-Phenylpropyl_acetate;3,5-Dimethoxyallylbenzene;Nonane-4,6-dione;Chalcogran;gamma-Nonalactone	C10454;C10478;C14535;C14709;C17663;C17665;C17666;C17782;C02445;C08471;C08501	5952.77	5952.57	5652.6	6354.25	6390.54	5996.83	5751.68	6127.66	14106.8	5906.27	5981.47	6001.56	5462.22	5469.34	5997.22	5421.49	5840.21	6408.89	8837.36	5766.27	5794.09	11499.5	5990.22	6313.79	7430.04	8328.98	6350.41	7212.41	5582.4	5530.35	5305.28	6597.64	9144.3	6755.83
pos-M180T51	179.532	0.8484	0	0	-	Unknown	-	-	-	0	-	-	0	-	-	2234.95	2239.14	1528.22	3486.11	3864.82	2216.23	2282.91	929.947	860.027	2303.24	1363.71	1633.92	1072.42	1188.62	1449.15	1292.01	1442.92	1017.91	2230.4	739.732	1646.62	1745.72	1930.07	1482.25	1338.51	2111.09	2363.64	2840.29	2499.16	2251.51	2440.77	1893.91	954.608	2210.56
pos-M180T548	179.879	9.14147	0	0	-	Unknown	-	-	-	0	-	-	0	-	-	1330.21	1520.24	1073.61	1344.89	1778.03	950.363	1440.3	1384.69	986.9	1294.84	1981.4	2504.21	1197.79	1510.09	1360.5	1234.66	1267.25	1024.35	956.584	1655.72	1263.7	1333.24	1098.93	991.782	725.343	1028.4	970.986	1400.86	847.799	2430.87	1261.07	1057.96	1062.55	1048.14
pos-M180T52	180.086	0.860992	1	1	3-Hydroxymethylglutaric acid	Lipids and lipid-like molecules	Fatty Acyls	HMDB0000355	C03761	14	Glucosamine;Fructosamine;beta-D-Glucosamine;7-Aminomethyl-7-carbaguanine;2-Hydroxyadipic acid;3-Hydroxyadipic acid;3-Hydroxymethylglutaric acid;2(R)-Hydroxyadipic acid;Levoglucosan;D-1-Deoxy-erythro-hexo-2,3-diulose;Diethyl dicarbonate;D-1,5-Anhydrofructose;2-Hydroxy-2-ethylsuccinic acid;(-)-1-Methylpropyl 1-propenyl disulfide	HMDB0001514;HMDB0002030;HMDB0030091;HMDB0011690;HMDB0000321;HMDB0000345;HMDB0000355;HMDB0000368;HMDB0000640;HMDB0029934;HMDB0032873;HMDB0041561;HMDB0059758;HMDB0034426	34	D-Glucosamine;1-Amino-1-deoxy-scyllo-inositol;D-Galactosamine;D-Mannosamine;Nojirimycin;beta-D-Glucosamine;Kanosamine;neo-Inosamine-2;L-Altrosamine;D-Allosamine;D-Gulosamine;L-Idosamine;D-Talosamine;7-Aminomethyl-7-carbaguanine;Lichenin;(R)-3,3-Dimethylmalate;3-Ethylmalate;2-Hydroxyadipate;(R)-2-Ethylmalate;L-Rhamnono-1,4-lactone;(2R,3S)-2,3-Dimethylmalate;3-Hydroxy-3-methylglutarate;2-Dehydro-3-…	C00329;C01214;C02262;C03570;C06763;C08349;C12212;C17578;C21035;C21038;C21048;C21051;C21060;C16675;C00478;C01088;C01989;C02360;C02488;C02991;C03652;C03761;C03827;C03979;C06158;C06159;C06474;C06478;C06485;C11592;C16390;C17209;C18028;C20902	316035	330945	188145	361997	372329	349566	227169	239564	241944	275696	256023	262280	132039	130514	141846	141795	145493	142209	227777	118451	263388	240311	229746	189192	309169	283918	291706	318605	326524	321836	215326	219194	244923	242688
pos-M180T268	180.174	4.46925	1	1	Memantine	Organic nitrogen compounds	Organonitrogen compounds	HMDB0015177	C13736	0	-	-	0	-	-	2740.73	2318.79	1461.09	1435.99	1376.42	1557.6	1562.65	1245.94	1683.73	1549.66	2043.59	2102.3	1371.28	2522.85	1732.74	3895.69	2278.6	1589.16	1637.44	1929.59	1547.98	2382.49	1697.65	1801.25	2084.9	2076.24	2055.37	1703.7	1484.58	2019.09	717.899	1704.09	2361.42	1347.32
pos-M181T547	180.909	9.12197	0	0	-	Unknown	-	-	-	0	-	-	0	-	-	1954.94	1698.05	1662.74	2930.78	3633.83	2854.97	968.024	2265.03	1597.7	2708.04	2719.07	1116.88	1230.5	1721.14	1389.44	2261.4	2312.62	3171.66	1753.94	2863.94	2486.56	1935.58	2737.5	2271.17	2757.86	2796.46	1982.14	2669.9	2669.78	1470.26	1934.31	3222.65	2560.97	2008.28
pos-M181T545	180.966	9.08122	0	0	-	Unknown	-	-	-	0	-	-	0	-	-	1168.91	1525.73	760.055	1232.2	1455.06	1302.81	1557.18	1530.09	1063.58	1503.08	1256.66	822.106	1669.33	1555.41	1145.2	1385.92	1570.83	1093.77	2654.91	1694.53	661.517	2014.19	717.764	1232.17	1285.05	1462.61	2028.69	1227.83	1846.02	713.651	1513.46	1860.92	1652.54	1522.35
pos-M181T50	181.049	0.830075	1	0	-	Unknown	-	-	-	20	3-(3,4-dihydroxyphenyl)prop-2-enoic acid;(2E)-3-(3,5-dihydroxyphenyl)prop-2-enoic acid;3-(3,5-dihydroxyphenyl)prop-2-enoic acid;3-(4-hydroxyphenyl)oxirane-2-carboxylic acid;3-(2,4-dihydroxyphenyl)prop-2-enoic acid;3-(2-hydroxyphenyl)oxirane-2-carboxylic acid;3-(2,5-dihydroxyphenyl)prop-2-enoic acid;(2E)-3-(2,3-dihydroxyphenyl)prop-2-enoic acid;3-(3-hydroxyphenyl)oxirane-2-carboxylic acid;(2E)-3-(…	HMDB0125102;HMDB0125527;HMDB0125589;HMDB0125805;HMDB0132508;HMDB0134040;HMDB0134041;HMDB0140954;HMDB0140955;HMDB0140956;HMDB0000707;HMDB0001879;HMDB0001964;HMDB0002130;HMDB0003501;HMDB0006915;HMDB0011663;HMDB0032057;HMDB0032131;HMDB0126377	6	3-(4-Hydroxyphenyl)pyruvate;Caffeate;Aspirin;Caffeate;2-Hydroxy-3-(4-hydroxyphenyl)propenoate;trans-2,3-Dihydroxycinnamate	C01179;C01197;C01405;C01481;C05350;C12623	10271.7	10746.2	8021.06	9802.5	9784.44	10645.5	4044.3	4234.38	5010.18	3670.78	4508.59	4528.9	3001.74	2334.43	1844	2203.87	1372.06	1869	6689.42	2213.33	6888.36	7267.95	6295.8	3720.28	5909.73	6967.35	6839.52	6862.12	6902.54	6640.22	6660.08	7985.37	6027.22	7303.83
pos-M181T151	181.049	2.52347	1	1	Caffeic acid	Phenylpropanoids and polyketides	Cinnamic acids and derivatives	HMDB0001964	C01481	24	3-(3,4-dihydroxyphenyl)prop-2-enoic acid;(2E)-3-(3,5-dihydroxyphenyl)prop-2-enoic acid;3-(3,5-dihydroxyphenyl)prop-2-enoic acid;3-(4-hydroxyphenyl)oxirane-2-carboxylic acid;3-(2,4-dihydroxyphenyl)prop-2-enoic acid;3-(2-hydroxyphenyl)oxirane-2-carboxylic acid;3-(2,5-dihydroxyphenyl)prop-2-enoic acid;(2E)-3-(2,3-dihydroxyphenyl)prop-2-enoic acid;3-(3-hydroxyphenyl)oxirane-2-carboxylic acid;(2E)-3-(…	HMDB0125102;HMDB0125527;HMDB0125589;HMDB0125805;HMDB0132508;HMDB0134040;HMDB0134041;HMDB0140954;HMDB0140955;HMDB0140956;HMDB0000707;HMDB0001879;HMDB0001964;HMDB0002130;HMDB0003501;HMDB0006915;HMDB0011663;HMDB0032057;HMDB0032131;HMDB0126377;HMDB0000635;HMDB0012241;HMDB0036380;HMDB0059815	10	3-(4-Hydroxyphenyl)pyruvate;Caffeate;Aspirin;Caffeate;2-Hydroxy-3-(4-hydroxyphenyl)propenoate;trans-2,3-Dihydroxycinnamate;2-Isopropylmaleate;(1S,4S)-4-Hydroxy-3-oxocyclohexane-1-carboxylate;5-D-(5/6)-5-C-(Hydroxymethyl)-2,6-dihydroxycyclohex-2-en-1-one;Dimethyl_citraconate	C01179;C01197;C01405;C01481;C05350;C12623;C02631;C04670;C04815;C05126	1287.39	1636.16	1438.62	1810.12	1485.9	1295.85	2587.6	986.561	2547.16	892.457	2694.79	863.231	1735.94	3315.96	2046.42	1153.72	1808.97	1624.83	1076.24	1336.43	1099.47	579.229	1192.7	1466.06	1445.53	1922.95	1839.29	1533.13	3034.68	1780.02	715.595	1357.33	1007.07	1049.73
pos-M181T48	181.07	0.80725	1	0	-	Unknown	-	-	-	28	6-({[3,4,5-trihydroxy-6-(hydroxymethyl)oxan-2-yl]oxy}methyl)oxane-2,3,4,5-tetrol;Melibiose;Cellobiose;D-Maltose;Alpha-Lactose;Sucrose;Lactulose;Trehalose;Isomaltose;Galactinol;3-b-Galactopyranosyl glucose;Epimelibiose;Turanose;Kojibiose;Neotrehalose;Sakebiose;Inulobiose;Galabiose;Maltulose;Mannobiose;DEAE-cellulose;Allolactose;Glucinol;Trehalulose;Fagopyritol A1;beta-Lactose;Glucose-1,3-mannose o…	HMDB0133305;HMDB0000048;HMDB0000055;HMDB0000163;HMDB0000186;HMDB0000258;HMDB0000740;HMDB0000975;HMDB0002923;HMDB0005826;HMDB0006603;HMDB0006792;HMDB0011740;HMDB0011742;HMDB0029880;HMDB0029882;HMDB0029898;HMDB0029902;HMDB0029919;HMDB0029933;HMDB0033368;HMDB0038489;HMDB0039237;HMDB0039727;HMDB0039876;HMDB0041627;HMDB0060068;HMDB0125600	36	Sucrose;Cellobiose;Maltose;Lactose;Isomaltose;alpha-Maltose;alpha,alpha-Trehalose;alpha-D-Galactosyl-(1->3)-1D-myo-inositol;Nigerose;Inulobiose;Levanbiose;Mannobiose;Palatinose;beta-Lactose;beta-Maltose;Laminaribiose;4-O-beta-D-Glucopyranosyl-D-mannose;alpha-D-Glucosyl-(1,3)-D-mannose;alpha-D-Aldosyl_beta-D-fructoside;Epimelibiose;Melibiose;alpha-Cellobiose;beta-Cellobiose;Lactulose;Gentiobiose;S…	C00089;C00185;C00208;C00243;C00252;C00897;C01083;C01235;C01518;C01711;C01725;C01728;C01742;C01970;C01971;C02048;C02964;C04147;C04219;C05400;C05402;C06421;C06422;C07064;C08240;C08250;C15548;C18068;C19632;C19633;C19634;C19636;C19773;C20236;C20861;C21336	2573.53	4240.14	2629.05	5057.77	19069.7	3845.67	3975.16	3828.74	3286.42	2884.82	4576.04	2930.96	4853.94	4841.83	5341.97	5939.68	5659.87	5797.15	4448.07	7023.92	2228.52	3001.39	3568.71	1459.29	4644	5137.52	2827.02	17464.1	4632.54	6072.49	3206.73	1531.64	3217.49	2291.87
pos-M181T172	181.085	2.86053	1	1	3-Methoxybenzenepropanoic acid	Phenylpropanoids and polyketides	Phenylpropanoic acids	HMDB0011751	null	0	-	-	0	-	-	2896.33	3189.24	3050.65	3427.59	3180.04	3449.9	2784.15	3089.03	3014.33	3162.95	3852.86	2513.32	3708.68	4066.18	3205.3	4107	3737.17	3279.07	3499.81	5108.2	3306.54	3223.84	2774.45	2579.44	2809.81	2769.95	2859	2243.4	937.454	2464.78	3145.34	4398.72	3335.76	3246.33
pos-M181T51	181.089	0.848583	0	0	-	Unknown	-	-	-	0	-	-	0	-	-	20689.4	21403.8	14153.6	23734.9	21675.2	22333.6	16238.6	16642	17554.3	18430.2	16811.6	17179.1	8922.21	8961.5	9557.68	9894.96	11194.5	9778.69	17232.9	12248.5	16569.6	18651.8	18578.6	13134.4	19736.9	18800.5	19259.7	20781.7	21054.7	22285.3	15409.1	14816.1	15451.2	16670.9
pos-M181T365	181.122	6.09104	1	1	Olivetol	Unknown	-	NA	NA	10	2,2,7,7-Tetramethyl-1,6-dioxaspiro[4.4]nona-3,8-diene;Jasmolone;2-Phenylpropionaldehyde dimethyl acetal;Dihydroactinidiolide;(+)-Myrtenyl formate;Norecasantalic acid;Bovolide;4-(Butoxymethyl)phenol;3-tert-Butyl-4-hydroxyanisole;2-tert-Butyl-4-hydroxyanisole	HMDB0030007;HMDB0030039;HMDB0032468;HMDB0035240;HMDB0036669;HMDB0036817;HMDB0039159;HMDB0039957;HMDB0059925;HMDB0059926	1	3-tert-Butyl-5-methylcatechol	C03929	4385.88	4869.6	4569.64	8415.92	4508.46	5048.69	14345.5	13788.4	13901.7	14373.9	14798.2	16041.6	3535.15	3576.17	6342.81	6404.56	3650.71	3857.91	10635.8	10907.4	10571.2	10467	11590.7	10911	8675.18	7682.41	9065.75	8798.84	9043.72	10321.7	15975.8	16132.4	16273.1	17290
pos-M181T304	181.122	5.06973	1	1	Jasmolone	Organic oxygen compounds	Organooxygen compounds	HMDB0030039	null	10	2,2,7,7-Tetramethyl-1,6-dioxaspiro[4.4]nona-3,8-diene;Jasmolone;2-Phenylpropionaldehyde dimethyl acetal;Dihydroactinidiolide;(+)-Myrtenyl formate;Norecasantalic acid;Bovolide;4-(Butoxymethyl)phenol;3-tert-Butyl-4-hydroxyanisole;2-tert-Butyl-4-hydroxyanisole	HMDB0030007;HMDB0030039;HMDB0032468;HMDB0035240;HMDB0036669;HMDB0036817;HMDB0039159;HMDB0039957;HMDB0059925;HMDB0059926	1	3-tert-Butyl-5-methylcatechol	C03929	11339.1	6780.79	6480.41	6346.66	6323.35	6866.3	19461.3	20416.3	21137.3	21277.6	21012.9	23519	10393.2	10901	9757.5	10540	11638	10289.4	12374.4	23009	12559.1	12583.7	13422.9	13803.8	24108.7	14474.8	15377.9	15637.4	16371.3	16537.4	24597.8	16264.3	16163.8	16379.6
pos-M181T268	181.157	4.45945	0	0	-	Unknown	-	-	-	0	-	-	0	-	-	2205.24	2142.6	1815.12	1437.17	1354.54	1292.97	1272.27	3127.34	791.251	1393.11	1681.1	1359.51	1284.09	1768.55	1780.4	2452.19	1794.19	2091.75	1268.38	1615.32	1464.39	1700.27	1650.54	1766.86	1560.5	1875.17	1853.9	2079.07	1417.62	1672.19	858.562	2452.28	1723.36	1326.33
pos-M181T384	181.158	6.40543	1	0	-	Unknown	-	-	-	9	Homodihydrojasmone;2-trans-6-cis-Dodecadienal;cis-Quinceoxepane;Tricycloekasantalol;(2E,4E)-2,4-Dodecadienal;Decyl alcohol ;(卤)-3-Decanol;3,7-Dimethyl-3-octanol;(R)-Dihydrocitronellol	HMDB0031181;HMDB0032531;HMDB0038108;HMDB0039339;HMDB0039590;HMDB0011624;HMDB0031408;HMDB0035246;HMDB0035411	2	(3Z,6Z,9Z)-3,6,9-Dodecatrien-1-ol;1-Decanol	C08375;C01633	2547.85	3588.45	4218.21	3868.78	2506.19	4130.61	4613.22	2862.4	3746.87	2526.1	3093.93	4092.62	3495.12	2359.5	4054.91	2642.34	2357.92	3068.23	2693.56	3643.06	4486.94	3903.84	4841.38	3644.29	3729.83	3394.99	2886.76	4006.35	2778.99	4097.68	3007.93	3172.93	2360.79	3200.8
pos-M182T71	182.081	1.18232	1	1	Tyrosine	Organic acids and derivatives	Carboxylic acids and derivatives	HMDB0000158	C00082	18	Methyl Phenylglyoxalate;3-(3-hydroxyphenyl)prop-2-enoic acid;3-phenyloxirane-2-carboxylic acid;3-(4-hydroxyphenyl)prop-2-enoic acid;4-methoxy-1-benzofuran-6-ol;3-(2-hydroxyphenyl)prop-2-enoic acid;3-(2,3-dihydroxyphenyl)prop-2-enal;3-(2,5-dihydroxyphenyl)prop-2-enal;3-(2-hydroxyphenyl)oxirane-2-carbaldehyde;(2E)-3-(3,4-dihydroxyphenyl)prop-2-enal;3-(4-hydroxyphenyl)oxirane-2-carbaldehyde;Phenylpy…	HMDB0062605;HMDB0125104;HMDB0126545;HMDB0128076;HMDB0129375;HMDB0134028;HMDB0134029;HMDB0134030;HMDB0134031;HMDB0141767;HMDB0141768;HMDB0000205;HMDB0001713;HMDB0002035;HMDB0002641;HMDB0012225;HMDB0030677;HMDB0041592	9	Phenylpyruvate;4-Coumarate;trans-2-Hydroxycinnamate;2-Hydroxy-3-phenylpropenoate;cis-2-Hydroxycinnamate;cis-p-Coumarate;3-Oxo-3-phenylpropanoate;Caffeic_aldehyde;trans-3-Hydroxycinnamate	C00166;C00811;C01772;C02763;C05838;C06738;C07114;C10945;C12621	151839	149784	80693.9	153378	158657	151351	293841	294446	298048	295042	293477	298184	234654	223377	224146	226299	237889	242474	130511	148239	129754	130250	133382	143539	92532.6	81790.8	92358.2	85490	91907.5	93610.1	309695	304365	293130	319055
pos-M182T304	182.125	5.06712	0	0	-	Unknown	-	-	-	0	-	-	0	-	-	1069.59	976.912	1085.39	1034.59	1200.59	1174.69	2847.61	3023.41	2846.69	2896.52	2847.17	3492.19	2025.79	1363.04	1439.93	1505.71	1391.59	1628.19	1815.02	2104.99	1611.26	2075.1	1648.48	1844.72	2230.03	2258.6	2436.42	2174.51	1929.26	2248.79	2056.22	2129.89	2121.06	2075.05
pos-M182T366	182.125	6.09257	0	0	-	Unknown	-	-	-	0	-	-	0	-	-	1006.88	1021.61	1126.36	870.056	771.347	2212.85	2242.67	1894.15	2030.99	1725.9	2231.05	2514.6	1105.72	761.624	708.778	773.281	1076.51	1543.97	1724.65	1464.31	1650.84	1527.3	1595.39	1586.31	2036.49	1303.32	1398.81	1202.48	1066.36	1363.5	2828.66	2113.45	2174.29	2897.77
pos-M183T572	182.961	9.54102	1	0	-	Unknown	-	-	-	1	4-Chlorocatechol	HMDB0041810	3	4-Chlorocatechol;3-Chlorocatechol;Chlorohydroquinone	C02375;C05618;C06601	3492.48	7542.18	4057.33	4214.62	7754.12	3781.89	2063.26	3583.61	4110.65	2336.92	3220.83	3444.42	2326.46	1691.49	3468.39	8649.44	2445.35	3043.83	4001.03	4613.27	7446.29	8689	3570.77	4050.57	5960.33	2781.27	11110.7	10304.4	4076.18	2432.76	3894.46	7068.61	3432.92	1921.43
pos-M183T544	182.961	9.07123	0	0	-	Unknown	-	-	-	0	-	-	0	-	-	16140.1	17145.8	19096.8	17409.7	14424.6	15717.5	15144.2	16979.5	17073.8	16750.7	15299.7	15023.6	17153.4	17988.1	14682.3	14838.1	16308.1	13919.2	15774.2	16664	15562	17296.5	18380.8	15381.2	18879.7	17238.9	16066	15888.1	15089.6	16215	13580.3	16131.6	13677.2	12424.5
pos-M183T591	182.961	9.84697	1	0	-	Unknown	-	-	-	1	4-Chlorocatechol	HMDB0041810	3	4-Chlorocatechol;3-Chlorocatechol;Chlorohydroquinone	C02375;C05618;C06601	3639.78	1954.38	2046.26	1627.77	2392.89	4508.41	9715.42	1791.05	1919.86	5561.19	2479.23	1140.17	6296.16	2091.85	1850.26	1796.01	3293.17	2149.21	2014.89	2133.61	2096.7	1143.39	2100.18	2835.59	1230.52	1239.14	2960.91	1944.81	1965.75	1314.66	1950.36	1553.96	1788.37	2325.21
pos-M183T39	182.962	0.644017	0	0	-	Unknown	-	-	-	0	-	-	0	-	-	90738.9	88053.8	95652.8	89880	82825.9	93720.2	66471.9	77040	84551.4	77495	88798.2	86320	55937.5	56848	60083.3	58173.9	55568.9	57855.8	147149	127114	136261	138018	161054	143902	95459.6	72611.3	97716.2	89014.2	96618	78752.8	182479	207443	186605	193406
pos-M183T545	182.984	9.08112	0	0	-	Unknown	-	-	-	0	-	-	0	-	-	8045.69	6707.12	6001.33	6222.01	7654.45	6197.32	7193.12	5931.86	5666.4	5530.15	6989.3	6254.83	7439.6	6941.27	6788.58	6654.18	6101.12	5778.05	5805.18	6644.43	6251.71	8104.08	5027.74	5963.11	6194.46	7524.76	6071.61	6294.56	6183.71	5403.26	6087.72	6083.91	5796.47	5234.13
pos-M183T237	183.078	3.94243	1	1	Triethyl phosphate	Organic acids and derivatives	Carboxylic acids and derivatives	NA	NA	0	-	-	1	Diisopropyl_phosphate	C03113	207173	247980	249009	296415	314569	297461	216177	268292	293225	324771	298133	309727	197882	233868	265971	279324	349221	583299	207005	260635	272760	343295	279965	301100	217460	256642	259005	321303	284291	303630	220177	347931	290836	266124
pos-M184T546_1	183.865	9.10138	0	0	-	Unknown	-	-	-	0	-	-	0	-	-	1707.64	1260.8	1399.07	937.606	1461.58	1448.32	1678.81	1433.08	1214.52	1089.44	742.527	1071.62	773.06	1475.22	1484.17	1223.24	1306.4	893.493	1594.87	1343.67	1046.77	1213.53	986.515	1153.59	909.028	702.379	1017.16	1077.61	835.023	957.192	1426.71	1174.89	1391.61	597.238
pos-M184T39	183.963	0.644783	0	0	-	Unknown	-	-	-	0	-	-	0	-	-	22484.1	20413	22923.8	22140	25019.3	27627.9	18387.4	19011.7	19229.6	17074.9	20561.4	23130.3	12967	13723.6	15886.8	14954	15399.5	15432.8	33535.1	28820.6	31341.9	30317.7	33739.5	35321.2	23723.7	18711.2	16309.4	21215.2	21463.5	20854.7	44385.8	44865.6	45082.4	48022.6
pos-M184T545	183.963	9.08103	0	0	-	Unknown	-	-	-	0	-	-	0	-	-	3167.28	3201.44	2356.33	2209.36	2240.96	2097.05	3144.49	3064.66	2551.49	3116.88	2872.92	3643.72	2636.34	1980.65	3154.23	3020.75	2675.62	3161.39	3529.24	3210.92	1694.57	2991.61	3021.98	2093.76	3350.2	4168.26	3720.26	2759.42	1803.05	2726.16	2990.37	2602.71	1871.85	2165.25
pos-M184T328	183.987	5.4679	1	0	-	Unknown	-	-	-	3	Se-Methylselenocysteine;Selenohomocysteine;Selenomethyl selenocysteine	HMDB0004113;HMDB0004119;HMDB0031466	2	Se-Methyl-L-selenocysteine;Selenohomocysteine	C05689;C05698	1116	1322.56	1013.28	1137.51	1386.45	1114.45	912.872	1016.2	1203.51	1060.44	1089.35	1117.31	936.126	938.523	1252.55	742.976	899.446	1099.58	1274.07	1148.11	847.554	1529.29	1150.8	1022.19	1004.07	891.907	810.346	960.636	1026.11	856.671	1572	920.406	1036.55	1380.22
pos-M184T546_2	183.987	9.10149	1	0	-	Unknown	-	-	-	3	Se-Methylselenocysteine;Selenohomocysteine;Selenomethyl selenocysteine	HMDB0004113;HMDB0004119;HMDB0031466	2	Se-Methyl-L-selenocysteine;Selenohomocysteine	C05689;C05698	1833.22	1705.11	928.476	3638.38	3742.68	3312.48	1150.32	1269.31	1256.72	1469.97	3311.38	3172.62	1256.45	1764.8	755.164	1753.03	3383.83	953.579	1317.47	1674.49	3225.58	3376.81	1301.75	3233.04	3813.69	4574.84	1598.67	3211.8	1645.41	1403.41	1485.83	1177.09	1259.69	1092.63
pos-M184T547	184.004	9.12195	0	0	-	Unknown	-	-	-	0	-	-	0	-	-	1961.09	933.281	1328.01	1839.8	2396.57	1412.86	1903.19	1480.03	1885.24	1239.93	1850.3	2091.35	2348.92	4030.07	2007.58	1824	2055.34	1481.34	2034.19	1169.47	1381.21	3828.35	1632.18	1251.07	2285.76	1661.98	1922.09	1367.2	1800.38	1551.01	2424.54	1615.67	1493.61	2028.09
pos-M184T47	184.072	0.7888	1	1	Phosphocholine	Organic nitrogen compounds	Organonitrogen compounds	HMDB0001565	C00588	1	Zafirlukast metabolite M5	HMDB0060986	0	-	-	5732.16	6485.48	5659.83	5383.54	6742.62	6065.06	74057.6	68287.5	70580.9	67295.2	73906.7	70559.6	105382	104264	123507	101462	111988	115304	6005.25	1809.26	7341.91	4441.39	5768.45	2420.35	3918.62	4313.89	3785.18	3394.34	4079.25	5930.72	9564.94	12151.8	10987.8	11330.5
pos-M185T547	184.862	9.12194	0	0	-	Unknown	-	-	-	0	-	-	0	-	-	1999.41	2584.25	2096.57	1284.63	2514.88	2064.58	2192.14	2629.05	2920.76	2340.05	2334.92	2443.33	1572.87	1684.37	2561.25	2461.5	2382.72	1637.74	2843.45	2370.81	2010.44	1875.37	2040.47	2006.8	2572.03	2791.08	2964.17	2053.07	2656.7	1970.81	2668.11	1899.18	2000.91	1663.18
pos-M185T39	184.96	0.64515	0	0	-	Unknown	-	-	-	0	-	-	0	-	-	22433.3	20278.4	25443.5	33374.6	22738	32780.8	20967.7	17870	19827.9	22056.3	21644.5	49975.7	14079.7	14255.6	13921.1	12405.7	12947.5	21442.9	32746.3	32212.6	31769	33157.8	39960.9	37552.6	23798.4	17982.5	18746	22553.9	19694.1	23418.8	61344.2	48931	51408	48921.4
pos-M185T545	184.985	9.08085	0	0	-	Unknown	-	-	-	0	-	-	0	-	-	4697.49	3926.47	5121.08	4168.91	3038.5	4674.66	4746.2	3586.11	3567.85	4592.19	4616.74	4900.45	5027.43	3929.51	4930.44	2863.59	3782.34	4223.07	4604.89	3806.53	5464.98	3328.62	3066.15	3441.32	2900.83	5835.98	4238.54	4134.26	4928.8	4990.75	3588.45	5339.47	4857.19	4746.56
pos-M185T51	185.043	0.8466	1	0	-	Unknown	-	-	-	21	2,4-dihydroxy-5-methoxybenzoic acid;2,4-dihydroxy-3-methoxybenzoic acid;2-(2,4-dihydroxyphenyl)-2-hydroxyacetic acid;2-(3,4,5-trihydroxyphenyl)acetic acid;2-(2,3,4-trihydroxyphenyl)acetic acid;2-(2,4,5-trihydroxyphenyl)acetic acid;2,5-dihydroxy-4-methoxybenzoic acid;2,3-dihydroxy-4-methoxybenzoic acid;3,4-Dihydroxymandelic acid;4-O-Methylgallic acid;Methyl 2,4,6-trihydroxybenzoate;2-Hydroxyadipic…	HMDB0125522;HMDB0125542;HMDB0126480;HMDB0130405;HMDB0130407;HMDB0130408;HMDB0130482;HMDB0140912;HMDB0001866;HMDB0013198;HMDB0029650;HMDB0000321;HMDB0000345;HMDB0000355;HMDB0000368;HMDB0000640;HMDB0029934;HMDB0032873;HMDB0041561;HMDB0059758;HMDB0034426	23	Dibenzothiophene;3,4-Dihydroxymandelate;3-O-Methylgallate;Lichenin;(R)-3,3-Dimethylmalate;3-Ethylmalate;2-Hydroxyadipate;(R)-2-Ethylmalate;L-Rhamnono-1,4-lactone;(2R,3S)-2,3-Dimethylmalate;3-Hydroxy-3-methylglutarate;2-Dehydro-3-deoxy-L-fuconate;2-Dehydro-3-deoxy-L-rhamnonate;D-Fucono-1,4-lactone;2-Dehydro-3-deoxy-D-fuconate;3,6-Anhydrogalactose;3,6-Anhydroglucose;1,5-Anhydro-D-fructose;Diethyl_p…	C20125;C05580;C05616;C00478;C01088;C01989;C02360;C02488;C02991;C03652;C03761;C03827;C03979;C06158;C06159;C06474;C06478;C06485;C11592;C16390;C17209;C18028;C20902	2476.06	2449.2	1124.71	2944.52	2311.91	1479.07	2540.28	2804.09	4421.92	3431.65	4379.01	2653.78	4225.32	4146.81	3539.87	4303.1	4543.21	3832.26	1596.14	1105.4	1070.89	1969.61	2195.08	8402.01	2303.35	4257.06	2636.7	2576.52	5294.92	2550.55	2954.3	2827.1	3813.53	1638.69
pos-M185T95	185.043	1.58078	1	0	-	Unknown	-	-	-	21	2,4-dihydroxy-5-methoxybenzoic acid;2,4-dihydroxy-3-methoxybenzoic acid;2-(2,4-dihydroxyphenyl)-2-hydroxyacetic acid;2-(3,4,5-trihydroxyphenyl)acetic acid;2-(2,3,4-trihydroxyphenyl)acetic acid;2-(2,4,5-trihydroxyphenyl)acetic acid;2,5-dihydroxy-4-methoxybenzoic acid;2,3-dihydroxy-4-methoxybenzoic acid;3,4-Dihydroxymandelic acid;4-O-Methylgallic acid;Methyl 2,4,6-trihydroxybenzoate;2-Hydroxyadipic…	HMDB0125522;HMDB0125542;HMDB0126480;HMDB0130405;HMDB0130407;HMDB0130408;HMDB0130482;HMDB0140912;HMDB0001866;HMDB0013198;HMDB0029650;HMDB0000321;HMDB0000345;HMDB0000355;HMDB0000368;HMDB0000640;HMDB0029934;HMDB0032873;HMDB0041561;HMDB0059758;HMDB0034426	23	Dibenzothiophene;3,4-Dihydroxymandelate;3-O-Methylgallate;Lichenin;(R)-3,3-Dimethylmalate;3-Ethylmalate;2-Hydroxyadipate;(R)-2-Ethylmalate;L-Rhamnono-1,4-lactone;(2R,3S)-2,3-Dimethylmalate;3-Hydroxy-3-methylglutarate;2-Dehydro-3-deoxy-L-fuconate;2-Dehydro-3-deoxy-L-rhamnonate;D-Fucono-1,4-lactone;2-Dehydro-3-deoxy-D-fuconate;3,6-Anhydrogalactose;3,6-Anhydroglucose;1,5-Anhydro-D-fructose;Diethyl_p…	C20125;C05580;C05616;C00478;C01088;C01989;C02360;C02488;C02991;C03652;C03761;C03827;C03979;C06158;C06159;C06474;C06478;C06485;C11592;C16390;C17209;C18028;C20902	2153.81	1421.24	1561.2	1769.15	1286.43	1545.63	1013.45	1721.2	1438.62	1439.58	2023.11	1034	2325.14	2113.54	1333.1	1148.98	1509.89	1730.32	1702.04	1374.92	1468.07	1010.9	2086.41	1498.98	912.769	1105.47	1077.6	1104.87	887.42	1056.97	3233.47	3363.5	3514.56	3360.46
pos-M185T41	185.066	0.679075	0	0	-	Unknown	-	-	-	0	-	-	0	-	-	1071.1	589.709	539.05	1307.94	1138.51	817.573	5581.7	1435.37	2902.83	564.484	3500.58	1808.27	6341.21	1596.77	7103.66	1670.4	7354.06	1217.68	784.143	1902.41	1523.9	1627.37	888.139	743.12	1012.35	1599.24	911.241	604.559	860.561	1048.91	976.648	2118.35	870.747	1717.5
pos-M185T163	185.081	2.71554	1	0	-	Unknown	-	-	-	17	4-ethyl-6-methoxybenzene-1,2,3-triol;5-ethyl-3-methoxybenzene-1,2,4-triol;2-(hydroxymethyl)-5-methoxy-4-methylbenzene-1,3-diol;4-(hydroxymethyl)-5-methoxy-2-methylbenzene-1,3-diol;6-methoxy-3,5-dimethylbenzene-1,2,4-triol;2-(hydroxymethyl)-3,5-dimethoxyphenol;Vanylglycol;1-(3-Hydroxy-4-methoxyphenyl)-1,2-ethanediol;Genipic acid;4-Formyl-3-(formylmethyl)-4-hexenoic acid;(卤)-threo-1-(4-Hydroxypheny…	HMDB0125593;HMDB0125597;HMDB0126618;HMDB0126619;HMDB0126620;HMDB0131233;HMDB0001490;HMDB0035056;HMDB0036072;HMDB0039650;HMDB0040603;HMDB0059730;HMDB0001565;HMDB0029748;HMDB0000895;HMDB0001161;HMDB0013811	10	7-Methyl-2-hydroxy-6-oxoocta-2,4-dienoate;3-Methoxy-4-hydroxyphenylethyleneglycol;2-Hydroxy-6-oxo-7-methylocta-2,4-dienoate;Antiarol;cis-3-(1-Carboxy-ethyl)-3,5-cyclo-hexadiene-1,2-diol;cis-3-(Carboxy-ethyl)-3,5-cyclo-hexadiene-1,2-diol;Choline_phosphate;Glu-P-2;4-Trimethylammoniobutanoate;Acetylcholine	C04535;C05594;C06582;C10765;C11456;C11588;C00588;C19245;C01181;C01996	5399.43	4141.66	3565.97	4529.22	9422.94	10168.7	3908.01	3786.36	4099.38	7189.36	4348.58	4667.52	4732.31	4258.17	4712.44	4492.99	5167.54	5532.79	10233.1	4963.41	5295.28	5421.57	14148.1	5287.29	8616.16	3305.68	3447.25	3668.69	6647.32	4527.69	4507.13	5613.1	5779.31	6784.55
pos-M185T444	185.116	7.40101	1	0	-	Unknown	-	-	-	6	(4S,8R)-8,9-Dihydroxy-p-menth-1(6)-en-2-one;(1'R)-Nepetalic acid;(S)-Oleuropeic acid;1-Acetylcyclohexyl acetate;(E)-10-Oxo-8-decenoic acid;(3R,7R)-1,3,7-Octanetriol	HMDB0039052;HMDB0036117;HMDB0036998;HMDB0039710;HMDB0040883;HMDB0033625	10	5-exo-Hydroxy-1,2-campholide;1,6,6-Trimethyl-2,7-dioxabicyclo[3.2.2]nonan-3-one;4,5-Dihydro-5,5-dimethyl-4-(3-oxobutyl)furan-2(3H)-one;(3R)-3-Isopropenyl-6-oxoheptanoate;(3S)-3-Isopropenyl-6-oxoheptanoate;(4R)-7-Hydroxy-4-isopropenyl-7-methyl-2-oxo-oxepanone;(4S)-7-Hydroxy-4-isopropenyl-7-methyl-2-oxo-oxepanone;[(1S)-4-Hydroxy-2,2,3-trimethylcyclopent-3-enyl]acetate;Trientine;N-Cyclopropylammeline	C03843;C04718;C06066;C11405;C11419;C19079;C19084;C20324;C07166;C14148	5304.16	5531.64	3762.88	5733.52	3192.21	4551.97	3712.76	5265.4	3662.62	5013.9	3788.86	2647.5	10997.2	4859.42	4537.58	4455.41	5496.03	4985.96	3074.35	5590.88	3911.94	3649.09	3586.12	4092.2	4986.99	4368.01	6089	4503.28	4882.51	3285.09	3294.56	2981.08	3907.09	4076.52
pos-M185T153	185.117	2.55475	1	0	-	Unknown	-	-	-	5	(4S,8R)-8,9-Dihydroxy-p-menth-1(6)-en-2-one;(1'R)-Nepetalic acid;(S)-Oleuropeic acid;1-Acetylcyclohexyl acetate;(E)-10-Oxo-8-decenoic acid	HMDB0039052;HMDB0036117;HMDB0036998;HMDB0039710;HMDB0040883	9	5-exo-Hydroxy-1,2-campholide;1,6,6-Trimethyl-2,7-dioxabicyclo[3.2.2]nonan-3-one;4,5-Dihydro-5,5-dimethyl-4-(3-oxobutyl)furan-2(3H)-one;(3R)-3-Isopropenyl-6-oxoheptanoate;(3S)-3-Isopropenyl-6-oxoheptanoate;(4R)-7-Hydroxy-4-isopropenyl-7-methyl-2-oxo-oxepanone;(4S)-7-Hydroxy-4-isopropenyl-7-methyl-2-oxo-oxepanone;[(1S)-4-Hydroxy-2,2,3-trimethylcyclopent-3-enyl]acetate;Trientine	C03843;C04718;C06066;C11405;C11419;C19079;C19084;C20324;C07166	25214.9	25927.7	27787.9	26962	28015.9	28230.1	2889.69	1955.94	3042.5	3335.28	3846.18	5340.28	2264.69	4769.63	2996.48	2659.19	2670.38	3508.77	4814.09	5689.98	5679.68	5996.58	5545.69	5734	3747.87	3740.69	4234.43	1030.12	4311.3	4621.02	5720.82	3762.81	5725.6	7359.3
pos-M186T546	185.892	9.10158	0	0	-	Unknown	-	-	-	0	-	-	0	-	-	1840.89	2547.89	1893.74	2261	1783.25	1815.76	2049.31	1933.82	2110.28	2175.41	1475.59	1534.41	1932.38	2034.02	2124.72	2040.63	2366.57	1685.04	1815.76	2375.97	1355.35	2460.27	2190.76	1983.74	2149.95	2212.46	2399.46	2429.46	2188.5	2148.75	1842.15	1252.23	1530.63	1662.26
pos-M186T39_1	185.961	0.645333	0	0	-	Unknown	-	-	-	0	-	-	0	-	-	3891.18	3188.51	4248.73	3370.28	4551.43	4092.84	2693.83	3521.7	4415.94	3098.38	5872.71	3615.48	4134.56	3318.33	2778.5	3285.81	2490.43	3854.29	5411.68	5646.07	4839.66	5418.03	6029.88	4937.03	4770.38	2923.29	3653.9	3499.56	4505.06	3902.55	6952.95	6610.32	7056.53	8522.23
pos-M186T581	185.984	9.68938	1	0	-	Unknown	-	-	-	3	Acesulfame;Methyl (2-propenylthio) selenide;Methyl 1-propene-1-sulfenoselenoate	HMDB0033585;HMDB0030877;HMDB0030880	0	-	-	853.827	931.159	903.419	932.824	988.566	721.489	556.788	619.126	1265.31	1811.22	370.886	497.901	820.335	831.259	843.055	789.714	1501.9	488.262	808.969	1336.84	954.827	911.708	2348.24	878.755	881.562	659.852	879.421	1407.67	910.706	1185.51	876.101	347.029	1438.39	1094.38
pos-M186T545	185.984	9.09141	1	0	-	Unknown	-	-	-	3	Acesulfame;Methyl (2-propenylthio) selenide;Methyl 1-propene-1-sulfenoselenoate	HMDB0033585;HMDB0030877;HMDB0030880	0	-	-	6044.13	5849.85	4376.96	3896.26	4857.59	4429.12	4623.41	7145.62	5883.6	5867.01	5425.6	4337.5	4639.74	4701.47	3579.96	4236.19	6703.26	5797.08	5428.07	4958.86	5491.33	7256	4236.02	4417.14	6395.98	5473.71	3998.26	4069.93	4153.24	5394.46	4232.07	3779.62	6761.84	4950.97
pos-M186T50	186.075	0.825433	1	0	-	Unknown	-	-	-	5	Alanyl-Hydroxyproline;Hydroxyprolyl-Alanine;Prolyl-Serine;Serylproline;L-Coprine	HMDB0028688;HMDB0028856;HMDB0029026;HMDB0029047;HMDB0034266	2	Proclavaminic_acid;Coprine	C06658;C08271	27200.4	28074.8	18657.1	26757.3	28978.5	27872.5	10142.7	9911.91	11493.1	9491.08	10808.3	10315.9	16663	19284.1	19430.2	17975.2	19506.5	18862.6	10419.3	6762.83	11968.4	9414.63	9700.17	5574.12	8617.49	9277.48	9437.18	8390.82	8396.24	10183.2	15473.8	16164.6	14647.4	14826.2
pos-M186T85	186.075	1.41272	1	0	-	Unknown	-	-	-	22	Bicine;2-Amino-4-ethoxy-3-hydroxybutanoic acid;1-Deoxynojirimycin;6-Dimethylaminopurine;L-lysinium(1+);Vanillic acid;3, 5-Dihydroxyphenylacetic acid;3-hydroxy-5-methoxybenzoic acid;3-hydroxy-2-methoxybenzoic acid;Homogentisic acid;3-Hydroxymandelic acid;p-Hydroxymandelic acid;3,4-Dihydroxybenzeneacetic acid;5-Methoxysalicylic acid;3,4-Dihydroxymandelaldehyde;2',4',6'-Trihydroxyacetophenone;2,6-Di…	HMDB0011727;HMDB0032862;HMDB0035359;HMDB0000473;HMDB0062809;HMDB0000484;HMDB0094709;HMDB0125536;HMDB0140902;HMDB0000130;HMDB0000750;HMDB0000822;HMDB0001336;HMDB0001868;HMDB0006242;HMDB0029644;HMDB0029673;HMDB0033129;HMDB0034335;HMDB0059713;HMDB0060003;HMDB0131176	21	Deoxymannojirimycin;DMDP;D-Fucosamine;D-Quinovosamine;Deoxynojirimycin;2-Deoxy-scyllo-inosamine;N,N-Dihydroxy-L-isoleucine;Homogentisate;3,4-Dihydroxyphenylacetate;Orsellinate;(S)-4-Hydroxymandelate;4-Hydroxypheoxyacetate;(R)-4-Hydroxymandelate;3,4-Dihydroxymandelaldehyde;2,6-Dihydroxyphenylacetate;Vanillate;2-Hydroxy-6-oxoocta-2,4,7-trienoate;2,6-Dimethoxybenzoquinone;4-Hydroxymandelate;4-Hydrox…	C10141;C10143;C15478;C15479;C16843;C17580;C20311;C00544;C01161;C01839;C03198;C03235;C05343;C05577;C06207;C06672;C07087;C10331;C11527;C14109;C16215	4392.67	4408.09	4154.05	4031.91	3627.68	7564.87	3817.74	4462.87	3770.44	7178.41	3975.66	3518.68	2265.79	2420.85	2568.47	2553.36	2696.5	2151.55	4856.37	3491.23	2992.06	2945.11	2847.41	2645.04	5236.27	2203.29	1861.59	2231.22	1997.36	2245.64	2893.35	2805.16	2730.82	2825.44
pos-M186T132	186.075	2.19452	1	0	-	Unknown	-	-	-	21	Bicine;2-Amino-4-ethoxy-3-hydroxybutanoic acid;1-Deoxynojirimycin;6-Dimethylaminopurine;Vanillic acid;3, 5-Dihydroxyphenylacetic acid;3-hydroxy-5-methoxybenzoic acid;3-hydroxy-2-methoxybenzoic acid;Homogentisic acid;3-Hydroxymandelic acid;p-Hydroxymandelic acid;3,4-Dihydroxybenzeneacetic acid;5-Methoxysalicylic acid;3,4-Dihydroxymandelaldehyde;2',4',6'-Trihydroxyacetophenone;2,6-Dimethoxy-1,4-ben…	HMDB0011727;HMDB0032862;HMDB0035359;HMDB0000473;HMDB0000484;HMDB0094709;HMDB0125536;HMDB0140902;HMDB0000130;HMDB0000750;HMDB0000822;HMDB0001336;HMDB0001868;HMDB0006242;HMDB0029644;HMDB0029673;HMDB0033129;HMDB0034335;HMDB0059713;HMDB0060003;HMDB0131176	21	Deoxymannojirimycin;DMDP;D-Fucosamine;D-Quinovosamine;Deoxynojirimycin;2-Deoxy-scyllo-inosamine;N,N-Dihydroxy-L-isoleucine;Homogentisate;3,4-Dihydroxyphenylacetate;Orsellinate;(S)-4-Hydroxymandelate;4-Hydroxypheoxyacetate;(R)-4-Hydroxymandelate;3,4-Dihydroxymandelaldehyde;2,6-Dihydroxyphenylacetate;Vanillate;2-Hydroxy-6-oxoocta-2,4,7-trienoate;2,6-Dimethoxybenzoquinone;4-Hydroxymandelate;4-Hydrox…	C10141;C10143;C15478;C15479;C16843;C17580;C20311;C00544;C01161;C01839;C03198;C03235;C05343;C05577;C06207;C06672;C07087;C10331;C11527;C14109;C16215	1754.74	2060.65	2611.06	2247.18	2475.39	2244.61	5736.85	2877.04	2431.95	2495.06	2150.39	2341.18	1432.55	1220.33	1225.4	1533.19	1539.07	3908.67	2071.18	1136.2	1271.2	1021.62	1307.64	1213.76	2346.14	851.487	1278.62	1170.91	1147.06	1119.99	1471.34	1267.59	1160.73	1338.84
pos-M186T239_1	186.148	3.97959	1	0	-	Unknown	-	-	-	20	trans-4,5-epoxy-2(E)-decenal;Ethyl (4Z)-4,7-octadienoate;Methyl octynecarboxylate;(+/-)-Dihydromintlactone;2,4-Hexadienyl butyrate;2,4-Hexadienyl isobutyrate;cis-3-Hexenyl crotonate;(+/-)-2-(5-Methyl-5-vinyltetrahydrofuran-2-yl)propionaldehyde;(-)-(Z)-Tetrahydro-6-(2-pentenyl)-2H-pyran-2-one;5,6-Dihydro-6-pentyl-2H-pyran-2-one;6-Hydroxy-2,6-dimethyl-2,7-octadien-4-one;Epoxyartemisia ketone;Ascari…	HMDB0013105;HMDB0031156;HMDB0031273;HMDB0032219;HMDB0032312;HMDB0032313;HMDB0032319;HMDB0032434;HMDB0033700;HMDB0034452;HMDB0034670;HMDB0035714;HMDB0035766;HMDB0035829;HMDB0036067;HMDB0036103;HMDB0037014;HMDB0037175;HMDB0037821;HMDB0040639	30	6-Oxocineole;1,2-Campholide;(+)-exo-5-Hydroxycamphor;Iridodial;(Z)-3,5-Hexadienyl_butyrate;Lilac_aldehyde;Tiglyl_tiglate;(+)-Iridodial;Iridomyrmecin;cis-trans-Nepetalactol;Ascaridole;Chrysanthemic_acid;Diosphenol;(4R,7R)-4-Isopropenyl-7-methyl-2-oxo-oxepanone;(3S,6R)-6-Isopropenyl-3-methyl-2-oxo-oxepanone;(4S,7R)-4-Isopropenyl-7-methyl-2-oxo-oxepanone;(3S,6S)-6-Isopropenyl-3-methyl-2-oxo-oxepanon…	C00848;C02108;C03448;C06069;C08489;C08498;C08546;C09785;C09786;C09804;C09836;C09842;C09854;C11402;C11403;C11414;C11418;C11651;C11937;C11943;C11944;C16461;C18019;C19083;C19731;C20221;C20222;C20223;C20322;C20323	769.561	788.832	874.057	1749.14	1365.75	601.082	1543.55	1496.81	1754.44	1362.23	1667.03	1429.42	2256.58	1622.21	1543.51	1499.78	1759.79	2539.27	1801.53	1254.47	915.454	1130.09	1387.92	849.281	1875.18	972.789	1057.73	1460.92	1079.98	1292.75	1170.5	1054.05	1386.03	852.069
pos-M186T239_2	186.221	3.98427	1	0	-	Unknown	-	-	-	9	(+/-)-N,N-Dimethyl menthyl succinamide;1-Dodecene;(E)-2-Dodecene;(Z)-3-Dodecene;(E)-3-Dodecene;4,6,8-trimethyl-1-nonene;2,2,4,6,6-Pentamethyl-3-heptene;Nonyl cyclopropane;3-Methyl-2-undecene (Z)	HMDB0032236;HMDB0059874;HMDB0061819;HMDB0061820;HMDB0061821;HMDB0062786;HMDB0094665;HMDB0094666;HMDB0094667	0	-	-	4431.91	4665.99	4530.53	4999.72	4499.48	5473.29	19330.7	20818.5	20662	19690.9	20489.6	20156.4	74328.5	75241.8	74033	76013.7	76540.9	74262.4	2111.8	5093.01	3155.1	3040.4	3354.99	3788.54	13741.9	11064	13995.9	13251.1	13758.8	13741.7	7042.06	4567.39	4023.96	4119.87
pos-M186T293	186.221	4.89107	1	0	-	Unknown	-	-	-	9	(+/-)-N,N-Dimethyl menthyl succinamide;1-Dodecene;(E)-2-Dodecene;(Z)-3-Dodecene;(E)-3-Dodecene;4,6,8-trimethyl-1-nonene;2,2,4,6,6-Pentamethyl-3-heptene;Nonyl cyclopropane;3-Methyl-2-undecene (Z)	HMDB0032236;HMDB0059874;HMDB0061819;HMDB0061820;HMDB0061821;HMDB0062786;HMDB0094665;HMDB0094666;HMDB0094667	0	-	-	2118.52	2179.8	2622.31	2957.45	3465.71	1878.78	2677.09	2784.04	1662.18	2663	2788.83	3259.52	7167.98	2690.61	2741.29	3254.73	2983.77	2659.31	2061.04	2085.59	3036.66	2492.26	3237.46	2691.01	2334.8	3406.88	3007.25	2903.53	4870.05	3555.09	6974.05	2519.8	2655.6	2698.83
pos-M187T545	186.899	9.08107	0	0	-	Unknown	-	-	-	0	-	-	0	-	-	1474.39	1593.47	1390.25	1510.19	1028.6	997.3	1373.67	1564.43	1378.43	1479.47	1149.03	1837.68	1110.63	2121.91	760.233	1510.46	1011.57	1908.96	1778.41	1505.26	1498.32	787.109	1388.98	1436.93	1402.23	1580.27	1348.63	1174.49	1444.84	815.362	1163.06	1567.33	1263.42	830.64
pos-M187T39	186.92	0.645433	0	0	-	Unknown	-	-	-	0	-	-	0	-	-	630.569	708.687	768.112	661.501	721.734	847.048	1954.52	1584.38	2143.72	1910	1945.83	1698.54	1050.19	1243.01	1396.4	1142.97	1217.09	1826.53	956.505	929.193	706.17	1094.87	753.26	742.96	776.158	600.419	682.872	658.065	860.702	847.352	619.709	806.402	900.401	785.462
pos-M187T54	186.968	0.902542	0	0	-	Unknown	-	-	-	0	-	-	0	-	-	4971.62	4625.1	1973.66	4518.18	5565.3	3465.86	2157.04	1259.74	5145.44	2756.96	2880.36	1055.91	1264.85	1239.07	1139.68	1610.8	3566.82	1426.79	3433.33	1205.49	1619.75	2348.94	971.904	1590.39	1452.16	2963.56	1057.93	4154.48	1566.27	3949.32	3106.44	1487.85	2596.38	3161.81
pos-M187T52	186.999	0.861617	1	0	-	Unknown	-	-	-	1	Lormetazepam	HMDB0041919	0	-	-	3767.38	3908.41	3032.47	3869.55	3786.94	3631.39	2852.8	2845.5	2635.69	2477.52	2504.92	2350.79	2991.39	1479.94	1936.68	1185.93	1299.38	2930.52	1204.28	2843.81	889.13	2364.42	3462.04	2365.06	1677.63	2016.83	1477.45	2444.11	2091.92	1254.68	2397.69	2613.9	2141.92	2823.33
pos-M187T71	187.022	1.17745	1	0	-	Unknown	-	-	-	7	2,3,4,5-tetrahydroxybenzoic acid;2,3,4,6-tetrahydroxybenzoic acid;3-Fumarylpyruvate;S-2-Propenyl 1-propanesulfinothioate;R-1-Propenyl 1-propanesulfinothioate;R-Propyl 1-propenesulfinothioate;S-Propyl 2-propene-1-sulfinothioate	HMDB0125352;HMDB0130404;HMDB0060371;HMDB0032741;HMDB0032748;HMDB0032749;HMDB0039965	11	3-Carboxy-cis,cis-muconate;2-Carboxy-2,5-dihydro-5-oxofuran-2-acetate;Maleylpyruvate;3-Fumarylpyruvate;2-Carboxy-cis,cis-muconate;3-Carboxy-2-hydroxymuconate_semialdehyde;4-Carboxy-2-hydroxymuconate_semialdehyde;3-Carboxy-2,5-dihydro-5-oxofuran-2-acetate;2-Hydroxy-2-hydropyrone-4,6-dicarboxylate;2-Dehydro-D-xylonate;2,4-Dihydroxypteridine	C01163;C01278;C02167;C02514;C03666;C04480;C04484;C04553;C05375;C02928;C03212	3229.62	2028.48	1598.17	1519.92	3212.31	1801.32	2788.72	2605.74	3193.17	2504.73	2830.95	2996.15	3780.71	3290.31	3342.81	3132.36	3829.05	3670.49	1447.89	2396.27	2217.87	2197.46	2309.77	2124.39	2362.6	3307.89	2666.96	1704.24	2707.61	2763.28	1219.55	1605.17	1353.93	1819.48
pos-M187T50_1	187.059	0.8254	1	0	-	Unknown	-	-	-	5	Alanyl-Hydroxyproline;Hydroxyprolyl-Alanine;Prolyl-Serine;Serylproline;L-Coprine	HMDB0028688;HMDB0028856;HMDB0029026;HMDB0029047;HMDB0034266	2	Proclavaminic_acid;Coprine	C06658;C08271	2858.07	3375.12	1369.46	3001.51	3714.54	2153.14	1929.26	1864.32	2160.5	1717.23	2220.85	3455.63	2348.19	1840.21	2090.88	2112.07	3211.96	2739.05	2258.59	4107.68	2334.47	2329.82	2183.02	2994.45	2107.94	3306.26	3581.86	1766.44	2843.81	1282.34	1077.75	2158.59	5542.24	871.322
pos-M187T47	187.079	0.79115	1	0	-	Unknown	-	-	-	5	Alanyl-Hydroxyproline;Hydroxyprolyl-Alanine;Prolyl-Serine;Serylproline;L-Coprine	HMDB0028688;HMDB0028856;HMDB0029026;HMDB0029047;HMDB0034266	2	Proclavaminic_acid;Coprine	C06658;C08271	5455.87	4978.36	5197.05	4787.23	7242.53	5418.17	3141.73	2859.27	2284.23	2152.63	2134.49	2117.53	2802.12	3101.43	3466.43	2589.65	2652.15	4029.9	2531.68	3211.25	1474.46	1651.82	3565.37	1772.55	3005.73	1610.8	3257.18	3428.7	2646.69	3255.11	2304.36	2713.65	3640.3	1736.65
pos-M187T50_2	187.107	0.841483	1	0	-	Unknown	-	-	-	8	Alanyl-Proline;Prolyl-Alanine;Norepinephrine;Pyridoxine;6-Hydroxydopamine;5-Hydroxydopamine;6-Acetyl-2,3-dihydro-2-(hydroxymethyl)-4(1H)-pyridinone;xi-Norepinephrine	HMDB0028695;HMDB0029010;HMDB0000216;HMDB0000239;HMDB0001537;HMDB0004817;HMDB0035178;HMDB0037685	2	Pyridoxine;L-Noradrenaline	C00314;C00547	2902.46	3072.83	3054.56	3496.75	3806.09	2255.02	3044.25	2507.17	3445.72	2807.31	2826.67	2524.02	2047.03	1969.74	1833.04	1229.74	1986.63	2135.25	2939	3558.35	3710.02	4281.26	3233.25	1737.17	2180.67	3419.6	2820.51	3581.42	4175.07	3449.2	3550.57	3714.32	3928.18	4275.47
pos-M187T144_1	187.107	2.40803	1	0	-	Unknown	-	-	-	8	Alanyl-Proline;Prolyl-Alanine;Norepinephrine;Pyridoxine;6-Hydroxydopamine;5-Hydroxydopamine;6-Acetyl-2,3-dihydro-2-(hydroxymethyl)-4(1H)-pyridinone;xi-Norepinephrine	HMDB0028695;HMDB0029010;HMDB0000216;HMDB0000239;HMDB0001537;HMDB0004817;HMDB0035178;HMDB0037685	2	Pyridoxine;L-Noradrenaline	C00314;C00547	1644.8	1622.47	1407.54	1218.26	1291.72	1822.62	1951.37	1319.78	1934.89	1791.6	1505.77	1833.72	1317.18	1067.67	1490.83	1206.77	1807.22	1533.57	1653.27	1947.89	1412.89	1779.79	1804.83	1680.47	1826.85	1057.16	1312.28	1513.36	1221.37	1712.18	1808.15	2513.62	1634.53	2796.97
pos-M187T243	187.111	4.0473	1	1	Alanyl-Proline	Organic acids and derivatives	Carboxylic acids and derivatives	HMDB0028695	null	15	(E)-2-Tridecene-4,6,8-triyn-1-ol;(all-E)-3,5,7-Tridecatriene-9,11-diyn-1-ol;1-(1-Methoxy-1-methylethyl)-4-methylbenzene;Benzyl butyl ether;trans-Jasmone;5-Phenyl-1-pentanol;1-Phenyl-2-pentanol;2-Methyl-4-phenyl-2-butanol;2-Butyl-4-methylphenol;(Z)-3-Methyl-2-(2-pentenyl)-2-cyclopenten-1-one;Thymol methyl ether;Norbicycloekasantalal;Santalone;Norecasantalal;2-Methyl-3-(2-pentenyl)-2-cyclopenten-1-…	HMDB0030931;HMDB0038526;HMDB0029653;HMDB0031311;HMDB0031454;HMDB0031624;HMDB0031625;HMDB0031866;HMDB0032060;HMDB0035601;HMDB0035989;HMDB0036719;HMDB0036814;HMDB0036816;HMDB0037294	4	Jasmone;p-tert-Amylphenol;4-n-Pentylphenol;4-Isopentylphenol	C08490;C14226;C14466;C14697	1609.94	2205.72	1755.33	1326.87	2362.04	1529.74	6319.34	6412.46	5683.39	6193.24	6445.3	6546.28	1451.67	1611.3	1513.31	1126.44	1893.59	1734.01	1202.97	2841.89	943.637	1303.55	731.327	1877.59	1761.57	2141.92	2081.05	855.142	1979.4	1949.99	2592.72	2307.61	2060.31	2591.56
pos-M187T239	187.224	3.98125	0	0	-	Unknown	-	-	-	0	-	-	0	-	-	974.327	892.918	833.635	833.322	832.831	1213.2	3010.77	3646.99	3128.26	2860.28	2681.45	2625.1	9102.87	9518.04	9043.3	9420.49	9242.99	10137.4	582.529	2182.3	594.649	678.269	555.168	829.189	1723.1	1564.66	2087.13	2163.97	2443.04	2190.25	934.561	797.707	1808.5	1245.22
pos-M187T144_2	187.492	2.39468	0	0	-	Unknown	-	-	-	0	-	-	0	-	-	5760.04	5250.29	5827.25	5739.39	5244.94	5500.48	4822.14	4238.73	4304.25	4835.47	4749.81	4759.74	2353.34	2741.49	2005.95	2541.12	2825.94	3130.51	884.972	829.637	878.571	845.343	1077.73	930.184	1351.81	1082.9	1358.68	1549.14	1583.92	1666.49	6634.39	7561.03	7205.53	6398.24
pos-M188T546	187.859	9.10158	0	0	-	Unknown	-	-	-	0	-	-	0	-	-	1732.4	1876.44	1576.17	1563.98	2635.93	2324.55	2233.36	2564.09	2511.08	1658.67	1340.6	812.844	1653.76	1788.44	1246.73	2148	2017.9	660.902	2167.59	1571.45	2005.46	2083.79	868.369	1834.89	1492.11	2436.2	2205.05	1671.12	2526.8	2111.63	1036.44	1990.76	1173.92	1739.22
pos-M188T92	187.939	1.54089	0	0	-	Unknown	-	-	-	0	-	-	0	-	-	466.302	478.77	637.637	392.69	561.515	389.548	1857.24	1389.07	1201.44	1621.69	1727.56	1244.16	1341.37	1441.6	2052.78	2045.04	1510.47	1331.31	969.266	861.266	527.572	550.112	610.959	699.789	1209.63	1447.16	1224.26	1531.47	1084.4	1177.59	679.728	498.17	386.476	546.029
pos-M188T65	187.939	1.08445	0	0	-	Unknown	-	-	-	0	-	-	0	-	-	703.948	1444.59	1675.02	950.848	958.181	898.138	1559.36	2626.24	1801.57	1061.78	1774.92	761.258	1213.74	2047.45	1852.56	1690.64	3617.68	1653.58	740.476	1867.2	1180.12	971.377	1285.33	2671.75	1972.73	2845.94	2503.68	2610.99	1200.78	1765.25	919.253	1037.88	993.615	876.76
pos-M188T127	188.036	2.12265	1	0	-	Unknown	-	-	-	2	Methionine sulfoxide;Ethiin	HMDB0002005;HMDB0037057	3	L-Methionine_S-oxide;L-Methionine_(R)-S-oxide;L-Methionine_(S)-S-oxide	C02989;C15998;C15999	919.304	1122.98	1238.31	1146.1	1401.77	1083.98	1319.87	1221.91	1191.85	1527.98	1399.1	1439.44	827.789	1142.11	1016.67	875.572	936.626	913.095	2262.21	2538.48	2081.39	2098.1	2108.65	2367.6	1012.64	800.352	879.319	797.559	743.364	832.021	1139.15	1111.82	1323.35	1245.73
pos-M188T80	188.055	1.34155	1	0	-	Unknown	-	-	-	2	Lipoamide;1-Isothiocyanato-6-(methylsulfinyl)hexane	HMDB0000962;HMDB0038461	1	Lipoamide	C00248	826.122	1003.05	1042.06	980.166	2107.95	1302.56	1669.42	1496.93	1787.61	1943.08	2368.44	1540.3	1237.31	1549.15	1367.72	1282.83	1362.11	860.822	6804.01	7487.06	6656.26	7098.23	7835.71	7679.57	1248.25	1234.59	1491.91	1431.82	1426.02	1388.58	3312.87	4621.36	3768.21	3538.23
pos-M188T144	188.071	2.39463	1	1	3-Indoleacrylic acid	Organoheterocyclic compounds	Indoles and derivatives	HMDB0000734	NA	2	6-Chloro-N-(1-methylethyl)-1,3,5-triazine-2,4-diamine;Indoleacrylic acid	HMDB0033249;HMDB0000734	2	Deethylatrazine;3-Indoleacrylate	C06559;C21283	1.05165e+06	914197	1.09889e+06	1.0447e+06	1.04055e+06	934130	877467	905574	959349	850449	876751	857119	551463	568500	552465	550191	641968	619307	157049	178248	156056	159665	169328	169255	303830	252614	311817	298608	320902	333811	1.13882e+06	1.36894e+06	1.22134e+06	1.15697e+06
[truncated: 9,949 more rows]
[truncated: 10 more columns]

## Sheet: Table S2
Table S2 Pairwise Pearson correlation matrix of annotated metabolites
[truncated: 490 more rows]
[truncated: 440 more columns]

## Sheet: Table S3
Table S3 List of 491 shared DAMs among three ripening stage comparisons (A2_vs_A1, J2_vs_J1, M2_vs_M1)
ID	MZ	RT	IsAnnotated	IsMS2ident	MS2Metabolite	MS2superclass	MS2class	MS2hmdb	MS2kegg	NumberMS1hmdb	MS1hmdbName	MS1hmdbID	NumberMS1kegg	MS1keggName	MS1keggID	A1_1	A1_2	A1_3	A1_4	A1_5	A1_6	A2_1	A2_2	A2_3	A2_4	A2_5	A2_6	J1_1	J1_2	J1_3	J1_4	J1_5	J1_6	J2_1	J2_2	J2_3	J2_4	J2_5	J2_6	M1_1	M1_2	M1_3	M1_4	M1_5	M1_6	M2_1	M2_2	M2_3	M2_4
[truncated: 491 more rows]
[truncated: 10 more columns]

## Sheet: Table S4
Table S4 List of 2002 shared DEGs among three ripening stage comparisons (A2_vs_A1, J2_vs_J1, M2_vs_M1)
[truncated: 2,003 more rows]
